# Supplementary material for: Mycobacterium Time-Series Genome Analysis Identifies AAC2′ as a Potential Drug Target with Naloxone Showing Potential Bait Drug Synergism
Source: Molecules. 2022 Sep 20;27(19):6150. doi: 10.3390/molecules27196150 (PMC9571707; doi:10.3390/molecules27196150)
Supplement: Supplementary file 1 [file molecules-27-06150-s001.zip]

Archive with 5 entries (5 files):
- Supp data/Table S1.xlsx
- Supp data/Table S2.xlsx
- Supp data/Table S3.xlsx
- Supp data/Table S4.xlsx
- Supp data/Table S5.pdf
