# Supplementary material for: Mycobacterium Time-Series Genome Analysis Identifies AAC2′ as a Potential Drug Target with Naloxone Showing Potential Bait Drug Synergism
Source: Molecules. 2022 Sep 20;27(19):6150. doi: 10.3390/molecules27196150 (PMC9571707; doi:10.3390/molecules27196150)
Supplement: Supplementary file 1 [file molecules-27-06150-s001.zip › Supp data/Table S1.xlsx]

## Sheet: Sheet1
Details of the samples analyzed consisting of Organism, Accession Id’s, Annotations and submission details
Organism Name	Organism Infraspecific Names Breed	Organism Infraspecific Names Strain	Organism Infraspecific Names Cultivar	Organism Infraspecific Names Isolate	Organism Infraspecific Names Ecotype	Assembly Name	Assembly Accession	Annotation Info Name	Annotation Info BUSCO Complete	Annotation Info BUSCO Duplicated	Annotation Info BUSCO Fragmented	Annotation Info BUSCO Lineage	Annotation Info BUSCO Missing	Annotation Info BUSCO Single Copy	Annotation Info BUSCO Total Count	Annotation Info BUSCO Version	Assembly Submitter	Assembly Stats Total Sequence Length	Assembly Level	Assembly Submission Date	Date	Assembly Stats Contig N50	Annotation Info Count Gene Total	Annotation Info Count Gene Protein-coding	Assembly BioSample Accession
Mycobacterium tuberculosis		KIT87190				ASM70666v1	GCF_000706665.1	From INSDC submitter									Korean Institute of Tuberculosis	4410788	Complete Genome	2014-06-13	2014-06-13	4410788	4106	3852	SAMN02767600
Mycobacterium tuberculosis		ZMC13-264				ASM73844v1	GCF_000738445.1	From INSDC submitter									Affliated Hospital of Zunyi Medical College	4411507	Complete Genome	2014-08-07	2014-08-07	4411507	4099	3871	SAMN02943514
Mycobacterium tuberculosis		ZMC13-88				ASM73847v1	GCF_000738475.1	From INSDC submitter									Affliated Hospital of Zunyi Medical College	4411515	Complete Genome	2014-08-07	2014-08-07	4411515	4099	3877	SAMN02943515
Mycobacterium tuberculosis		96075				ASM75652v1	GCF_000756525.1	From INSDC submitter									Northern Arizona University	4379376	Complete Genome	2014-09-22	2014-09-22	4379376	4089	3856	SAMN02887314
Mycobacterium tuberculosis		96121				ASM75654v1	GCF_000756545.1	From INSDC submitter									Northern Arizona University	4410945	Complete Genome	2014-09-22	2014-09-22	4410945	4106	3874	SAMN02874015
Mycobacterium tuberculosis		SCAID 187.0				ASM127556v1	GCF_001275565.1										Scientific Center for Anti-infectious Drugs (SCAID)	4379515	Complete Genome	2015-08-31	2015-08-31	4379515			SAMN03921880
Mycobacterium tuberculosis		SCAID 187.0				ASM127556v2	GCF_001275565.2	From INSDC submitter									Scientific Center for Anti-infectious Drugs (SCAID)	4411829	Complete Genome	2016-08-12	2016-08-12	4411829	4091	3877	SAMN03921880
Mycobacterium tuberculosis		F28				ASM154470v1	GCF_001544705.1	From INSDC submitter									Beijing Institute of Genomics,Chinese Academy of Sciences	4421903	Complete Genome	2016-02-02	2016-02-02	4421903	4118	3874	SAMN03253058
Mycobacterium tuberculosis		SIT745/EAI1-MYS				ASM159764v2	GCF_001597645.2	From INSDC submitter									Universiti Sains Malaysia	4414742	Complete Genome	2019-12-11	2019-12-11	4414742	4104	3925	SAMN04492771
Mycobacterium tuberculosis		SCAID 320.0				ASM170243v1	GCF_001702435.1	From INSDC submitter									Scientific Center for Anti-infectious Drugs (SCAID)	4406628	Complete Genome	2016-08-10	2016-08-10	4406628	4099	3869	SAMN05447655
Mycobacterium tuberculosis		SCAID 252.0				ASM170826v1	GCF_001708265.1	From INSDC submitter									Scientific Center for Anti-infectious Drugs (SCAID)	4439387	Complete Genome	2016-08-19	2016-08-19	4439387	4108	3880	SAMN05447658
Mycobacterium tuberculosis		Beijing				ASM175086v1	GCF_001750865.1	From INSDC submitter									Beijing Chest Hospital, Capital Medical University	4378588	Complete Genome	2016-10-03	2016-10-03	4378588	4064	3848	SAMN03301665
Mycobacterium tuberculosis		1458				ASM185525v1	GCF_001855255.1	From INSDC submitter									Huazhong Agricultural University	4402033	Complete Genome	2016-10-27	2016-10-27	4402033	4093	3863	SAMN04293604
Mycobacterium tuberculosis		TB282				ASM187014v1	GCF_001870145.1	From INSDC submitter									Michigan State University	4425860	Complete Genome	2016-11-07	2016-11-07	4425860	4113	3897	SAMN05933692
Mycobacterium tuberculosis		I0004241-1				ASM189576v1	GCF_001895765.1	From INSDC submitter									CETR, HSPH, Megan Murray, director	4386132	Complete Genome	2016-12-09	2016-12-09	4386132	4081	3892	SAMN06010135
Mycobacterium tuberculosis		M0018684-2				ASM189578v1	GCF_001895785.1	From INSDC submitter									CETR, HSPH, Megan Murray, director	4359825	Complete Genome	2016-12-09	2016-12-09	4359825	4066	3877	SAMN06010493
Mycobacterium tuberculosis		I0004000-1				ASM189580v1	GCF_001895805.1	From INSDC submitter									CETR, HSPH, Megan Murray, director	4365724	Complete Genome	2016-12-09	2016-12-09	4365724	4074	3881	SAMN06010122
Mycobacterium tuberculosis		I0002801-4				ASM189582v1	GCF_001895825.1	From INSDC submitter									CETR, HSPH, Megan Murray, director	4376067	Complete Genome	2016-12-09	2016-12-09	4376067	4082	3897	SAMN06010171
Mycobacterium tuberculosis		I0002353-6				ASM189584v1	GCF_001895845.1	From INSDC submitter									CETR, HSPH, Megan Murray, director	4385578	Complete Genome	2016-12-09	2016-12-09	4385578	4078	3885	SAMN06010490
Mycobacterium tuberculosis		M0002959-6				ASM189586v1	GCF_001895865.1	From INSDC submitter									CETR, HSPH, Megan Murray, director	4386447	Complete Genome	2016-12-09	2016-12-09	4386447	4078	3887	SAMN06010343
Mycobacterium tuberculosis		DK9897				ASM192248v1	GCF_001922485.1	From INSDC submitter									Statens Serum Institut	4411511	Complete Genome	2016-12-27	2016-12-27	4411511	4101	3898	SAMN06141171
Mycobacterium tuberculosis		MTB1				ASM207277v1	GCF_002072775.1										Seoul National University	4433542	Complete Genome	2017-03-27	2017-03-27	4433542			SAMN06622696
Mycobacterium tuberculosis		MTB1				ASM207277v2	GCF_002072775.2	From INSDC submitter									Seoul National University	4433542	Complete Genome	2017-04-06	2017-04-06	4433542	4120	3911	SAMN06622696
Mycobacterium tuberculosis		Beijing-like/35049				ASM211675v1	GCF_002116755.1	From INSDC submitter									Genomics Resource Center - University of Maryland	4427062	Complete Genome	2017-05-01	2017-05-01	4427062	4117	3877	SAMN05833360
Mycobacterium tuberculosis		Beijing-like/36918				ASM211677v1	GCF_002116775.1	From INSDC submitter									Genomics Resource Center - University of Maryland	4441591	Complete Genome	2017-05-01	2017-05-01	4441591	4121	3891	SAMN05833361
Mycobacterium tuberculosis		Beijing-like/38774				ASM211679v1	GCF_002116795.1	From INSDC submitter									Genomics Resource Center - University of Maryland	4431885	Complete Genome	2017-05-01	2017-05-01	4431885	4114	3885	SAMN05833362
Mycobacterium tuberculosis		Beijing/391				ASM211681v1	GCF_002116815.1	From INSDC submitter									Genomics Resource Center - University of Maryland	4406925	Complete Genome	2017-05-01	2017-05-01	4406925	4104	3800	SAMN05833364
Mycobacterium tuberculosis		Beijing-like/50148				ASM211683v1	GCF_002116835.1	From INSDC submitter									Genomics Resource Center - University of Maryland	4444417	Complete Genome	2017-05-01	2017-05-01	4444417	4130	3903	SAMN05833363
Mycobacterium tuberculosis		Beijing-like/1104				ASM211685v1	GCF_002116855.1	From INSDC submitter									Genomics Resource Center - University of Maryland	4380156	Complete Genome	2017-05-01	2017-05-01	4380156	4078	3857	SAMN05833359
Mycobacterium tuberculosis		MTB2				ASM220823v1	GCF_002208235.1	From INSDC submitter									Seoul National University	4417716	Complete Genome	2017-06-26	2017-06-26	4417716	4104	3892	SAMN06622697
Mycobacterium tuberculosis		NCGM946K2				ASM235601v1	GCF_002356015.1	From INSDC submitter									Department of Infectious Diseases, Research Institute, National Center for Global Health and Medicine	4380602	Complete Genome	2016-12-01	2016-12-01	4380602	4081	3879	SAMD00065354
Mycobacterium tuberculosis		HN-024				ASM235625v1	GCF_002356255.1	From INSDC submitter									International Health, Institute of Tropical Medicine	4399916	Complete Genome	2017-04-25	2017-04-25	4399916	4065	3846	SAMD00076259
Mycobacterium tuberculosis		HN-205				ASM235793v1	GCF_002357935.1	From INSDC submitter									Department of International Health, Institute of Tropical Medicine, Nagasaki University	4411033	Complete Genome	2017-05-10	2017-05-10	4411033	4094	3878	SAMD00076256
Mycobacterium tuberculosis		HN-321				ASM235795v1	GCF_002357955.1	From INSDC submitter									Department of International Health, Institute of Tropical Medicine, Nagasaki University	4421540	Complete Genome	2017-05-10	2017-05-10	4421540	4098	3889	SAMD00076257
Mycobacterium tuberculosis		HN-506				ASM235797v1	GCF_002357975.1	From INSDC submitter									Department of International Health, Institute of Tropical Medicine, Nagasaki University	4413362	Complete Genome	2017-05-10	2017-05-10	4413362	4097	3884	SAMD00076258
Mycobacterium tuberculosis		CSV4519				ASM244687v1	GCF_002446875.1	From INSDC submitter									Universidad Peruana Cayetano Heredia	4411288	Complete Genome	2017-10-05	2017-10-05	4411288	4101	3913	SAMN07664823
Mycobacterium tuberculosis		CSV4644				ASM244689v1	GCF_002446895.1	From INSDC submitter									Universidad Peruana Cayetano Heredia	4411271	Complete Genome	2017-10-05	2017-10-05	4411271	4102	3914	SAMN07664824
Mycobacterium tuberculosis		CSV5769				ASM244691v1	GCF_002446915.1	From INSDC submitter									Universidad Peruana Cayetano Heredia	4411312	Complete Genome	2017-10-05	2017-10-05	4411312	4100	3913	SAMN07664825
Mycobacterium tuberculosis		CSV10399				ASM244693v1	GCF_002446935.1	From INSDC submitter									Universidad Peruana Cayetano Heredia	4411180	Complete Genome	2017-10-05	2017-10-05	4411180	4100	3908	SAMN07664826
Mycobacterium tuberculosis		CSV11678				ASM244695v1	GCF_002446955.1	From INSDC submitter									Universidad Peruana Cayetano Heredia	4411382	Complete Genome	2017-10-05	2017-10-05	4411382	4097	3902	SAMN07664827
Mycobacterium tuberculosis		LE486				ASM244697v1	GCF_002446975.1	From INSDC submitter									Universidad Peruana Cayetano Heredia	4411180	Complete Genome	2017-10-05	2017-10-05	4411180	4102	3905	SAMN07664828
Mycobacterium tuberculosis		LE492				ASM244699v1	GCF_002446995.1	From INSDC submitter									Universidad Peruana Cayetano Heredia	4411208	Complete Genome	2017-10-05	2017-10-05	4411208	4103	3907	SAMN07664829
Mycobacterium tuberculosis		LN180				ASM244701v1	GCF_002447015.1	From INSDC submitter									Universidad Peruana Cayetano Heredia	4411436	Complete Genome	2017-10-05	2017-10-05	4411436	4100	3905	SAMN07664830
Mycobacterium tuberculosis		LN2358				ASM244703v1	GCF_002447035.1	From INSDC submitter									Universidad Peruana Cayetano Heredia	4411353	Complete Genome	2017-10-05	2017-10-05	4411353	4105	3912	SAMN07664831
Mycobacterium tuberculosis		LN3756				ASM244705v1	GCF_002447055.1	From INSDC submitter									Universidad Peruana Cayetano Heredia	4411315	Complete Genome	2017-10-05	2017-10-05	4411315	4100	3914	SAMN07664832
Mycobacterium tuberculosis		MDRDM260				ASM244707v1	GCF_002447075.1	From INSDC submitter									Universidad Peruana Cayetano Heredia	4411280	Complete Genome	2017-10-05	2017-10-05	4411280	4098	3909	SAMN07664833
Mycobacterium tuberculosis		MDRDM627				ASM244709v1	GCF_002447095.1	From INSDC submitter									Universidad Peruana Cayetano Heredia	4411215	Complete Genome	2017-10-05	2017-10-05	4411215	4105	3907	SAMN07664834
Mycobacterium tuberculosis		MDRDM1098				ASM244711v1	GCF_002447115.1	From INSDC submitter									Universidad Peruana Cayetano Heredia	4411148	Complete Genome	2017-10-05	2017-10-05	4411148	4104	3911	SAMN07664835
Mycobacterium tuberculosis		MDRMA2491				ASM244713v1	GCF_002447135.1	From INSDC submitter									Universidad Peruana Cayetano Heredia	4411121	Complete Genome	2017-10-05	2017-10-05	4411121	4096	3888	SAMN07664836
Mycobacterium tuberculosis		ME1473				ASM244715v1	GCF_002447155.1	From INSDC submitter									Universidad Peruana Cayetano Heredia	4411217	Complete Genome	2017-10-05	2017-10-05	4411217	4105	3908	SAMN07664837
Mycobacterium tuberculosis		TBDM425				ASM244717v1	GCF_002447175.1	From INSDC submitter									Universidad Peruana Cayetano Heredia	4411143	Complete Genome	2017-10-05	2017-10-05	4411143	4103	3912	SAMN07664838
Mycobacterium tuberculosis		TBV5000				ASM244719v1	GCF_002447195.1	From INSDC submitter									Universidad Peruana Cayetano Heredia	4411318	Complete Genome	2017-10-05	2017-10-05	4411318	4105	3915	SAMN07664839
Mycobacterium tuberculosis		TBV5362				ASM244721v1	GCF_002447215.1	From INSDC submitter									Universidad Peruana Cayetano Heredia	4411331	Complete Genome	2017-10-05	2017-10-05	4411331	4103	3912	SAMN07664840
Mycobacterium tuberculosis		TBV5365				ASM244723v1	GCF_002447235.1	From INSDC submitter									Universidad Peruana Cayetano Heredia	4411398	Complete Genome	2017-10-05	2017-10-05	4411398	4101	3905	SAMN07664841
Mycobacterium tuberculosis		SLM036				ASM244725v1	GCF_002447255.1	From INSDC submitter									Universidad Peruana Cayetano Heredia	4411342	Complete Genome	2017-10-05	2017-10-05	4411342	4102	3911	SAMN07664842
Mycobacterium tuberculosis		SLM040				ASM244727v1	GCF_002447275.1	From INSDC submitter									Universidad Peruana Cayetano Heredia	4411408	Complete Genome	2017-10-05	2017-10-05	4411408	4097	3902	SAMN07664843
Mycobacterium tuberculosis		SLM056				ASM244729v1	GCF_002447295.1	From INSDC submitter									Universidad Peruana Cayetano Heredia	4411306	Complete Genome	2017-10-05	2017-10-05	4411306	4106	3918	SAMN07664844
Mycobacterium tuberculosis		SLM060				ASM244731v1	GCF_002447315.1	From INSDC submitter									Universidad Peruana Cayetano Heredia	4411134	Complete Genome	2017-10-05	2017-10-05	4411134	4095	3888	SAMN07664845
Mycobacterium tuberculosis		SLM063				ASM244733v1	GCF_002447335.1	From INSDC submitter									Universidad Peruana Cayetano Heredia	4411337	Complete Genome	2017-10-05	2017-10-05	4411337	4100	3904	SAMN07664846
Mycobacterium tuberculosis		SLM088				ASM244735v1	GCF_002447355.1	From INSDC submitter									Universidad Peruana Cayetano Heredia	4411385	Complete Genome	2017-10-05	2017-10-05	4411385	4102	3906	SAMN07664847
Mycobacterium tuberculosis		SLM100				ASM244737v1	GCF_002447375.1	From INSDC submitter									Universidad Peruana Cayetano Heredia	4411394	Complete Genome	2017-10-05	2017-10-05	4411394	4100	3907	SAMN07664848
Mycobacterium tuberculosis		CSV383				ASM244739v1	GCF_002447395.1	From INSDC submitter									Universidad Peruana Cayetano Heredia	4411115	Complete Genome	2017-10-05	2017-10-05	4411115	4096	3894	SAMN07664849
Mycobacterium tuberculosis		CSV3611				ASM244741v1	GCF_002447415.1	From INSDC submitter									Universidad Peruana Cayetano Heredia	4411439	Complete Genome	2017-10-05	2017-10-05	4411439	4100	3911	SAMN07664850
Mycobacterium tuberculosis		CSV9577				ASM244743v1	GCF_002447435.1	From INSDC submitter									Universidad Peruana Cayetano Heredia	4411230	Complete Genome	2017-10-05	2017-10-05	4411230	4107	3916	SAMN07664851
Mycobacterium tuberculosis		LE13				ASM244745v1	GCF_002447455.1	From INSDC submitter									Universidad Peruana Cayetano Heredia	4411412	Complete Genome	2017-10-05	2017-10-05	4411412	4098	3904	SAMN07664852
Mycobacterium tuberculosis		LE63				ASM244747v1	GCF_002447475.1	From INSDC submitter									Universidad Peruana Cayetano Heredia	4411415	Complete Genome	2017-10-05	2017-10-05	4411415	4101	3920	SAMN07664853
Mycobacterium tuberculosis		LE76				ASM244749v1	GCF_002447495.1	From INSDC submitter									Universidad Peruana Cayetano Heredia	4411211	Complete Genome	2017-10-05	2017-10-05	4411211	4103	3909	SAMN07664854
Mycobacterium tuberculosis		LE79				ASM244751v1	GCF_002447515.1	From INSDC submitter									Universidad Peruana Cayetano Heredia	4411475	Complete Genome	2017-10-05	2017-10-05	4411475	4099	3909	SAMN07664855
Mycobacterium tuberculosis		LE103				ASM244753v1	GCF_002447535.1	From INSDC submitter									Universidad Peruana Cayetano Heredia	4411243	Complete Genome	2017-10-05	2017-10-05	4411243	4105	3918	SAMN07664856
Mycobacterium tuberculosis		LE371				ASM244755v1	GCF_002447555.1	From INSDC submitter									Universidad Peruana Cayetano Heredia	4411137	Complete Genome	2017-10-05	2017-10-05	4411137	4104	3913	SAMN07664857
Mycobacterium tuberculosis		LE410				ASM244757v1	GCF_002447575.1	From INSDC submitter									Universidad Peruana Cayetano Heredia	4411365	Complete Genome	2017-10-05	2017-10-05	4411365	4101	3915	SAMN07664858
Mycobacterium tuberculosis		LN55				ASM244759v1	GCF_002447595.1	From INSDC submitter									Universidad Peruana Cayetano Heredia	4411186	Complete Genome	2017-10-05	2017-10-05	4411186	4096	3895	SAMN07664859
Mycobacterium tuberculosis		LN317				ASM244761v1	GCF_002447615.1	From INSDC submitter									Universidad Peruana Cayetano Heredia	4411340	Complete Genome	2017-10-05	2017-10-05	4411340	4096	3904	SAMN07664860
Mycobacterium tuberculosis		LN763				ASM244763v1	GCF_002447635.1	From INSDC submitter									Universidad Peruana Cayetano Heredia	4411321	Complete Genome	2017-10-05	2017-10-05	4411321	4106	3914	SAMN07664861
Mycobacterium tuberculosis		LN2978				ASM244765v1	GCF_002447655.1	From INSDC submitter									Universidad Peruana Cayetano Heredia	4411331	Complete Genome	2017-10-05	2017-10-05	4411331	4103	3921	SAMN07664862
Mycobacterium tuberculosis		LN3584				ASM244767v1	GCF_002447675.1	From INSDC submitter									Universidad Peruana Cayetano Heredia	4411326	Complete Genome	2017-10-05	2017-10-05	4411326	4105	3918	SAMN07664863
Mycobacterium tuberculosis		LN3588				ASM244769v1	GCF_002447695.1	From INSDC submitter									Universidad Peruana Cayetano Heredia	4411379	Complete Genome	2017-10-05	2017-10-05	4411379	4104	3912	SAMN07664864
Mycobacterium tuberculosis		LN3589				ASM244771v1	GCF_002447715.1	From INSDC submitter									Universidad Peruana Cayetano Heredia	4411392	Complete Genome	2017-10-05	2017-10-05	4411392	4099	3906	SAMN07664865
Mycobacterium tuberculosis		LN3668				ASM244773v1	GCF_002447735.1	From INSDC submitter									Universidad Peruana Cayetano Heredia	4411494	Complete Genome	2017-10-05	2017-10-05	4411494	4099	3910	SAMN07664866
Mycobacterium tuberculosis		LN3672				ASM244775v1	GCF_002447755.1	From INSDC submitter									Universidad Peruana Cayetano Heredia	4411335	Complete Genome	2017-10-05	2017-10-05	4411335	4102	3918	SAMN07664867
Mycobacterium tuberculosis		LN3695				ASM244777v1	GCF_002447775.1	From INSDC submitter									Universidad Peruana Cayetano Heredia	4411449	Complete Genome	2017-10-05	2017-10-05	4411449	4100	3909	SAMN07664868
Mycobacterium tuberculosis		LN1100				ASM244779v1	GCF_002447795.1	From INSDC submitter									Universidad Peruana Cayetano Heredia	4411392	Complete Genome	2017-10-05	2017-10-05	4411392	4100	3908	SAMN07664869
Mycobacterium tuberculosis		LN1856				ASM244781v1	GCF_002447815.1	From INSDC submitter									Universidad Peruana Cayetano Heredia	4411299	Complete Genome	2017-10-05	2017-10-05	4411299	4103	3911	SAMN07664870
Mycobacterium tuberculosis		LN2900				ASM244783v1	GCF_002447835.1	From INSDC submitter									Universidad Peruana Cayetano Heredia	4411327	Complete Genome	2017-10-05	2017-10-05	4411327	4103	3910	SAMN07664871
Mycobacterium tuberculosis		MDRDM827				ASM244785v1	GCF_002447855.1	From INSDC submitter									Universidad Peruana Cayetano Heredia	4411315	Complete Genome	2017-10-05	2017-10-05	4411315	4103	3912	SAMN07664872
Mycobacterium tuberculosis		MDRMA203				ASM244787v1	GCF_002447875.1	From INSDC submitter									Universidad Peruana Cayetano Heredia	4411290	Complete Genome	2017-10-05	2017-10-05	4411290	4096	3903	SAMN07664873
Mycobacterium tuberculosis		MDRMA701				ASM244789v1	GCF_002447895.1	From INSDC submitter									Universidad Peruana Cayetano Heredia	4411338	Complete Genome	2017-10-05	2017-10-05	4411338	4100	3910	SAMN07664874
Mycobacterium tuberculosis		MDRMA863				ASM244791v1	GCF_002447915.1	From INSDC submitter									Universidad Peruana Cayetano Heredia	4411432	Complete Genome	2017-10-05	2017-10-05	4411432	4100	3907	SAMN07664875
Mycobacterium tuberculosis		MDRMA1565				ASM244793v1	GCF_002447935.1	From INSDC submitter									Universidad Peruana Cayetano Heredia	4411159	Complete Genome	2017-10-05	2017-10-05	4411159	4098	3893	SAMN07664876
Mycobacterium tuberculosis		MDRMA2019				ASM244795v1	GCF_002447955.1	From INSDC submitter									Universidad Peruana Cayetano Heredia	4411229	Complete Genome	2017-10-05	2017-10-05	4411229	4102	3907	SAMN07664877
Mycobacterium tuberculosis		MDRMA2082				ASM244797v1	GCF_002447975.1	From INSDC submitter									Universidad Peruana Cayetano Heredia	4411479	Complete Genome	2017-10-05	2017-10-05	4411479	4101	3910	SAMN07664878
Mycobacterium tuberculosis		MDRMA2260				ASM244799v1	GCF_002447995.1	From INSDC submitter									Universidad Peruana Cayetano Heredia	4411352	Complete Genome	2017-10-05	2017-10-05	4411352	4102	3914	SAMN07664879
Mycobacterium tuberculosis		MDRMA2441				ASM244801v1	GCF_002448015.1	From INSDC submitter									Universidad Peruana Cayetano Heredia	4411454	Complete Genome	2017-10-05	2017-10-05	4411454	4102	3912	SAMN07664880
Mycobacterium tuberculosis		TBDM1506				ASM244803v1	GCF_002448035.1	From INSDC submitter									Universidad Peruana Cayetano Heredia	4411157	Complete Genome	2017-10-05	2017-10-05	4411157	4098	3902	SAMN07664881
Mycobacterium tuberculosis		TBDM2189				ASM244805v1	GCF_002448055.1	From INSDC submitter									Universidad Peruana Cayetano Heredia	4411316	Complete Genome	2017-10-05	2017-10-05	4411316	4099	3913	SAMN07664882
Mycobacterium tuberculosis		TBDM2444				ASM244807v1	GCF_002448075.1	From INSDC submitter									Universidad Peruana Cayetano Heredia	4411284	Complete Genome	2017-10-05	2017-10-05	4411284	4101	3911	SAMN07664883
Mycobacterium tuberculosis		TBDM2487				ASM244809v1	GCF_002448095.1	From INSDC submitter									Universidad Peruana Cayetano Heredia	4411314	Complete Genome	2017-10-05	2017-10-05	4411314	4103	3914	SAMN07664884
Mycobacterium tuberculosis		TBDM2489				ASM244811v1	GCF_002448115.1	From INSDC submitter									Universidad Peruana Cayetano Heredia	4411369	Complete Genome	2017-10-05	2017-10-05	4411369	4104	3912	SAMN07664885
Mycobacterium tuberculosis		TBDM2699				ASM244813v1	GCF_002448135.1	From INSDC submitter									Universidad Peruana Cayetano Heredia	4411457	Complete Genome	2017-10-05	2017-10-05	4411457	4099	3905	SAMN07664886
Mycobacterium tuberculosis		TBDM2717				ASM244815v1	GCF_002448155.1	From INSDC submitter									Universidad Peruana Cayetano Heredia	4411442	Complete Genome	2017-10-05	2017-10-05	4411442	4100	3907	SAMN07664887
Mycobacterium tuberculosis		TBV4766				ASM244817v1	GCF_002448175.1	From INSDC submitter									Universidad Peruana Cayetano Heredia	4411310	Complete Genome	2017-10-05	2017-10-05	4411310	4103	3917	SAMN07664888
Mycobacterium tuberculosis		TBV4768				ASM244819v1	GCF_002448195.1	From INSDC submitter									Universidad Peruana Cayetano Heredia	4411173	Complete Genome	2017-10-05	2017-10-05	4411173	4097	3893	SAMN07664889
Mycobacterium tuberculosis		TBV4952				ASM244821v1	GCF_002448215.1	From INSDC submitter									Universidad Peruana Cayetano Heredia	4411414	Complete Genome	2017-10-05	2017-10-05	4411414	4098	3904	SAMN07664890
Mycobacterium tuberculosis		GG-111-10				ASM288614v1	GCF_002886145.1	From INSDC submitter									Duke University	4411563	Complete Genome	2018-01-17	2018-01-17	4411563	4098	3901	SAMN08199254
Mycobacterium tuberculosis		GG-5-10				ASM288616v1	GCF_002886165.1	From INSDC submitter									Duke University	4411442	Complete Genome	2018-01-17	2018-01-17	4411442	4100	3917	SAMN08199260
Mycobacterium tuberculosis		GG-20-11				ASM288619v1	GCF_002886195.1	From INSDC submitter									Duke University	4411504	Complete Genome	2018-01-17	2018-01-17	4411504	4104	3914	SAMN08199302
Mycobacterium tuberculosis		GG-77-11				ASM288622v1	GCF_002886225.1	From INSDC submitter									Duke University	4411508	Complete Genome	2018-01-17	2018-01-17	4411508	4102	3913	SAMN08199276
Mycobacterium tuberculosis		GG-90-10				ASM288633v1	GCF_002886335.1	From INSDC submitter									Duke University	4411602	Complete Genome	2018-01-17	2018-01-17	4411602	4102	3903	SAMN08199305
Mycobacterium tuberculosis		GG-129-11				ASM288640v1	GCF_002886405.1	From INSDC submitter									Duke University	4411413	Complete Genome	2018-01-17	2018-01-17	4411413	4101	3904	SAMN08199301
Mycobacterium tuberculosis		GG-134-11				ASM288650v1	GCF_002886505.1	From INSDC submitter									Duke University	4411399	Complete Genome	2018-01-17	2018-01-17	4411399	4103	3912	SAMN08199277
Mycobacterium tuberculosis		GG-229-10				ASM288658v1	GCF_002886585.1	From INSDC submitter									Duke University	4411519	Complete Genome	2018-01-17	2018-01-17	4411519	4100	3906	SAMN08199266
Mycobacterium tuberculosis		GG-37-11				ASM288668v1	GCF_002886685.1	From INSDC submitter									Duke University	4411526	Complete Genome	2018-01-17	2018-01-17	4411526	4104	3911	SAMN08199347
Mycobacterium tuberculosis		GG-121-10				ASM288677v1	GCF_002886775.1	From INSDC submitter									Duke University	4411510	Complete Genome	2018-01-17	2018-01-17	4411510	4103	3909	SAMN08199271
Mycobacterium tuberculosis		GG-186-10				ASM288686v1	GCF_002886865.1	From INSDC submitter									Duke University	4411478	Complete Genome	2018-01-17	2018-01-17	4411478	4100	3901	SAMN08199268
Mycobacterium tuberculosis		GG-27-11				ASM288694v1	GCF_002886945.1	From INSDC submitter									Duke University	4411443	Complete Genome	2018-01-17	2018-01-17	4411443	4103	3906	SAMN08199265
Mycobacterium tuberculosis		GG-36-11				ASM288706v1	GCF_002887065.1	From INSDC submitter									Duke University	4411469	Complete Genome	2018-01-17	2018-01-17	4411469	4101	3914	SAMN08199267
Mycobacterium tuberculosis		GG-45-11				ASM288714v1	GCF_002887145.1	From INSDC submitter									Duke University	4411469	Complete Genome	2018-01-17	2018-01-17	4411469	4101	3914	SAMN08199303
Mycobacterium tuberculosis		GG-109-10				ASM288725v1	GCF_002887255.1	From INSDC submitter									Duke University	4411463	Complete Genome	2018-01-17	2018-01-17	4411463	4104	3914	SAMN08199306
Mycobacterium tuberculosis		GG-137-10				ASM288733v1	GCF_002887335.1	From INSDC submitter									Duke University	4411446	Complete Genome	2018-01-17	2018-01-17	4411446	4107	3914	SAMN08199348
Mycobacterium tuberculosis		WC059				ASM300611v1	GCF_003006115.1	From INSDC submitter									University of Hong Kong	4413669	Complete Genome	2018-03-16	2018-03-16	4413669	4102	3884	SAMN07414820
Mycobacterium tuberculosis		WC078				ASM300613v1	GCF_003006135.1	From INSDC submitter									University of Hong Kong	4413712	Complete Genome	2018-03-16	2018-03-16	4413712	4102	3887	SAMN07414819
Mycobacterium tuberculosis		RUS_B0				ASM326500v1	GCF_003265005.1	From INSDC submitter									Federal Research and Clinical Center of Physical-Chemical Medicine of FMBA	4418559	Complete Genome	2018-06-26	2018-06-26	4418559	4098	3878	SAMN09453176
Mycobacterium tuberculosis		H54				ASM328712v1	GCF_003287125.1	From INSDC submitter									The Hong Kong Polytechnic University	4416938	Complete Genome	2018-07-03	2018-07-03	4416938	4100	3886	SAMN06292592
Mycobacterium tuberculosis		H83				ASM328714v1	GCF_003287145.1	From INSDC submitter									The Hong Kong Polytechnic University	4413214	Complete Genome	2018-07-03	2018-07-03	4413214	4090	3892	SAMN06292590
Mycobacterium tuberculosis		H107				ASM328716v1	GCF_003287165.1	From INSDC submitter									The Hong Kong Polytechnic University	4418796	Complete Genome	2018-07-03	2018-07-03	4418796	4106	3911	SAMN06292065
Mycobacterium tuberculosis		H112				ASM328718v1	GCF_003287185.1	From INSDC submitter									The Hong Kong Polytechnic University	4406346	Complete Genome	2018-07-03	2018-07-03	4406346	4087	3874	SAMN06292067
Mycobacterium tuberculosis		TBMENG-03				ASM329365v1	GCF_003293655.1	From INSDC submitter									National JALMA Institute for Leprosy and Other Mycobacterial Diseases	4359659	Complete Genome	2018-07-09	2018-07-09	4359659	4075	3830	SAMN08973501
Mycobacterium tuberculosis		MT-0080				ASM783393v1	GCF_007833935.1	From INSDC submitter									Harvard T.H. Chan School of Public Health	4426525	Complete Genome	2019-08-05	2019-08-05	4426525	4111	3906	SAMN12126281
Mycobacterium tuberculosis		L				ASM876167v1	GCF_008761675.1	From INSDC submitter									University of Otago	4416671	Complete Genome	2019-10-01	2019-10-01	4416671	4099	3808	SAMN12816907
Mycobacterium tuberculosis		AUSMDU00018547				ASM966487v1	GCF_009664875.1	From INSDC submitter									Microbiological Diagnostic Unit	4414769	Complete Genome	2019-11-17	2019-11-17	4414769	4082	3870	SAMN13191639
Mycobacterium tuberculosis		FDAARGOS_751				ASM973021v1	GCF_009730215.1	From INSDC submitter									US Food and Drug Administration	4441988	Complete Genome	2019-12-05	2019-12-05	4441988	4121	3901	SAMN11056466
Mycobacterium tuberculosis		FDAARGOS_750				ASM973023v1	GCF_009730235.1	From INSDC submitter									US Food and Drug Administration	4434666	Complete Genome	2019-12-05	2019-12-05	4434666	4115	3902	SAMN11056465
Mycobacterium tuberculosis		TCDC11				ASM976267v2	GCF_009762675.2	From INSDC submitter									Academia Sinica	4418417	Complete Genome	2020-02-24	2020-02-24	4418417	4101	3889	SAMN10417149
Mycobacterium tuberculosis		RW-TB008				ASM1292376v1	GCF_012923765.1	From INSDC submitter									GenoScreen	4379910	Complete Genome	2020-04-28	2020-04-28	4379910	4077	3828	SAMN13736268
Mycobacterium tuberculosis		4860				ASM1301038v1	GCF_013010385.1	From INSDC submitter									Belarusian State Medical University	4394156	Complete Genome	2020-05-11	2020-05-11	4394156	4088	3896	SAMN14598146
Mycobacterium tuberculosis		FDAARGOS_757				ASM1326763v1	GCF_013267635.1	From INSDC submitter									US Food and Drug Administration	4417931	Complete Genome	2020-06-04	2020-06-04	4417931	4108	3923	SAMN11056472
Mycobacterium tuberculosis		FDAARGOS_756				ASM1326765v1	GCF_013267655.1	From INSDC submitter									US Food and Drug Administration	4414577	Complete Genome	2020-06-04	2020-06-04	4414577	4104	3893	SAMN11056471
Mycobacterium tuberculosis		4-0041P6C4				ASM1488462v1	GCF_014884625.1	From INSDC submitter									San Diego State University	4400017	Complete Genome	2020-10-13	2020-10-13	4400017	4090	3888	SAMN12325246
Mycobacterium tuberculosis		1-0072P6C4				ASM1488464v1	GCF_014884645.1	From INSDC submitter									San Diego State University	4421012	Complete Genome	2020-10-13	2020-10-13	4421012	4113	3888	SAMN12325211
Mycobacterium tuberculosis		1-0066P6C4				ASM1488466v1	GCF_014884665.1	From INSDC submitter									San Diego State University	4416715	Complete Genome	2020-10-13	2020-10-13	4416715	4100	3880	SAMN12325208
Mycobacterium tuberculosis		SEA17020030P6C4				ASM1489920v1	GCF_014899205.1	From INSDC submitter									San Diego State University	4405198	Complete Genome	2020-10-20	2020-10-20	4405198	4086	3890	SAMN12325280
Mycobacterium tuberculosis		SEA17020028P6C4				ASM1489922v1	GCF_014899225.1	From INSDC submitter									San Diego State University	4415138	Complete Genome	2020-10-20	2020-10-20	4415138	4094	3876	SAMN12325279
Mycobacterium tuberculosis		SEA17020024P6C4				ASM1489924v1	GCF_014899245.1	From INSDC submitter									San Diego State University	4420315	Complete Genome	2020-10-20	2020-10-20	4420315	4090	3877	SAMN12325278
Mycobacterium tuberculosis		SEA15230P6C4				ASM1489926v1	GCF_014899265.1	From INSDC submitter									San Diego State University	4412837	Complete Genome	2020-10-20	2020-10-20	4412837	4084	3885	SAMN12325276
Mycobacterium tuberculosis		SEA17020023P6C4				ASM1489928v1	GCF_014899285.1	From INSDC submitter									San Diego State University	4420316	Complete Genome	2020-10-20	2020-10-20	4420316	4091	3870	SAMN12325277
Mycobacterium tuberculosis		SEA15229P6C4				ASM1489930v1	GCF_014899305.1	From INSDC submitter									San Diego State University	4431110	Complete Genome	2020-10-20	2020-10-20	4431110	4094	3887	SAMN12325275
Mycobacterium tuberculosis		SEA15228P6C4				ASM1489932v1	GCF_014899325.1	From INSDC submitter									San Diego State University	4407803	Complete Genome	2020-10-20	2020-10-20	4407803	4076	3868	SAMN12325274
Mycobacterium tuberculosis		SEA14333P6C4				ASM1489934v1	GCF_014899345.1	From INSDC submitter									San Diego State University	4408229	Complete Genome	2020-10-20	2020-10-20	4408229	4077	3859	SAMN12325273
Mycobacterium tuberculosis		SEA14318P6C4				ASM1489936v1	GCF_014899365.1	From INSDC submitter									San Diego State University	4426614	Complete Genome	2020-10-20	2020-10-20	4426614	4096	3884	SAMN12325272
Mycobacterium tuberculosis		SEA14117P6C4				ASM1489938v1	GCF_014899385.1	From INSDC submitter									San Diego State University	4397372	Complete Genome	2020-10-20	2020-10-20	4397372	4082	3884	SAMN12325271
Mycobacterium tuberculosis		SEA13111P6C4				ASM1489940v1	GCF_014899405.1	From INSDC submitter									San Diego State University	4410956	Complete Genome	2020-10-20	2020-10-20	4410956	4076	3872	SAMN12325270
Mycobacterium tuberculosis		SEA13020298P6C4				ASM1489942v1	GCF_014899425.1	From INSDC submitter									San Diego State University	4406587	Complete Genome	2020-10-20	2020-10-20	4406587	4087	3860	SAMN12325269
Mycobacterium tuberculosis		SEA12334P6C4				ASM1489944v1	GCF_014899445.1	From INSDC submitter									San Diego State University	4427826	Complete Genome	2020-10-20	2020-10-20	4427826	4096	3879	SAMN12325268
Mycobacterium tuberculosis		SEA12202P6C4				ASM1489946v1	GCF_014899465.1	From INSDC submitter									San Diego State University	4433058	Complete Genome	2020-10-20	2020-10-20	4433058	4100	3869	SAMN12325267
Mycobacterium tuberculosis		SEA12126P6C4				ASM1489948v1	GCF_014899485.1	From INSDC submitter									San Diego State University	4410647	Complete Genome	2020-10-20	2020-10-20	4410647	4075	3872	SAMN12325266
Mycobacterium tuberculosis		SEA11278P6C4				ASM1489950v1	GCF_014899505.1	From INSDC submitter									San Diego State University	4410029	Complete Genome	2020-10-20	2020-10-20	4410029	4071	3859	SAMN12325265
Mycobacterium tuberculosis		SEA11020092P6C4				ASM1489952v1	GCF_014899525.1	From INSDC submitter									San Diego State University	4406516	Complete Genome	2020-10-20	2020-10-20	4406516	4093	3879	SAMN12325264
Mycobacterium tuberculosis		SEA11020068P6C4				ASM1489954v1	GCF_014899545.1	From INSDC submitter									San Diego State University	4402473	Complete Genome	2020-10-20	2020-10-20	4402473	4095	3902	SAMN12325263
Mycobacterium tuberculosis		SEA11020057P6C4				ASM1489956v1	GCF_014899565.1	From INSDC submitter									San Diego State University	4402162	Complete Genome	2020-10-20	2020-10-20	4402162	4088	3891	SAMN12325262
Mycobacterium tuberculosis		SEA11020038P6C4				ASM1489958v1	GCF_014899585.1	From INSDC submitter									San Diego State University	4397139	Complete Genome	2020-10-20	2020-10-20	4397139	4078	3883	SAMN12325261
Mycobacterium tuberculosis		SEA09167P6C4				ASM1489960v1	GCF_014899605.1	From INSDC submitter									San Diego State University	4368671	Complete Genome	2020-10-20	2020-10-20	4368671	4076	3864	SAMN12325260
Mycobacterium tuberculosis		SEA09020048P6C4				ASM1489962v1	GCF_014899625.1	From INSDC submitter									San Diego State University	4391433	Complete Genome	2020-10-20	2020-10-20	4391433	4074	3884	SAMN12325259
Mycobacterium tuberculosis		SEA08162P6C4				ASM1489964v1	GCF_014899645.1	From INSDC submitter									San Diego State University	4408888	Complete Genome	2020-10-20	2020-10-20	4408888	4096	3901	SAMN12325258
Mycobacterium tuberculosis		SEA08151P6C4				ASM1489966v1	GCF_014899665.1	From INSDC submitter									San Diego State University	4413498	Complete Genome	2020-10-20	2020-10-20	4413498	4088	3879	SAMN12325257
Mycobacterium tuberculosis		SEA07020250P6C4				ASM1489968v1	GCF_014899685.1	From INSDC submitter									San Diego State University	4407077	Complete Genome	2020-10-20	2020-10-20	4407077	4103	3904	SAMN12325256
Mycobacterium tuberculosis		SEA07010354P6C4				ASM1489970v1	GCF_014899705.1	From INSDC submitter									San Diego State University	4438102	Complete Genome	2020-10-20	2020-10-20	4438102	4114	3901	SAMN12325255
Mycobacterium tuberculosis		SEA06535P6C4				ASM1489972v1	GCF_014899725.1	From INSDC submitter									San Diego State University	4408176	Complete Genome	2020-10-20	2020-10-20	4408176	4080	3888	SAMN12325254
Mycobacterium tuberculosis		SEA02010036P6C4				ASM1489974v1	GCF_014899745.1	From INSDC submitter									San Diego State University	4416761	Complete Genome	2020-10-20	2020-10-20	4416761	4097	3872	SAMN12325253
Mycobacterium tuberculosis		SEA00042P6C4				ASM1489976v1	GCF_014899765.1	From INSDC submitter									San Diego State University	4424310	Complete Genome	2020-10-20	2020-10-20	4424310	4103	3885	SAMN12325252
Mycobacterium tuberculosis		4-0096P6C4				ASM1489978v1	GCF_014899785.1	From INSDC submitter									San Diego State University	4408117	Complete Genome	2020-10-20	2020-10-20	4408117	4085	3878	SAMN12325251
Mycobacterium tuberculosis		4-0087P6C4				ASM1489980v1	GCF_014899805.1	From INSDC submitter									San Diego State University	4428457	Complete Genome	2020-10-20	2020-10-20	4428457	4105	3902	SAMN12325250
Mycobacterium tuberculosis		4-0077P6C4				ASM1489982v1	GCF_014899825.1	From INSDC submitter									San Diego State University	4401396	Complete Genome	2020-10-20	2020-10-20	4401396	4085	3882	SAMN12325249
Mycobacterium tuberculosis		4-0073P6C4				ASM1489984v1	GCF_014899845.1	From INSDC submitter									San Diego State University	4414542	Complete Genome	2020-10-20	2020-10-20	4414542	4095	3902	SAMN12325248
Mycobacterium tuberculosis		4-0062P6C4				ASM1489986v1	GCF_014899865.1	From INSDC submitter									San Diego State University	4399842	Complete Genome	2020-10-20	2020-10-20	4399842	4082	3876	SAMN12325247
Mycobacterium tuberculosis		4-0024P6C4				ASM1489988v1	GCF_014899885.1	From INSDC submitter									San Diego State University	4399945	Complete Genome	2020-10-20	2020-10-20	4399945	4088	3890	SAMN12325245
Mycobacterium tuberculosis		4-0019P6C4				ASM1489990v1	GCF_014899905.1	From INSDC submitter									San Diego State University	4400017	Complete Genome	2020-10-20	2020-10-20	4400017	4086	3899	SAMN12325244
Mycobacterium tuberculosis		4-0012P6C4				ASM1489992v1	GCF_014899925.1	From INSDC submitter									San Diego State University	4401614	Complete Genome	2020-10-20	2020-10-20	4401614	4082	3890	SAMN12325243
Mycobacterium tuberculosis		4-0010P6C4				ASM1489994v1	GCF_014899945.1	From INSDC submitter									San Diego State University	4400007	Complete Genome	2020-10-20	2020-10-20	4400007	4090	3894	SAMN12325242
Mycobacterium tuberculosis		3-0124P6C4				ASM1489996v1	GCF_014899965.1	From INSDC submitter									San Diego State University	4447644	Complete Genome	2020-10-20	2020-10-20	4447644	4123	3858	SAMN12325241
Mycobacterium tuberculosis		3-0096P6C4				ASM1489998v1	GCF_014899985.1	From INSDC submitter									San Diego State University	4450340	Complete Genome	2020-10-20	2020-10-20	4450340	4123	3904	SAMN12325240
Mycobacterium tuberculosis		3-0090P6C4				ASM1490000v1	GCF_014900005.1	From INSDC submitter									San Diego State University	4433503	Complete Genome	2020-10-20	2020-10-20	4433503	4103	3876	SAMN12325239
Mycobacterium tuberculosis		3-0059P6C4				ASM1490005v1	GCF_014900055.1	From INSDC submitter									San Diego State University	4376753	Complete Genome	2020-10-20	2020-10-20	4376753	4082	3890	SAMN12325238
Mycobacterium tuberculosis		2-0068P6C4				ASM1490007v1	GCF_014900075.1	From INSDC submitter									San Diego State University	4417769	Complete Genome	2020-10-20	2020-10-20	4417769	4097	3868	SAMN12325237
Mycobacterium tuberculosis		2-0059P6C4				ASM1490009v1	GCF_014900095.1	From INSDC submitter									San Diego State University	4425172	Complete Genome	2020-10-20	2020-10-20	4425172	4100	3900	SAMN12325236
Mycobacterium tuberculosis		2-0052P6C4				ASM1490011v1	GCF_014900115.1	From INSDC submitter									San Diego State University	4404274	Complete Genome	2020-10-20	2020-10-20	4404274	4086	3869	SAMN12325235
Mycobacterium tuberculosis		2-0046P6C4				ASM1490013v1	GCF_014900135.1	From INSDC submitter									San Diego State University	4438223	Complete Genome	2020-10-20	2020-10-20	4438223	4117	3907	SAMN12325234
Mycobacterium tuberculosis		2-0043-unknownP6C4				ASM1490015v1	GCF_014900155.1	From INSDC submitter									San Diego State University	4409038	Complete Genome	2020-10-20	2020-10-20	4409038	4093	3895	SAMN12325233
Mycobacterium tuberculosis		2-0034P6C4				ASM1490017v1	GCF_014900175.1	From INSDC submitter									San Diego State University	4410873	Complete Genome	2020-10-20	2020-10-20	4410873	4098	3886	SAMN12325232
Mycobacterium tuberculosis		2-0031P6C4				ASM1490019v1	GCF_014900195.1	From INSDC submitter									San Diego State University	4418552	Complete Genome	2020-10-20	2020-10-20	4418552	4101	3853	SAMN12325231
Mycobacterium tuberculosis		2-0029P6C4				ASM1490021v1	GCF_014900215.1	From INSDC submitter									San Diego State University	4438363	Complete Genome	2020-10-20	2020-10-20	4438363	4121	3916	SAMN12325230
Mycobacterium tuberculosis		2-0028P6C4				ASM1490023v1	GCF_014900235.1	From INSDC submitter									San Diego State University	4438281	Complete Genome	2020-10-20	2020-10-20	4438281	4117	3923	SAMN12325229
Mycobacterium tuberculosis		2-0023P6C4				ASM1490025v1	GCF_014900255.1	From INSDC submitter									San Diego State University	4438366	Complete Genome	2020-10-20	2020-10-20	4438366	4117	3917	SAMN12325228
Mycobacterium tuberculosis		2-0022P6C4				ASM1490027v1	GCF_014900275.1	From INSDC submitter									San Diego State University	4438339	Complete Genome	2020-10-20	2020-10-20	4438339	4116	3904	SAMN12325227
Mycobacterium tuberculosis		2-0021P6C4				ASM1490029v1	GCF_014900295.1	From INSDC submitter									San Diego State University	4438299	Complete Genome	2020-10-20	2020-10-20	4438299	4118	3927	SAMN12325226
Mycobacterium tuberculosis		2-0013P6C4				ASM1490031v1	GCF_014900315.1	From INSDC submitter									San Diego State University	4414962	Complete Genome	2020-10-20	2020-10-20	4414962	4100	3879	SAMN12325225
Mycobacterium tuberculosis		1-0168P6C4				ASM1490033v1	GCF_014900335.1	From INSDC submitter									San Diego State University	4405183	Complete Genome	2020-10-20	2020-10-20	4405183	4099	3896	SAMN12325224
Mycobacterium tuberculosis		1-0160P6C4				ASM1490035v1	GCF_014900355.1	From INSDC submitter									San Diego State University	4431494	Complete Genome	2020-10-20	2020-10-20	4431494	4111	3881	SAMN12325223
Mycobacterium tuberculosis		1-0156P6C4				ASM1490037v1	GCF_014900375.1	From INSDC submitter									San Diego State University	4419404	Complete Genome	2020-10-20	2020-10-20	4419404	4099	3884	SAMN12325222
Mycobacterium tuberculosis		1-0153P6C4				ASM1490039v1	GCF_014900395.1	From INSDC submitter									San Diego State University	4419030	Complete Genome	2020-10-20	2020-10-20	4419030	4093	3865	SAMN12325221
Mycobacterium tuberculosis		1-0149P6C4				ASM1490041v1	GCF_014900415.1	From INSDC submitter									San Diego State University	4418657	Complete Genome	2020-10-20	2020-10-20	4418657	4101	3870	SAMN12325220
Mycobacterium tuberculosis		1-0137P6C4				ASM1490043v1	GCF_014900435.1	From INSDC submitter									San Diego State University	4419694	Complete Genome	2020-10-20	2020-10-20	4419694	4101	3878	SAMN12325219
Mycobacterium tuberculosis		1-0123P6C4				ASM1490045v1	GCF_014900455.1	From INSDC submitter									San Diego State University	4420004	Complete Genome	2020-10-20	2020-10-20	4420004	4098	3886	SAMN12325218
Mycobacterium tuberculosis		1-0116P6C4				ASM1490047v1	GCF_014900475.1	From INSDC submitter									San Diego State University	4416797	Complete Genome	2020-10-20	2020-10-20	4416797	4099	3871	SAMN12325217
Mycobacterium tuberculosis		1-0112P6C4				ASM1490049v1	GCF_014900495.1	From INSDC submitter									San Diego State University	4413235	Complete Genome	2020-10-20	2020-10-20	4413235	4101	3871	SAMN12325216
Mycobacterium tuberculosis		1-0110P6C4				ASM1490051v1	GCF_014900515.1	From INSDC submitter									San Diego State University	4425422	Complete Genome	2020-10-20	2020-10-20	4425422	4101	3861	SAMN12325215
Mycobacterium tuberculosis		1-0107P6C4				ASM1490055v1	GCF_014900555.1	From INSDC submitter									San Diego State University	4444842	Complete Genome	2020-10-20	2020-10-20	4444842	4122	3910	SAMN12325214
Mycobacterium tuberculosis		1-0102P6C4				ASM1490059v1	GCF_014900595.1	From INSDC submitter									San Diego State University	4421377	Complete Genome	2020-10-20	2020-10-20	4421377	4103	3871	SAMN12325213
Mycobacterium tuberculosis		1-0084P6C4				ASM1490061v1	GCF_014900615.1	From INSDC submitter									San Diego State University	4419973	Complete Genome	2020-10-20	2020-10-20	4419973	4103	3873	SAMN12325212
Mycobacterium tuberculosis		1-0071P6C4				ASM1490063v1	GCF_014900635.1	From INSDC submitter									San Diego State University	4416231	Complete Genome	2020-10-20	2020-10-20	4416231	4093	3880	SAMN12325210
Mycobacterium tuberculosis		1-0069P6C4				ASM1490065v1	GCF_014900655.1	From INSDC submitter									San Diego State University	4416165	Complete Genome	2020-10-20	2020-10-20	4416165	4088	3866	SAMN12325209
Mycobacterium tuberculosis		1-0064P6C4				ASM1490067v1	GCF_014900675.1	From INSDC submitter									San Diego State University	4417680	Complete Genome	2020-10-20	2020-10-20	4417680	4096	3879	SAMN12325207
Mycobacterium tuberculosis		1-0061P6C4				ASM1490069v1	GCF_014900695.1	From INSDC submitter									San Diego State University	4413879	Complete Genome	2020-10-20	2020-10-20	4413879	4084	3860	SAMN12325206
Mycobacterium tuberculosis		1-0056P6C4				ASM1490071v1	GCF_014900715.1	From INSDC submitter									San Diego State University	4413638	Complete Genome	2020-10-20	2020-10-20	4413638	4097	3876	SAMN12325205
Mycobacterium tuberculosis		1-0054P6C4				ASM1490073v1	GCF_014900735.1	From INSDC submitter									San Diego State University	4419916	Complete Genome	2020-10-20	2020-10-20	4419916	4105	3882	SAMN12325204
Mycobacterium tuberculosis		1-0047P6C4				ASM1490075v1	GCF_014900755.1	From INSDC submitter									San Diego State University	4434707	Complete Genome	2020-10-20	2020-10-20	4434707	4110	3896	SAMN12325203
Mycobacterium tuberculosis		1-0045P6C4				ASM1490077v1	GCF_014900775.1	From INSDC submitter									San Diego State University	4416971	Complete Genome	2020-10-20	2020-10-20	4416971	4100	3880	SAMN12325202
Mycobacterium tuberculosis		1-0044P6C4				ASM1490079v1	GCF_014900795.1	From INSDC submitter									San Diego State University	4387956	Complete Genome	2020-10-20	2020-10-20	4387956	4074	3878	SAMN12325201
Mycobacterium tuberculosis		1-0039P6C4				ASM1490081v1	GCF_014900815.1	From INSDC submitter									San Diego State University	4411261	Complete Genome	2020-10-20	2020-10-20	4411261	4099	3867	SAMN12325200
Mycobacterium tuberculosis		1-0036P6C4				ASM1490083v1	GCF_014900835.1	From INSDC submitter									San Diego State University	4404858	Complete Genome	2020-10-20	2020-10-20	4404858	4088	3892	SAMN12325199
Mycobacterium tuberculosis		1-0031P6C4				ASM1490085v1	GCF_014900855.1	From INSDC submitter									San Diego State University	4419967	Complete Genome	2020-10-20	2020-10-20	4419967	4103	3873	SAMN12325198
Mycobacterium tuberculosis		1-0030P6C4				ASM1490089v1	GCF_014900895.1	From INSDC submitter									San Diego State University	4430047	Complete Genome	2020-10-20	2020-10-20	4430047	4098	3902	SAMN12325197
Mycobacterium tuberculosis		1-0028P6C4				ASM1490096v1	GCF_014900965.1	From INSDC submitter									San Diego State University	4412588	Complete Genome	2020-10-20	2020-10-20	4412588	4101	3877	SAMN12325196
Mycobacterium tuberculosis		1-0023P6C4				ASM1490103v1	GCF_014901035.1	From INSDC submitter									San Diego State University	4419801	Complete Genome	2020-10-20	2020-10-20	4419801	4095	3885	SAMN12325195
Mycobacterium tuberculosis		1-0021P6C4				ASM1490105v1	GCF_014901055.1	From INSDC submitter									San Diego State University	4429476	Complete Genome	2020-10-20	2020-10-20	4429476	4113	3879	SAMN12325194
Mycobacterium tuberculosis		1-0017P6C4				ASM1490107v1	GCF_014901075.1	From INSDC submitter									San Diego State University	4418318	Complete Genome	2020-10-20	2020-10-20	4418318	4102	3878	SAMN12325193
Mycobacterium tuberculosis		1-0013P6C4				ASM1490109v1	GCF_014901095.1	From INSDC submitter									San Diego State University	4410415	Complete Genome	2020-10-20	2020-10-20	4410415	4093	3886	SAMN12325192
Mycobacterium tuberculosis		1-0009P6C4				ASM1490111v1	GCF_014901115.1	From INSDC submitter									San Diego State University	4418159	Complete Genome	2020-10-20	2020-10-20	4418159	4102	3873	SAMN12325191
Mycobacterium tuberculosis		1-0007P6C4				ASM1490113v1	GCF_014901135.1	From INSDC submitter									San Diego State University	4432141	Complete Genome	2020-10-20	2020-10-20	4432141	4108	3894	SAMN12325190
Mycobacterium tuberculosis		1-0006P6C4				ASM1490115v1	GCF_014901155.1	From INSDC submitter									San Diego State University	4419608	Complete Genome	2020-10-20	2020-10-20	4419608	4097	3884	SAMN12325189
Mycobacterium tuberculosis		11502				ASM1691777v1	GCF_016917775.1	From INSDC submitter									Belarusian State Medical University	4420561	Complete Genome	2021-02-22	2021-02-22	4420561	4104	3874	SAMN17832565
Mycobacterium tuberculosis		120/26CAO				ASM1716403v1	GCF_017164035.1	From INSDC submitter									National Medical Research Center of Phthisiopulmonology and Infectious Diseases	4411524	Complete Genome	2021-03-04	2021-03-04	4411524	4092	3903	SAMN18056856
Mycobacterium tuberculosis		267/47W148				ASM1716405v1	GCF_017164055.1	From INSDC submitter									National Medical Research Center of Phthisiopulmonology and Infectious Diseases	4411528	Complete Genome	2021-03-04	2021-03-04	4411528	4088	3902	SAMN18056929
Mycobacterium tuberculosis		CG23				ASM1790103v1	GCF_017901035.1	From INSDC submitter									Pittsburgh Bacteriophage Institute	4432513	Complete Genome	2021-04-12	2021-04-12	4432513	4145	3965	SAMN18576181
Mycobacterium tuberculosis		CG20				ASM1790105v1	GCF_017901055.1	From INSDC submitter									Pittsburgh Bacteriophage Institute	4415998	Complete Genome	2021-04-12	2021-04-12	4415998	4110	3929	SAMN18576179
Mycobacterium tuberculosis		CG21				ASM1790107v1	GCF_017901075.1	From INSDC submitter									Pittsburgh Bacteriophage Institute	4415999	Complete Genome	2021-04-12	2021-04-12	4415999	4111	3931	SAMN18576180
Mycobacterium tuberculosis		CG24				ASM1790109v1	GCF_017901095.1	From INSDC submitter									Pittsburgh Bacteriophage Institute	4459449	Complete Genome	2021-04-12	2021-04-12	4459449	4170	3987	SAMN18576182
Mycobacterium tuberculosis		H37Rv_CG				ASM1790111v1	GCF_017901115.1	From INSDC submitter									Pittsburgh Bacteriophage Institute	4415999	Complete Genome	2021-04-12	2021-04-12	4415999	4108	3928	SAMN18576178
Mycobacterium tuberculosis		R2092				ASM1967074v1	GCF_019670745.1	From INSDC submitter									Department of microbiology, Tokyo Metropolitan Institute of Public Health	4383210	Complete Genome	2021-05-28	2021-05-28	4383210	4075	3841	SAMD00322307
Mycobacterium tuberculosis		DKC2		Mycobacterium tuberculosis		Mtb_DKC2.180803	GCF_900520315.1	From INSDC submitter									STATENS SERUM INSTITUT	4409544	Complete Genome	2018-11-10	2018-11-10	4409544	4100	3910	SAMEA104027311
Mycobacterium tuberculosis		KIT87190				ASM70666v1	GCA_000706665.1	From INSDC submitter									Korean Institute of Tuberculosis	4410788	Complete Genome	2014-06-13	2014-06-13	4410788	4027	3912	SAMN02767600
Mycobacterium tuberculosis		ZMC13-264				ASM73844v1	GCA_000738445.1	From INSDC submitter									Affliated Hospital of Zunyi Medical College	4411507	Complete Genome	2014-08-07	2014-08-07	4411507	4029	3914	SAMN02943514
Mycobacterium tuberculosis		ZMC13-88				ASM73847v1	GCA_000738475.1	From INSDC submitter									Affliated Hospital of Zunyi Medical College	4411515	Complete Genome	2014-08-07	2014-08-07	4411515	4029	3917	SAMN02943515
Mycobacterium tuberculosis		96075				ASM75652v1	GCA_000756525.1	From INSDC submitter									Northern Arizona University	4379376	Complete Genome	2014-09-22	2014-09-22	4379376	4079	3981	SAMN02887314
Mycobacterium tuberculosis		96121				ASM75654v1	GCA_000756545.1	From INSDC submitter									Northern Arizona University	4410945	Complete Genome	2014-09-22	2014-09-22	4410945	4114	3994	SAMN02874015
Mycobacterium tuberculosis		SCAID 187.0				ASM127556v2	GCA_001275565.2	From INSDC submitter									Scientific Center for Anti-infectious Drugs (SCAID)	4411829	Complete Genome	2016-08-12	2016-08-12	4411829	4141	4093	SAMN03921880
Mycobacterium tuberculosis		F28				ASM154470v1	GCA_001544705.1	From INSDC submitter									Beijing Institute of Genomics,Chinese Academy of Sciences	4421903	Complete Genome	2016-02-02	2016-02-02	4421903	4225	4177	SAMN03253058
Mycobacterium tuberculosis		SIT745/EAI1-MYS				ASM159764v2	GCA_001597645.2	From INSDC submitter									Universiti Sains Malaysia	4414742	Complete Genome	2019-12-11	2019-12-11	4414742	4144	4009	SAMN04492771
Mycobacterium tuberculosis		SCAID 320.0				ASM170243v1	GCA_001702435.1	From INSDC submitter									Scientific Center for Anti-infectious Drugs (SCAID)	4406628	Complete Genome	2016-08-10	2016-08-10	4406628	4149	4101	SAMN05447655
Mycobacterium tuberculosis		SCAID 252.0				ASM170826v1	GCA_001708265.1	From INSDC submitter									Scientific Center for Anti-infectious Drugs (SCAID)	4439387	Complete Genome	2016-08-19	2016-08-19	4439387	4146	4098	SAMN05447658
Mycobacterium tuberculosis		Beijing				ASM175086v1	GCA_001750865.1	From INSDC submitter									Beijing Chest Hospital, Capital Medical University	4378588	Complete Genome	2016-10-03	2016-10-03	4378588	4104	3985	SAMN03301665
Mycobacterium tuberculosis		1458				ASM185525v1	GCA_001855255.1	From INSDC submitter									Huazhong Agricultural University	4402033	Complete Genome	2016-10-27	2016-10-27	4402033	4380	4332	SAMN04293604
Mycobacterium tuberculosis		TB282				ASM187014v1	GCA_001870145.1										Michigan State University	4425860	Complete Genome	2016-11-07	2016-11-07	4425860			SAMN05933692
Mycobacterium tuberculosis		I0004241-1				ASM189576v1	GCA_001895765.1										CETR, HSPH, Megan Murray, director	4386132	Complete Genome	2016-12-09	2016-12-09	4386132			SAMN06010135
Mycobacterium tuberculosis		M0018684-2				ASM189578v1	GCA_001895785.1										CETR, HSPH, Megan Murray, director	4359825	Complete Genome	2016-12-09	2016-12-09	4359825			SAMN06010493
Mycobacterium tuberculosis		I0004000-1				ASM189580v1	GCA_001895805.1										CETR, HSPH, Megan Murray, director	4365724	Complete Genome	2016-12-09	2016-12-09	4365724			SAMN06010122
Mycobacterium tuberculosis		I0002801-4				ASM189582v1	GCA_001895825.1										CETR, HSPH, Megan Murray, director	4376067	Complete Genome	2016-12-09	2016-12-09	4376067			SAMN06010171
Mycobacterium tuberculosis		I0002353-6				ASM189584v1	GCA_001895845.1										CETR, HSPH, Megan Murray, director	4385578	Complete Genome	2016-12-09	2016-12-09	4385578			SAMN06010490
Mycobacterium tuberculosis		M0002959-6				ASM189586v1	GCA_001895865.1										CETR, HSPH, Megan Murray, director	4386447	Complete Genome	2016-12-09	2016-12-09	4386447			SAMN06010343
Mycobacterium tuberculosis		DK9897				ASM192248v1	GCA_001922485.1	From INSDC submitter									Statens Serum Institut	4411511	Complete Genome	2016-12-27	2016-12-27	4411511	4309	4152	SAMN06141171
Mycobacterium tuberculosis		MTB1				ASM207277v2	GCA_002072775.2	From INSDC submitter									Seoul National University	4433542	Complete Genome	2017-04-06	2017-04-06	4433542	4306	4129	SAMN06622696
Mycobacterium tuberculosis		Beijing-like/35049				ASM211675v1	GCA_002116755.1	From INSDC submitter									Genomics Resource Center - University of Maryland	4427062	Complete Genome	2017-05-01	2017-05-01	4427062	4151	4019	SAMN05833360
Mycobacterium tuberculosis		Beijing-like/36918				ASM211677v1	GCA_002116775.1	From INSDC submitter									Genomics Resource Center - University of Maryland	4441591	Complete Genome	2017-05-01	2017-05-01	4441591	4159	4037	SAMN05833361
Mycobacterium tuberculosis		Beijing-like/38774				ASM211679v1	GCA_002116795.1	From INSDC submitter									Genomics Resource Center - University of Maryland	4431885	Complete Genome	2017-05-01	2017-05-01	4431885	4152	4032	SAMN05833362
Mycobacterium tuberculosis		Beijing/391				ASM211681v1	GCA_002116815.1	From INSDC submitter									Genomics Resource Center - University of Maryland	4406925	Complete Genome	2017-05-01	2017-05-01	4406925	4152	3951	SAMN05833364
Mycobacterium tuberculosis		Beijing-like/50148				ASM211683v1	GCA_002116835.1	From INSDC submitter									Genomics Resource Center - University of Maryland	4444417	Complete Genome	2017-05-01	2017-05-01	4444417	4165	4041	SAMN05833363
Mycobacterium tuberculosis		Beijing-like/1104				ASM211685v1	GCA_002116855.1	From INSDC submitter									Genomics Resource Center - University of Maryland	4380156	Complete Genome	2017-05-01	2017-05-01	4380156	4118	4004	SAMN05833359
Mycobacterium tuberculosis		MTB2				ASM220823v1	GCA_002208235.1	From INSDC submitter									Seoul National University	4417716	Complete Genome	2017-06-26	2017-06-26	4417716	4290	4122	SAMN06622697
Mycobacterium tuberculosis		NCGM946K2				ASM235601v1	GCA_002356015.1	From INSDC submitter									Department of Infectious Diseases, Research Institute, National Center for Global Health and Medicine	4380602	Complete Genome	2016-12-01	2016-12-01	4380602	4349	4294	SAMD00065354
Mycobacterium tuberculosis		HN-024				ASM235625v1	GCA_002356255.1	From INSDC submitter									International Health, Institute of Tropical Medicine	4399916	Complete Genome	2017-04-25	2017-04-25	4399916	4083	4027	SAMD00076259
Mycobacterium tuberculosis		HN-205				ASM235793v1	GCA_002357935.1	From INSDC submitter									Department of International Health, Institute of Tropical Medicine, Nagasaki University	4411033	Complete Genome	2017-05-10	2017-05-10	4411033	4115	4059	SAMD00076256
Mycobacterium tuberculosis		HN-321				ASM235795v1	GCA_002357955.1	From INSDC submitter									Department of International Health, Institute of Tropical Medicine, Nagasaki University	4421540	Complete Genome	2017-05-10	2017-05-10	4421540	4122	4066	SAMD00076257
Mycobacterium tuberculosis		HN-506				ASM235797v1	GCA_002357975.1	From INSDC submitter									Department of International Health, Institute of Tropical Medicine, Nagasaki University	4413362	Complete Genome	2017-05-10	2017-05-10	4413362	4120	4064	SAMD00076258
Mycobacterium tuberculosis		CSV4519				ASM244687v1	GCA_002446875.1										Universidad Peruana Cayetano Heredia	4411288	Complete Genome	2017-10-05	2017-10-05	4411288			SAMN07664823
Mycobacterium tuberculosis		CSV4644				ASM244689v1	GCA_002446895.1										Universidad Peruana Cayetano Heredia	4411271	Complete Genome	2017-10-05	2017-10-05	4411271			SAMN07664824
Mycobacterium tuberculosis		CSV5769				ASM244691v1	GCA_002446915.1										Universidad Peruana Cayetano Heredia	4411312	Complete Genome	2017-10-05	2017-10-05	4411312			SAMN07664825
Mycobacterium tuberculosis		CSV10399				ASM244693v1	GCA_002446935.1										Universidad Peruana Cayetano Heredia	4411180	Complete Genome	2017-10-05	2017-10-05	4411180			SAMN07664826
Mycobacterium tuberculosis		CSV11678				ASM244695v1	GCA_002446955.1										Universidad Peruana Cayetano Heredia	4411382	Complete Genome	2017-10-05	2017-10-05	4411382			SAMN07664827
Mycobacterium tuberculosis		LE486				ASM244697v1	GCA_002446975.1										Universidad Peruana Cayetano Heredia	4411180	Complete Genome	2017-10-05	2017-10-05	4411180			SAMN07664828
Mycobacterium tuberculosis		LE492				ASM244699v1	GCA_002446995.1										Universidad Peruana Cayetano Heredia	4411208	Complete Genome	2017-10-05	2017-10-05	4411208			SAMN07664829
Mycobacterium tuberculosis		LN180				ASM244701v1	GCA_002447015.1										Universidad Peruana Cayetano Heredia	4411436	Complete Genome	2017-10-05	2017-10-05	4411436			SAMN07664830
Mycobacterium tuberculosis		LN2358				ASM244703v1	GCA_002447035.1										Universidad Peruana Cayetano Heredia	4411353	Complete Genome	2017-10-05	2017-10-05	4411353			SAMN07664831
Mycobacterium tuberculosis		LN3756				ASM244705v1	GCA_002447055.1										Universidad Peruana Cayetano Heredia	4411315	Complete Genome	2017-10-05	2017-10-05	4411315			SAMN07664832
Mycobacterium tuberculosis		MDRDM260				ASM244707v1	GCA_002447075.1										Universidad Peruana Cayetano Heredia	4411280	Complete Genome	2017-10-05	2017-10-05	4411280			SAMN07664833
Mycobacterium tuberculosis		MDRDM627				ASM244709v1	GCA_002447095.1										Universidad Peruana Cayetano Heredia	4411215	Complete Genome	2017-10-05	2017-10-05	4411215			SAMN07664834
Mycobacterium tuberculosis		MDRDM1098				ASM244711v1	GCA_002447115.1										Universidad Peruana Cayetano Heredia	4411148	Complete Genome	2017-10-05	2017-10-05	4411148			SAMN07664835
Mycobacterium tuberculosis		MDRMA2491				ASM244713v1	GCA_002447135.1										Universidad Peruana Cayetano Heredia	4411121	Complete Genome	2017-10-05	2017-10-05	4411121			SAMN07664836
Mycobacterium tuberculosis		ME1473				ASM244715v1	GCA_002447155.1										Universidad Peruana Cayetano Heredia	4411217	Complete Genome	2017-10-05	2017-10-05	4411217			SAMN07664837
Mycobacterium tuberculosis		TBDM425				ASM244717v1	GCA_002447175.1										Universidad Peruana Cayetano Heredia	4411143	Complete Genome	2017-10-05	2017-10-05	4411143			SAMN07664838
Mycobacterium tuberculosis		TBV5000				ASM244719v1	GCA_002447195.1										Universidad Peruana Cayetano Heredia	4411318	Complete Genome	2017-10-05	2017-10-05	4411318			SAMN07664839
Mycobacterium tuberculosis		TBV5362				ASM244721v1	GCA_002447215.1										Universidad Peruana Cayetano Heredia	4411331	Complete Genome	2017-10-05	2017-10-05	4411331			SAMN07664840
Mycobacterium tuberculosis		TBV5365				ASM244723v1	GCA_002447235.1										Universidad Peruana Cayetano Heredia	4411398	Complete Genome	2017-10-05	2017-10-05	4411398			SAMN07664841
Mycobacterium tuberculosis		SLM036				ASM244725v1	GCA_002447255.1										Universidad Peruana Cayetano Heredia	4411342	Complete Genome	2017-10-05	2017-10-05	4411342			SAMN07664842
Mycobacterium tuberculosis		SLM040				ASM244727v1	GCA_002447275.1										Universidad Peruana Cayetano Heredia	4411408	Complete Genome	2017-10-05	2017-10-05	4411408			SAMN07664843
Mycobacterium tuberculosis		SLM056				ASM244729v1	GCA_002447295.1										Universidad Peruana Cayetano Heredia	4411306	Complete Genome	2017-10-05	2017-10-05	4411306			SAMN07664844
Mycobacterium tuberculosis		SLM060				ASM244731v1	GCA_002447315.1										Universidad Peruana Cayetano Heredia	4411134	Complete Genome	2017-10-05	2017-10-05	4411134			SAMN07664845
Mycobacterium tuberculosis		SLM063				ASM244733v1	GCA_002447335.1										Universidad Peruana Cayetano Heredia	4411337	Complete Genome	2017-10-05	2017-10-05	4411337			SAMN07664846
Mycobacterium tuberculosis		SLM088				ASM244735v1	GCA_002447355.1										Universidad Peruana Cayetano Heredia	4411385	Complete Genome	2017-10-05	2017-10-05	4411385			SAMN07664847
Mycobacterium tuberculosis		SLM100				ASM244737v1	GCA_002447375.1										Universidad Peruana Cayetano Heredia	4411394	Complete Genome	2017-10-05	2017-10-05	4411394			SAMN07664848
Mycobacterium tuberculosis		CSV383				ASM244739v1	GCA_002447395.1										Universidad Peruana Cayetano Heredia	4411115	Complete Genome	2017-10-05	2017-10-05	4411115			SAMN07664849
Mycobacterium tuberculosis		CSV3611				ASM244741v1	GCA_002447415.1										Universidad Peruana Cayetano Heredia	4411439	Complete Genome	2017-10-05	2017-10-05	4411439			SAMN07664850
Mycobacterium tuberculosis		CSV9577				ASM244743v1	GCA_002447435.1										Universidad Peruana Cayetano Heredia	4411230	Complete Genome	2017-10-05	2017-10-05	4411230			SAMN07664851
Mycobacterium tuberculosis		LE13				ASM244745v1	GCA_002447455.1										Universidad Peruana Cayetano Heredia	4411412	Complete Genome	2017-10-05	2017-10-05	4411412			SAMN07664852
Mycobacterium tuberculosis		LE63				ASM244747v1	GCA_002447475.1										Universidad Peruana Cayetano Heredia	4411415	Complete Genome	2017-10-05	2017-10-05	4411415			SAMN07664853
Mycobacterium tuberculosis		LE76				ASM244749v1	GCA_002447495.1										Universidad Peruana Cayetano Heredia	4411211	Complete Genome	2017-10-05	2017-10-05	4411211			SAMN07664854
Mycobacterium tuberculosis		LE79				ASM244751v1	GCA_002447515.1										Universidad Peruana Cayetano Heredia	4411475	Complete Genome	2017-10-05	2017-10-05	4411475			SAMN07664855
Mycobacterium tuberculosis		LE103				ASM244753v1	GCA_002447535.1										Universidad Peruana Cayetano Heredia	4411243	Complete Genome	2017-10-05	2017-10-05	4411243			SAMN07664856
Mycobacterium tuberculosis		LE371				ASM244755v1	GCA_002447555.1										Universidad Peruana Cayetano Heredia	4411137	Complete Genome	2017-10-05	2017-10-05	4411137			SAMN07664857
Mycobacterium tuberculosis		LE410				ASM244757v1	GCA_002447575.1										Universidad Peruana Cayetano Heredia	4411365	Complete Genome	2017-10-05	2017-10-05	4411365			SAMN07664858
Mycobacterium tuberculosis		LN55				ASM244759v1	GCA_002447595.1										Universidad Peruana Cayetano Heredia	4411186	Complete Genome	2017-10-05	2017-10-05	4411186			SAMN07664859
Mycobacterium tuberculosis		LN317				ASM244761v1	GCA_002447615.1										Universidad Peruana Cayetano Heredia	4411340	Complete Genome	2017-10-05	2017-10-05	4411340			SAMN07664860
Mycobacterium tuberculosis		LN763				ASM244763v1	GCA_002447635.1										Universidad Peruana Cayetano Heredia	4411321	Complete Genome	2017-10-05	2017-10-05	4411321			SAMN07664861
Mycobacterium tuberculosis		LN2978				ASM244765v1	GCA_002447655.1										Universidad Peruana Cayetano Heredia	4411331	Complete Genome	2017-10-05	2017-10-05	4411331			SAMN07664862
Mycobacterium tuberculosis		LN3584				ASM244767v1	GCA_002447675.1										Universidad Peruana Cayetano Heredia	4411326	Complete Genome	2017-10-05	2017-10-05	4411326			SAMN07664863
Mycobacterium tuberculosis		LN3588				ASM244769v1	GCA_002447695.1										Universidad Peruana Cayetano Heredia	4411379	Complete Genome	2017-10-05	2017-10-05	4411379			SAMN07664864
Mycobacterium tuberculosis		LN3589				ASM244771v1	GCA_002447715.1										Universidad Peruana Cayetano Heredia	4411392	Complete Genome	2017-10-05	2017-10-05	4411392			SAMN07664865
Mycobacterium tuberculosis		LN3668				ASM244773v1	GCA_002447735.1										Universidad Peruana Cayetano Heredia	4411494	Complete Genome	2017-10-05	2017-10-05	4411494			SAMN07664866
Mycobacterium tuberculosis		LN3672				ASM244775v1	GCA_002447755.1										Universidad Peruana Cayetano Heredia	4411335	Complete Genome	2017-10-05	2017-10-05	4411335			SAMN07664867
Mycobacterium tuberculosis		LN3695				ASM244777v1	GCA_002447775.1										Universidad Peruana Cayetano Heredia	4411449	Complete Genome	2017-10-05	2017-10-05	4411449			SAMN07664868
Mycobacterium tuberculosis		LN1100				ASM244779v1	GCA_002447795.1										Universidad Peruana Cayetano Heredia	4411392	Complete Genome	2017-10-05	2017-10-05	4411392			SAMN07664869
Mycobacterium tuberculosis		LN1856				ASM244781v1	GCA_002447815.1										Universidad Peruana Cayetano Heredia	4411299	Complete Genome	2017-10-05	2017-10-05	4411299			SAMN07664870
Mycobacterium tuberculosis		LN2900				ASM244783v1	GCA_002447835.1										Universidad Peruana Cayetano Heredia	4411327	Complete Genome	2017-10-05	2017-10-05	4411327			SAMN07664871
Mycobacterium tuberculosis		MDRDM827				ASM244785v1	GCA_002447855.1										Universidad Peruana Cayetano Heredia	4411315	Complete Genome	2017-10-05	2017-10-05	4411315			SAMN07664872
Mycobacterium tuberculosis		MDRMA203				ASM244787v1	GCA_002447875.1										Universidad Peruana Cayetano Heredia	4411290	Complete Genome	2017-10-05	2017-10-05	4411290			SAMN07664873
Mycobacterium tuberculosis		MDRMA701				ASM244789v1	GCA_002447895.1										Universidad Peruana Cayetano Heredia	4411338	Complete Genome	2017-10-05	2017-10-05	4411338			SAMN07664874
Mycobacterium tuberculosis		MDRMA863				ASM244791v1	GCA_002447915.1										Universidad Peruana Cayetano Heredia	4411432	Complete Genome	2017-10-05	2017-10-05	4411432			SAMN07664875
Mycobacterium tuberculosis		MDRMA1565				ASM244793v1	GCA_002447935.1										Universidad Peruana Cayetano Heredia	4411159	Complete Genome	2017-10-05	2017-10-05	4411159			SAMN07664876
Mycobacterium tuberculosis		MDRMA2019				ASM244795v1	GCA_002447955.1										Universidad Peruana Cayetano Heredia	4411229	Complete Genome	2017-10-05	2017-10-05	4411229			SAMN07664877
Mycobacterium tuberculosis		MDRMA2082				ASM244797v1	GCA_002447975.1										Universidad Peruana Cayetano Heredia	4411479	Complete Genome	2017-10-05	2017-10-05	4411479			SAMN07664878
Mycobacterium tuberculosis		MDRMA2260				ASM244799v1	GCA_002447995.1										Universidad Peruana Cayetano Heredia	4411352	Complete Genome	2017-10-05	2017-10-05	4411352			SAMN07664879
Mycobacterium tuberculosis		MDRMA2441				ASM244801v1	GCA_002448015.1										Universidad Peruana Cayetano Heredia	4411454	Complete Genome	2017-10-05	2017-10-05	4411454			SAMN07664880
Mycobacterium tuberculosis		TBDM1506				ASM244803v1	GCA_002448035.1										Universidad Peruana Cayetano Heredia	4411157	Complete Genome	2017-10-05	2017-10-05	4411157			SAMN07664881
Mycobacterium tuberculosis		TBDM2189				ASM244805v1	GCA_002448055.1										Universidad Peruana Cayetano Heredia	4411316	Complete Genome	2017-10-05	2017-10-05	4411316			SAMN07664882
Mycobacterium tuberculosis		TBDM2444				ASM244807v1	GCA_002448075.1										Universidad Peruana Cayetano Heredia	4411284	Complete Genome	2017-10-05	2017-10-05	4411284			SAMN07664883
Mycobacterium tuberculosis		TBDM2487				ASM244809v1	GCA_002448095.1										Universidad Peruana Cayetano Heredia	4411314	Complete Genome	2017-10-05	2017-10-05	4411314			SAMN07664884
Mycobacterium tuberculosis		TBDM2489				ASM244811v1	GCA_002448115.1										Universidad Peruana Cayetano Heredia	4411369	Complete Genome	2017-10-05	2017-10-05	4411369			SAMN07664885
Mycobacterium tuberculosis		TBDM2699				ASM244813v1	GCA_002448135.1										Universidad Peruana Cayetano Heredia	4411457	Complete Genome	2017-10-05	2017-10-05	4411457			SAMN07664886
Mycobacterium tuberculosis		TBDM2717				ASM244815v1	GCA_002448155.1										Universidad Peruana Cayetano Heredia	4411442	Complete Genome	2017-10-05	2017-10-05	4411442			SAMN07664887
Mycobacterium tuberculosis		TBV4766				ASM244817v1	GCA_002448175.1										Universidad Peruana Cayetano Heredia	4411310	Complete Genome	2017-10-05	2017-10-05	4411310			SAMN07664888
Mycobacterium tuberculosis		TBV4768				ASM244819v1	GCA_002448195.1										Universidad Peruana Cayetano Heredia	4411173	Complete Genome	2017-10-05	2017-10-05	4411173			SAMN07664889
Mycobacterium tuberculosis		TBV4952				ASM244821v1	GCA_002448215.1										Universidad Peruana Cayetano Heredia	4411414	Complete Genome	2017-10-05	2017-10-05	4411414			SAMN07664890
Mycobacterium tuberculosis		GG-111-10				ASM288614v1	GCA_002886145.1	From INSDC submitter									Duke University	4411563	Complete Genome	2018-01-17	2018-01-17	4411563	4295	4130	SAMN08199254
Mycobacterium tuberculosis		GG-5-10				ASM288616v1	GCA_002886165.1	From INSDC submitter									Duke University	4411442	Complete Genome	2018-01-17	2018-01-17	4411442	4295	4141	SAMN08199260
Mycobacterium tuberculosis		GG-20-11				ASM288619v1	GCA_002886195.1	From INSDC submitter									Duke University	4411504	Complete Genome	2018-01-17	2018-01-17	4411504	4293	4134	SAMN08199302
Mycobacterium tuberculosis		GG-77-11				ASM288622v1	GCA_002886225.1	From INSDC submitter									Duke University	4411508	Complete Genome	2018-01-17	2018-01-17	4411508	4295	4140	SAMN08199276
Mycobacterium tuberculosis		GG-90-10				ASM288633v1	GCA_002886335.1	From INSDC submitter									Duke University	4411602	Complete Genome	2018-01-17	2018-01-17	4411602	4300	4137	SAMN08199305
Mycobacterium tuberculosis		GG-129-11				ASM288640v1	GCA_002886405.1	From INSDC submitter									Duke University	4411413	Complete Genome	2018-01-17	2018-01-17	4411413	4294	4132	SAMN08199301
Mycobacterium tuberculosis		GG-134-11				ASM288650v1	GCA_002886505.1	From INSDC submitter									Duke University	4411399	Complete Genome	2018-01-17	2018-01-17	4411399	4294	4137	SAMN08199277
Mycobacterium tuberculosis		GG-229-10				ASM288658v1	GCA_002886585.1	From INSDC submitter									Duke University	4411519	Complete Genome	2018-01-17	2018-01-17	4411519	4294	4129	SAMN08199266
Mycobacterium tuberculosis		GG-37-11				ASM288668v1	GCA_002886685.1	From INSDC submitter									Duke University	4411526	Complete Genome	2018-01-17	2018-01-17	4411526	4298	4137	SAMN08199347
Mycobacterium tuberculosis		GG-121-10				ASM288677v1	GCA_002886775.1	From INSDC submitter									Duke University	4411510	Complete Genome	2018-01-17	2018-01-17	4411510	4293	4135	SAMN08199271
Mycobacterium tuberculosis		GG-186-10				ASM288686v1	GCA_002886865.1	From INSDC submitter									Duke University	4411478	Complete Genome	2018-01-17	2018-01-17	4411478	4297	4129	SAMN08199268
Mycobacterium tuberculosis		GG-27-11				ASM288694v1	GCA_002886945.1	From INSDC submitter									Duke University	4411443	Complete Genome	2018-01-17	2018-01-17	4411443	4298	4135	SAMN08199265
Mycobacterium tuberculosis		GG-36-11				ASM288706v1	GCA_002887065.1	From INSDC submitter									Duke University	4411469	Complete Genome	2018-01-17	2018-01-17	4411469	4295	4141	SAMN08199267
Mycobacterium tuberculosis		GG-45-11				ASM288714v1	GCA_002887145.1	From INSDC submitter									Duke University	4411469	Complete Genome	2018-01-17	2018-01-17	4411469	4293	4136	SAMN08199303
Mycobacterium tuberculosis		GG-109-10				ASM288725v1	GCA_002887255.1	From INSDC submitter									Duke University	4411463	Complete Genome	2018-01-17	2018-01-17	4411463	4295	4135	SAMN08199306
Mycobacterium tuberculosis		GG-137-10				ASM288733v1	GCA_002887335.1	From INSDC submitter									Duke University	4411446	Complete Genome	2018-01-17	2018-01-17	4411446	4294	4132	SAMN08199348
Mycobacterium tuberculosis		WC059				ASM300611v1	GCA_003006115.1	From INSDC submitter									University of Hong Kong	4413669	Complete Genome	2018-03-16	2018-03-16	4413669	4294	4117	SAMN07414820
Mycobacterium tuberculosis		WC078				ASM300613v1	GCA_003006135.1	From INSDC submitter									University of Hong Kong	4413712	Complete Genome	2018-03-16	2018-03-16	4413712	4293	4119	SAMN07414819
Mycobacterium tuberculosis		RUS_B0				ASM326500v1	GCA_003265005.1	From INSDC submitter									Federal Research and Clinical Center of Physical-Chemical Medicine of FMBA	4418559	Complete Genome	2018-06-26	2018-06-26	4418559	4304	4115	SAMN09453176
Mycobacterium tuberculosis		H54				ASM328712v1	GCA_003287125.1	From INSDC submitter									The Hong Kong Polytechnic University	4416938	Complete Genome	2018-07-03	2018-07-03	4416938	4310	4153	SAMN06292592
Mycobacterium tuberculosis		H83				ASM328714v1	GCA_003287145.1	From INSDC submitter									The Hong Kong Polytechnic University	4413214	Complete Genome	2018-07-03	2018-07-03	4413214	4291	4140	SAMN06292590
Mycobacterium tuberculosis		H107				ASM328716v1	GCA_003287165.1	From INSDC submitter									The Hong Kong Polytechnic University	4418796	Complete Genome	2018-07-03	2018-07-03	4418796	4297	4143	SAMN06292065
Mycobacterium tuberculosis		H112				ASM328718v1	GCA_003287185.1	From INSDC submitter									The Hong Kong Polytechnic University	4406346	Complete Genome	2018-07-03	2018-07-03	4406346	4298	4139	SAMN06292067
Mycobacterium tuberculosis		TBMENG-03				ASM329365v1	GCA_003293655.1	From INSDC submitter									National JALMA Institute for Leprosy and Other Mycobacterial Diseases	4359659	Complete Genome	2018-07-09	2018-07-09	4359659	4269	4049	SAMN08973501
Mycobacterium tuberculosis		MT-0080				ASM783393v1	GCA_007833935.1										Harvard T.H. Chan School of Public Health	4426525	Complete Genome	2019-08-05	2019-08-05	4426525			SAMN12126281
Mycobacterium tuberculosis		L				ASM876167v1	GCA_008761675.1	From INSDC submitter									University of Otago	4416671	Complete Genome	2019-10-01	2019-10-01	4416671	4192	4135	SAMN12816907
Mycobacterium tuberculosis		AUSMDU00018547				ASM966487v1	GCA_009664875.1	From INSDC submitter									Microbiological Diagnostic Unit	4414769	Complete Genome	2019-11-17	2019-11-17	4414769	4127	3962	SAMN13191639
Mycobacterium tuberculosis		FDAARGOS_751				ASM973021v1	GCA_009730215.1	From INSDC submitter									US Food and Drug Administration	4441988	Complete Genome	2019-12-05	2019-12-05	4441988	4167	3989	SAMN11056466
Mycobacterium tuberculosis		FDAARGOS_750				ASM973023v1	GCA_009730235.1	From INSDC submitter									US Food and Drug Administration	4434666	Complete Genome	2019-12-05	2019-12-05	4434666	4160	3989	SAMN11056465
Mycobacterium tuberculosis		TCDC11				ASM976267v2	GCA_009762675.2	From INSDC submitter									Academia Sinica	4418417	Complete Genome	2020-02-24	2020-02-24	4418417	4121	3953	SAMN10417149
Mycobacterium tuberculosis		RW-TB008				ASM1292376v1	GCA_012923765.1	From INSDC submitter									GenoScreen	4379910	Complete Genome	2020-04-28	2020-04-28	4379910	4013	3874	SAMN13736268
Mycobacterium tuberculosis		4860				ASM1301038v1	GCA_013010385.1	From INSDC submitter									Belarusian State Medical University	4394156	Complete Genome	2020-05-11	2020-05-11	4394156	4123	3972	SAMN14598146
Mycobacterium tuberculosis		FDAARGOS_757				ASM1326763v1	GCA_013267635.1	From INSDC submitter									US Food and Drug Administration	4417931	Complete Genome	2020-06-04	2020-06-04	4417931	4135	3988	SAMN11056472
Mycobacterium tuberculosis		FDAARGOS_756				ASM1326765v1	GCA_013267655.1	From INSDC submitter									US Food and Drug Administration	4414577	Complete Genome	2020-06-04	2020-06-04	4414577	4124	3942	SAMN11056471
Mycobacterium tuberculosis		4-0041P6C4				ASM1488462v1	GCA_014884625.1	From INSDC submitter									San Diego State University	4400017	Complete Genome	2020-10-13	2020-10-13	4400017	4287	4112	SAMN12325246
Mycobacterium tuberculosis		1-0072P6C4				ASM1488464v1	GCA_014884645.1	From INSDC submitter									San Diego State University	4421012	Complete Genome	2020-10-13	2020-10-13	4421012	4318	4127	SAMN12325211
Mycobacterium tuberculosis		1-0066P6C4				ASM1488466v1	GCA_014884665.1	From INSDC submitter									San Diego State University	4416715	Complete Genome	2020-10-13	2020-10-13	4416715	4308	4121	SAMN12325208
Mycobacterium tuberculosis		SEA17020030P6C4				ASM1489920v1	GCA_014899205.1	From INSDC submitter									San Diego State University	4405198	Complete Genome	2020-10-20	2020-10-20	4405198	4288	4120	SAMN12325280
Mycobacterium tuberculosis		SEA17020028P6C4				ASM1489922v1	GCA_014899225.1	From INSDC submitter									San Diego State University	4415138	Complete Genome	2020-10-20	2020-10-20	4415138	4301	4114	SAMN12325279
Mycobacterium tuberculosis		SEA17020024P6C4				ASM1489924v1	GCA_014899245.1	From INSDC submitter									San Diego State University	4420315	Complete Genome	2020-10-20	2020-10-20	4420315	4302	4105	SAMN12325278
Mycobacterium tuberculosis		SEA15230P6C4				ASM1489926v1	GCA_014899265.1	From INSDC submitter									San Diego State University	4412837	Complete Genome	2020-10-20	2020-10-20	4412837	4291	4109	SAMN12325276
Mycobacterium tuberculosis		SEA17020023P6C4				ASM1489928v1	GCA_014899285.1	From INSDC submitter									San Diego State University	4420316	Complete Genome	2020-10-20	2020-10-20	4420316	4302	4096	SAMN12325277
Mycobacterium tuberculosis		SEA15229P6C4				ASM1489930v1	GCA_014899305.1	From INSDC submitter									San Diego State University	4431110	Complete Genome	2020-10-20	2020-10-20	4431110	4303	4120	SAMN12325275
Mycobacterium tuberculosis		SEA15228P6C4				ASM1489932v1	GCA_014899325.1	From INSDC submitter									San Diego State University	4407803	Complete Genome	2020-10-20	2020-10-20	4407803	4283	4098	SAMN12325274
Mycobacterium tuberculosis		SEA14333P6C4				ASM1489934v1	GCA_014899345.1	From INSDC submitter									San Diego State University	4408229	Complete Genome	2020-10-20	2020-10-20	4408229	4285	4087	SAMN12325273
Mycobacterium tuberculosis		SEA14318P6C4				ASM1489936v1	GCA_014899365.1	From INSDC submitter									San Diego State University	4426614	Complete Genome	2020-10-20	2020-10-20	4426614	4296	4107	SAMN12325272
Mycobacterium tuberculosis		SEA14117P6C4				ASM1489938v1	GCA_014899385.1	From INSDC submitter									San Diego State University	4397372	Complete Genome	2020-10-20	2020-10-20	4397372	4283	4107	SAMN12325271
Mycobacterium tuberculosis		SEA13111P6C4				ASM1489940v1	GCA_014899405.1	From INSDC submitter									San Diego State University	4410956	Complete Genome	2020-10-20	2020-10-20	4410956	4285	4101	SAMN12325270
Mycobacterium tuberculosis		SEA13020298P6C4				ASM1489942v1	GCA_014899425.1	From INSDC submitter									San Diego State University	4406587	Complete Genome	2020-10-20	2020-10-20	4406587	4287	4092	SAMN12325269
Mycobacterium tuberculosis		SEA12334P6C4				ASM1489944v1	GCA_014899445.1	From INSDC submitter									San Diego State University	4427826	Complete Genome	2020-10-20	2020-10-20	4427826	4299	4106	SAMN12325268
Mycobacterium tuberculosis		SEA12202P6C4				ASM1489946v1	GCA_014899465.1	From INSDC submitter									San Diego State University	4433058	Complete Genome	2020-10-20	2020-10-20	4433058	4306	4094	SAMN12325267
Mycobacterium tuberculosis		SEA12126P6C4				ASM1489948v1	GCA_014899485.1	From INSDC submitter									San Diego State University	4410647	Complete Genome	2020-10-20	2020-10-20	4410647	4282	4097	SAMN12325266
Mycobacterium tuberculosis		SEA11278P6C4				ASM1489950v1	GCA_014899505.1	From INSDC submitter									San Diego State University	4410029	Complete Genome	2020-10-20	2020-10-20	4410029	4278	4080	SAMN12325265
Mycobacterium tuberculosis		SEA11020092P6C4				ASM1489952v1	GCA_014899525.1	From INSDC submitter									San Diego State University	4406516	Complete Genome	2020-10-20	2020-10-20	4406516	4296	4100	SAMN12325264
Mycobacterium tuberculosis		SEA11020068P6C4				ASM1489954v1	GCA_014899545.1	From INSDC submitter									San Diego State University	4402473	Complete Genome	2020-10-20	2020-10-20	4402473	4295	4130	SAMN12325263
Mycobacterium tuberculosis		SEA11020057P6C4				ASM1489956v1	GCA_014899565.1	From INSDC submitter									San Diego State University	4402162	Complete Genome	2020-10-20	2020-10-20	4402162	4290	4118	SAMN12325262
Mycobacterium tuberculosis		SEA11020038P6C4				ASM1489958v1	GCA_014899585.1	From INSDC submitter									San Diego State University	4397139	Complete Genome	2020-10-20	2020-10-20	4397139	4279	4115	SAMN12325261
Mycobacterium tuberculosis		SEA09167P6C4				ASM1489960v1	GCA_014899605.1	From INSDC submitter									San Diego State University	4368671	Complete Genome	2020-10-20	2020-10-20	4368671	4268	4083	SAMN12325260
Mycobacterium tuberculosis		SEA09020048P6C4				ASM1489962v1	GCA_014899625.1	From INSDC submitter									San Diego State University	4391433	Complete Genome	2020-10-20	2020-10-20	4391433	4279	4119	SAMN12325259
Mycobacterium tuberculosis		SEA08162P6C4				ASM1489964v1	GCA_014899645.1	From INSDC submitter									San Diego State University	4408888	Complete Genome	2020-10-20	2020-10-20	4408888	4302	4132	SAMN12325258
Mycobacterium tuberculosis		SEA08151P6C4				ASM1489966v1	GCA_014899665.1	From INSDC submitter									San Diego State University	4413498	Complete Genome	2020-10-20	2020-10-20	4413498	4290	4103	SAMN12325257
Mycobacterium tuberculosis		SEA07020250P6C4				ASM1489968v1	GCA_014899685.1	From INSDC submitter									San Diego State University	4407077	Complete Genome	2020-10-20	2020-10-20	4407077	4302	4136	SAMN12325256
Mycobacterium tuberculosis		SEA07010354P6C4				ASM1489970v1	GCA_014899705.1	From INSDC submitter									San Diego State University	4438102	Complete Genome	2020-10-20	2020-10-20	4438102	4321	4132	SAMN12325255
Mycobacterium tuberculosis		SEA06535P6C4				ASM1489972v1	GCA_014899725.1	From INSDC submitter									San Diego State University	4408176	Complete Genome	2020-10-20	2020-10-20	4408176	4280	4112	SAMN12325254
Mycobacterium tuberculosis		SEA02010036P6C4				ASM1489974v1	GCA_014899745.1	From INSDC submitter									San Diego State University	4416761	Complete Genome	2020-10-20	2020-10-20	4416761	4300	4110	SAMN12325253
Mycobacterium tuberculosis		SEA00042P6C4				ASM1489976v1	GCA_014899765.1	From INSDC submitter									San Diego State University	4424310	Complete Genome	2020-10-20	2020-10-20	4424310	4300	4106	SAMN12325252
Mycobacterium tuberculosis		4-0096P6C4				ASM1489978v1	GCA_014899785.1	From INSDC submitter									San Diego State University	4408117	Complete Genome	2020-10-20	2020-10-20	4408117	4298	4114	SAMN12325251
Mycobacterium tuberculosis		4-0087P6C4				ASM1489980v1	GCA_014899805.1	From INSDC submitter									San Diego State University	4428457	Complete Genome	2020-10-20	2020-10-20	4428457	4320	4141	SAMN12325250
Mycobacterium tuberculosis		4-0077P6C4				ASM1489982v1	GCA_014899825.1	From INSDC submitter									San Diego State University	4401396	Complete Genome	2020-10-20	2020-10-20	4401396	4295	4114	SAMN12325249
Mycobacterium tuberculosis		4-0073P6C4				ASM1489984v1	GCA_014899845.1	From INSDC submitter									San Diego State University	4414542	Complete Genome	2020-10-20	2020-10-20	4414542	4292	4129	SAMN12325248
Mycobacterium tuberculosis		4-0062P6C4				ASM1489986v1	GCA_014899865.1	From INSDC submitter									San Diego State University	4399842	Complete Genome	2020-10-20	2020-10-20	4399842	4292	4110	SAMN12325247
Mycobacterium tuberculosis		4-0024P6C4				ASM1489988v1	GCA_014899885.1	From INSDC submitter									San Diego State University	4399945	Complete Genome	2020-10-20	2020-10-20	4399945	4284	4113	SAMN12325245
Mycobacterium tuberculosis		4-0019P6C4				ASM1489990v1	GCA_014899905.1	From INSDC submitter									San Diego State University	4400017	Complete Genome	2020-10-20	2020-10-20	4400017	4286	4125	SAMN12325244
Mycobacterium tuberculosis		4-0012P6C4				ASM1489992v1	GCA_014899925.1	From INSDC submitter									San Diego State University	4401614	Complete Genome	2020-10-20	2020-10-20	4401614	4280	4118	SAMN12325243
Mycobacterium tuberculosis		4-0010P6C4				ASM1489994v1	GCA_014899945.1	From INSDC submitter									San Diego State University	4400007	Complete Genome	2020-10-20	2020-10-20	4400007	4288	4120	SAMN12325242
Mycobacterium tuberculosis		3-0124P6C4				ASM1489996v1	GCA_014899965.1	From INSDC submitter									San Diego State University	4447644	Complete Genome	2020-10-20	2020-10-20	4447644	4332	4084	SAMN12325241
Mycobacterium tuberculosis		3-0096P6C4				ASM1489998v1	GCA_014899985.1	From INSDC submitter									San Diego State University	4450340	Complete Genome	2020-10-20	2020-10-20	4450340	4331	4134	SAMN12325240
Mycobacterium tuberculosis		3-0090P6C4				ASM1490000v1	GCA_014900005.1	From INSDC submitter									San Diego State University	4433503	Complete Genome	2020-10-20	2020-10-20	4433503	4311	4105	SAMN12325239
Mycobacterium tuberculosis		3-0059P6C4				ASM1490005v1	GCA_014900055.1	From INSDC submitter									San Diego State University	4376753	Complete Genome	2020-10-20	2020-10-20	4376753	4273	4112	SAMN12325238
Mycobacterium tuberculosis		2-0068P6C4				ASM1490007v1	GCA_014900075.1	From INSDC submitter									San Diego State University	4417769	Complete Genome	2020-10-20	2020-10-20	4417769	4304	4110	SAMN12325237
Mycobacterium tuberculosis		2-0059P6C4				ASM1490009v1	GCA_014900095.1	From INSDC submitter									San Diego State University	4425172	Complete Genome	2020-10-20	2020-10-20	4425172	4305	4123	SAMN12325236
Mycobacterium tuberculosis		2-0052P6C4				ASM1490011v1	GCA_014900115.1	From INSDC submitter									San Diego State University	4404274	Complete Genome	2020-10-20	2020-10-20	4404274	4301	4111	SAMN12325235
Mycobacterium tuberculosis		2-0046P6C4				ASM1490013v1	GCA_014900135.1										San Diego State University	4438223	Complete Genome	2020-10-20	2020-10-20	4438223			SAMN12325234
Mycobacterium tuberculosis		2-0043-unknownP6C4				ASM1490015v1	GCA_014900155.1										San Diego State University	4409038	Complete Genome	2020-10-20	2020-10-20	4409038			SAMN12325233
Mycobacterium tuberculosis		2-0034P6C4				ASM1490017v1	GCA_014900175.1	From INSDC submitter									San Diego State University	4410873	Complete Genome	2020-10-20	2020-10-20	4410873	4301	4123	SAMN12325232
Mycobacterium tuberculosis		2-0031P6C4				ASM1490019v1	GCA_014900195.1	From INSDC submitter									San Diego State University	4418552	Complete Genome	2020-10-20	2020-10-20	4418552	4304	4090	SAMN12325231
Mycobacterium tuberculosis		2-0029P6C4				ASM1490021v1	GCA_014900215.1	From INSDC submitter									San Diego State University	4438363	Complete Genome	2020-10-20	2020-10-20	4438363	4325	4143	SAMN12325230
Mycobacterium tuberculosis		2-0028P6C4				ASM1490023v1	GCA_014900235.1	From INSDC submitter									San Diego State University	4438281	Complete Genome	2020-10-20	2020-10-20	4438281	4326	4155	SAMN12325229
Mycobacterium tuberculosis		2-0023P6C4				ASM1490025v1	GCA_014900255.1	From INSDC submitter									San Diego State University	4438366	Complete Genome	2020-10-20	2020-10-20	4438366	4326	4150	SAMN12325228
Mycobacterium tuberculosis		2-0022P6C4				ASM1490027v1	GCA_014900275.1										San Diego State University	4438339	Complete Genome	2020-10-20	2020-10-20	4438339			SAMN12325227
Mycobacterium tuberculosis		2-0021P6C4				ASM1490029v1	GCA_014900295.1	From INSDC submitter									San Diego State University	4438299	Complete Genome	2020-10-20	2020-10-20	4438299	4327	4158	SAMN12325226
Mycobacterium tuberculosis		2-0013P6C4				ASM1490031v1	GCA_014900315.1	From INSDC submitter									San Diego State University	4414962	Complete Genome	2020-10-20	2020-10-20	4414962	4305	4115	SAMN12325225
Mycobacterium tuberculosis		1-0168P6C4				ASM1490033v1	GCA_014900335.1	From INSDC submitter									San Diego State University	4405183	Complete Genome	2020-10-20	2020-10-20	4405183	4298	4127	SAMN12325224
Mycobacterium tuberculosis		1-0160P6C4				ASM1490035v1	GCA_014900355.1	From INSDC submitter									San Diego State University	4431494	Complete Genome	2020-10-20	2020-10-20	4431494	4313	4104	SAMN12325223
Mycobacterium tuberculosis		1-0156P6C4				ASM1490037v1	GCA_014900375.1	From INSDC submitter									San Diego State University	4419404	Complete Genome	2020-10-20	2020-10-20	4419404	4304	4118	SAMN12325222
Mycobacterium tuberculosis		1-0153P6C4				ASM1490039v1	GCA_014900395.1	From INSDC submitter									San Diego State University	4419030	Complete Genome	2020-10-20	2020-10-20	4419030	4302	4105	SAMN12325221
Mycobacterium tuberculosis		1-0149P6C4				ASM1490041v1	GCA_014900415.1	From INSDC submitter									San Diego State University	4418657	Complete Genome	2020-10-20	2020-10-20	4418657	4307	4111	SAMN12325220
Mycobacterium tuberculosis		1-0137P6C4				ASM1490043v1	GCA_014900435.1	From INSDC submitter									San Diego State University	4419694	Complete Genome	2020-10-20	2020-10-20	4419694	4310	4119	SAMN12325219
Mycobacterium tuberculosis		1-0123P6C4				ASM1490045v1	GCA_014900455.1	From INSDC submitter									San Diego State University	4420004	Complete Genome	2020-10-20	2020-10-20	4420004	4315	4125	SAMN12325218
Mycobacterium tuberculosis		1-0116P6C4				ASM1490047v1	GCA_014900475.1	From INSDC submitter									San Diego State University	4416797	Complete Genome	2020-10-20	2020-10-20	4416797	4308	4112	SAMN12325217
Mycobacterium tuberculosis		1-0112P6C4				ASM1490049v1	GCA_014900495.1	From INSDC submitter									San Diego State University	4413235	Complete Genome	2020-10-20	2020-10-20	4413235	4302	4108	SAMN12325216
Mycobacterium tuberculosis		1-0110P6C4				ASM1490051v1	GCA_014900515.1	From INSDC submitter									San Diego State University	4425422	Complete Genome	2020-10-20	2020-10-20	4425422	4302	4100	SAMN12325215
Mycobacterium tuberculosis		1-0107P6C4				ASM1490055v1	GCA_014900555.1	From INSDC submitter									San Diego State University	4444842	Complete Genome	2020-10-20	2020-10-20	4444842	4326	4138	SAMN12325214
Mycobacterium tuberculosis		1-0102P6C4				ASM1490059v1	GCA_014900595.1	From INSDC submitter									San Diego State University	4421377	Complete Genome	2020-10-20	2020-10-20	4421377	4311	4111	SAMN12325213
Mycobacterium tuberculosis		1-0084P6C4				ASM1490061v1	GCA_014900615.1	From INSDC submitter									San Diego State University	4419973	Complete Genome	2020-10-20	2020-10-20	4419973	4309	4112	SAMN12325212
Mycobacterium tuberculosis		1-0071P6C4				ASM1490063v1	GCA_014900635.1	From INSDC submitter									San Diego State University	4416231	Complete Genome	2020-10-20	2020-10-20	4416231	4302	4113	SAMN12325210
Mycobacterium tuberculosis		1-0069P6C4				ASM1490065v1	GCA_014900655.1	From INSDC submitter									San Diego State University	4416165	Complete Genome	2020-10-20	2020-10-20	4416165	4304	4108	SAMN12325209
Mycobacterium tuberculosis		1-0064P6C4				ASM1490067v1	GCA_014900675.1	From INSDC submitter									San Diego State University	4417680	Complete Genome	2020-10-20	2020-10-20	4417680	4305	4117	SAMN12325207
Mycobacterium tuberculosis		1-0061P6C4				ASM1490069v1	GCA_014900695.1	From INSDC submitter									San Diego State University	4413879	Complete Genome	2020-10-20	2020-10-20	4413879	4284	4082	SAMN12325206
Mycobacterium tuberculosis		1-0056P6C4				ASM1490071v1	GCA_014900715.1	From INSDC submitter									San Diego State University	4413638	Complete Genome	2020-10-20	2020-10-20	4413638	4302	4114	SAMN12325205
Mycobacterium tuberculosis		1-0054P6C4				ASM1490073v1	GCA_014900735.1	From INSDC submitter									San Diego State University	4419916	Complete Genome	2020-10-20	2020-10-20	4419916	4308	4119	SAMN12325204
Mycobacterium tuberculosis		1-0047P6C4				ASM1490075v1	GCA_014900755.1	From INSDC submitter									San Diego State University	4434707	Complete Genome	2020-10-20	2020-10-20	4434707	4316	4120	SAMN12325203
Mycobacterium tuberculosis		1-0045P6C4				ASM1490077v1	GCA_014900775.1	From INSDC submitter									San Diego State University	4416971	Complete Genome	2020-10-20	2020-10-20	4416971	4307	4119	SAMN12325202
Mycobacterium tuberculosis		1-0044P6C4				ASM1490079v1	GCA_014900795.1	From INSDC submitter									San Diego State University	4387956	Complete Genome	2020-10-20	2020-10-20	4387956	4276	4110	SAMN12325201
Mycobacterium tuberculosis		1-0039P6C4				ASM1490081v1	GCA_014900815.1	From INSDC submitter									San Diego State University	4411261	Complete Genome	2020-10-20	2020-10-20	4411261	4305	4109	SAMN12325200
Mycobacterium tuberculosis		1-0036P6C4				ASM1490083v1	GCA_014900835.1	From INSDC submitter									San Diego State University	4404858	Complete Genome	2020-10-20	2020-10-20	4404858	4294	4122	SAMN12325199
Mycobacterium tuberculosis		1-0031P6C4				ASM1490085v1	GCA_014900855.1	From INSDC submitter									San Diego State University	4419967	Complete Genome	2020-10-20	2020-10-20	4419967	4310	4115	SAMN12325198
Mycobacterium tuberculosis		1-0030P6C4				ASM1490089v1	GCA_014900895.1	From INSDC submitter									San Diego State University	4430047	Complete Genome	2020-10-20	2020-10-20	4430047	4305	4127	SAMN12325197
Mycobacterium tuberculosis		1-0028P6C4				ASM1490096v1	GCA_014900965.1	From INSDC submitter									San Diego State University	4412588	Complete Genome	2020-10-20	2020-10-20	4412588	4303	4113	SAMN12325196
Mycobacterium tuberculosis		1-0023P6C4				ASM1490103v1	GCA_014901035.1	From INSDC submitter									San Diego State University	4419801	Complete Genome	2020-10-20	2020-10-20	4419801	4310	4123	SAMN12325195
Mycobacterium tuberculosis		1-0021P6C4				ASM1490105v1	GCA_014901055.1	From INSDC submitter									San Diego State University	4429476	Complete Genome	2020-10-20	2020-10-20	4429476	4318	4100	SAMN12325194
Mycobacterium tuberculosis		1-0017P6C4				ASM1490107v1	GCA_014901075.1	From INSDC submitter									San Diego State University	4418318	Complete Genome	2020-10-20	2020-10-20	4418318	4305	4116	SAMN12325193
Mycobacterium tuberculosis		1-0013P6C4				ASM1490109v1	GCA_014901095.1	From INSDC submitter									San Diego State University	4410415	Complete Genome	2020-10-20	2020-10-20	4410415	4294	4106	SAMN12325192
Mycobacterium tuberculosis		1-0009P6C4				ASM1490111v1	GCA_014901115.1	From INSDC submitter									San Diego State University	4418159	Complete Genome	2020-10-20	2020-10-20	4418159	4307	4110	SAMN12325191
Mycobacterium tuberculosis		1-0007P6C4				ASM1490113v1	GCA_014901135.1	From INSDC submitter									San Diego State University	4432141	Complete Genome	2020-10-20	2020-10-20	4432141	4310	4116	SAMN12325190
Mycobacterium tuberculosis		1-0006P6C4				ASM1490115v1	GCA_014901155.1	From INSDC submitter									San Diego State University	4419608	Complete Genome	2020-10-20	2020-10-20	4419608	4305	4119	SAMN12325189
Mycobacterium tuberculosis		11502				ASM1691777v1	GCA_016917775.1	From INSDC submitter									Belarusian State Medical University	4420561	Complete Genome	2021-02-22	2021-02-22	4420561	4104	3874	SAMN17832565
Mycobacterium tuberculosis		120/26CAO				ASM1716403v1	GCA_017164035.1	From INSDC submitter									National Medical Research Center of Phthisiopulmonology and Infectious Diseases	4411524	Complete Genome	2021-03-04	2021-03-04	4411524	4092	3903	SAMN18056856
Mycobacterium tuberculosis		267/47W148				ASM1716405v1	GCA_017164055.1	From INSDC submitter									National Medical Research Center of Phthisiopulmonology and Infectious Diseases	4411528	Complete Genome	2021-03-04	2021-03-04	4411528	4088	3902	SAMN18056929
Mycobacterium tuberculosis		CG23				ASM1790103v1	GCA_017901035.1	From INSDC submitter									Pittsburgh Bacteriophage Institute	4432513	Complete Genome	2021-04-12	2021-04-12	4432513	4145	3965	SAMN18576181
Mycobacterium tuberculosis		CG20				ASM1790105v1	GCA_017901055.1	From INSDC submitter									Pittsburgh Bacteriophage Institute	4415998	Complete Genome	2021-04-12	2021-04-12	4415998	4110	3929	SAMN18576179
Mycobacterium tuberculosis		CG21				ASM1790107v1	GCA_017901075.1	From INSDC submitter									Pittsburgh Bacteriophage Institute	4415999	Complete Genome	2021-04-12	2021-04-12	4415999	4111	3931	SAMN18576180
Mycobacterium tuberculosis		CG24				ASM1790109v1	GCA_017901095.1	From INSDC submitter									Pittsburgh Bacteriophage Institute	4459449	Complete Genome	2021-04-12	2021-04-12	4459449	4170	3987	SAMN18576182
Mycobacterium tuberculosis		H37Rv_CG				ASM1790111v1	GCA_017901115.1	From INSDC submitter									Pittsburgh Bacteriophage Institute	4415999	Complete Genome	2021-04-12	2021-04-12	4415999	4108	3928	SAMN18576178
Mycobacterium tuberculosis		R2092				ASM1967074v1	GCA_019670745.1	From INSDC submitter									Department of microbiology, Tokyo Metropolitan Institute of Public Health	4383210	Complete Genome	2021-05-28	2021-05-28	4383210	4121	4065	SAMD00322307
Mycobacterium tuberculosis		DKC2		Mycobacterium tuberculosis		Mtb_DKC2.180803	GCA_900520315.1	From INSDC submitter									STATENS SERUM INSTITUT	4409544	Complete Genome	2018-11-10	2018-11-10	4409544	4175	4030	SAMEA104027311
Mycobacterium tuberculosis 49-02		49-02				MT49-02	GCF_000786505.1	From INSDC submitter									JLU	4412379	Complete Genome	2014-11-03	2014-11-03	4412379	4089	3883	SAMEA3865285
Mycobacterium tuberculosis 49-02		49-02				MT49-02	GCA_000786505.1	From INSDC submitter									JLU	4412379	Complete Genome	2014-11-03	2014-11-03	4412379	4291	4241	SAMEA3865285
Mycobacterium tuberculosis 7199-99		7199-99				ASM33144v1	GCF_000331445.1	From INSDC submitter									Center for Biotechnology, Bielefeld University	4421197	Complete Genome	2013-01-08	2013-01-08	4421197	4099	3903	SAMEA2272730
Mycobacterium tuberculosis 7199-99		7199-99				ASM33144v1	GCA_000331445.1	From INSDC submitter									Center for Biotechnology, Bielefeld University	4421197	Complete Genome	2013-01-08	2013-01-08	4421197	4042	3994	SAMEA2272730
Mycobacterium tuberculosis BT1		BT1				ASM57217v1	GCF_000572175.1	From INSDC submitter									School of Biomedical Sciences, Faculty of Medicine, The Chinese University of Hong Kong	4399405	Complete Genome	2014-02-18	2014-02-18	4399405	4092	3868	SAMN03081431
Mycobacterium tuberculosis BT1		BT1				ASM57217v1	GCA_000572175.1	From INSDC submitter									School of Biomedical Sciences, Faculty of Medicine, The Chinese University of Hong Kong	4399405	Complete Genome	2014-02-18	2014-02-18	4399405	4187	4139	SAMN03081431
Mycobacterium tuberculosis BT2		BT2				ASM57215v1	GCF_000572155.1	From INSDC submitter									School of Biomedical Sciences, Faculty of Medicine, The Chinese University of Hong Kong	4401899	Complete Genome	2014-02-18	2014-02-18	4401899	4092	3875	SAMN03081430
Mycobacterium tuberculosis BT2		BT2				ASM57215v1	GCA_000572155.1	From INSDC submitter									School of Biomedical Sciences, Faculty of Medicine, The Chinese University of Hong Kong	4401899	Complete Genome	2014-02-18	2014-02-18	4401899	4197	4149	SAMN03081430
Mycobacterium tuberculosis CCDC5079		CCDC5079				ASM40061v1	GCF_000400615.1	From INSDC submitter									National Institute for Communicable Disease Control and Prevention, Chinese Center for Disease Control and Prevention	4414325	Complete Genome	2013-05-20	2013-05-20	4414325	4095	3879	SAMN02603646
Mycobacterium tuberculosis CCDC5079		CCDC5079				ASM40061v1	GCA_000400615.1	From INSDC submitter									National Institute for Communicable Disease Control and Prevention, Chinese Center for Disease Control and Prevention	4414325	Complete Genome	2013-05-20	2013-05-20	4414325	4204	4156	SAMN02603646
Mycobacterium tuberculosis CCDC5180		CCDC5180				ASM27036v1	GCF_000270365.1	From INSDC submitter									Beijing Genomics institute and National Institue for Communicable Disease Control and Prevetion	4405981	Complete Genome	2011-07-05	2011-07-05	4405981	4100	3837	SAMN02603011
Mycobacterium tuberculosis CCDC5180		CCDC5180				ASM57219v1	GCF_000572195.1	From INSDC submitter									National Institute for Communicable Disease Control and Prevention, Chinese Center for Disease Control and Prevention	4414346	Complete Genome	2014-02-18	2014-02-18	4414346	4099	3886	SAMN03081432
Mycobacterium tuberculosis CCDC5180		CCDC5180				ASM27036v1	GCA_000270365.1	From INSDC submitter									Beijing Genomics institute and National Institue for Communicable Disease Control and Prevetion	4405981	Complete Genome	2011-07-05	2011-07-05	4405981	3639	3591	SAMN02603011
Mycobacterium tuberculosis CCDC5180		CCDC5180				ASM57219v1	GCA_000572195.1	From INSDC submitter									National Institute for Communicable Disease Control and Prevention, Chinese Center for Disease Control and Prevention	4414346	Complete Genome	2014-02-18	2014-02-18	4414346	4207	4159	SAMN03081432
Mycobacterium tuberculosis CDC1551		CDC1551				ASM858v1	GCF_000008585.1	From INSDC submitter									TIGR	4403837	Complete Genome	2004-08-04	2004-08-04	4403837	4096	3839	SAMN02603992
Mycobacterium tuberculosis CDC1551		CDC1551				ASM858v1	GCA_000008585.1	From INSDC submitter									TIGR	4403837	Complete Genome	2004-08-04	2004-08-04	4403837	4245	4189	SAMN02603992
Mycobacterium tuberculosis CTRI-2		CTRI-2				ASM22443v1	GCF_000224435.1	From INSDC submitter									Research Institute for Physical-Chemical Medicine, Moscow, Russia	4398525	Complete Genome	2011-08-25	2011-08-25	4398525	4094	3890	SAMN02603755
Mycobacterium tuberculosis CTRI-2		CTRI-2				ASM22443v1	GCA_000224435.1	From INSDC submitter									Research Institute for Physical-Chemical Medicine, Moscow, Russia	4398525	Complete Genome	2011-08-25	2011-08-25	4398525	4003	3946	SAMN02603755
Mycobacterium tuberculosis EAI5		EAI5		MUM101		ASM42212v1	GCF_000422125.1	From INSDC submitter									Department of Life Sciences, Mumbai University, Mumbai, India	4391174	Complete Genome	2013-07-11	2013-07-11	4391174	4084	3888	SAMN02603180
Mycobacterium tuberculosis EAI5		EAI5		MUM101		ASM42212v1	GCA_000422125.1	From INSDC submitter									Department of Life Sciences, Mumbai University, Mumbai, India	4391174	Complete Genome	2013-07-11	2013-07-11	4391174	4026	3902	SAMN02603180
Mycobacterium tuberculosis F11		F11				ASM1692v1	GCF_000016925.1	From INSDC submitter									Broad Institute	4424435	Complete Genome	2007-06-07	2007-06-07	4424435	4108	3908	SAMN00103286
Mycobacterium tuberculosis F11		F11				ASM1692v1	GCA_000016925.1	From INSDC submitter									Broad Institute	4424435	Complete Genome	2007-06-07	2007-06-07	4424435	3998	3941	SAMN00103286
Mycobacterium tuberculosis H37Ra		H37Ra; ATCC 25177				ASM1614v1	GCF_000016145.1	From INSDC submitter									Chinese National Human Genome Center at Shanghai	4419977	Complete Genome	2007-05-31	2007-05-31	4419977	4117	3927	SAMN02603128
Mycobacterium tuberculosis H37Ra		H37Ra				ASM193872v1	GCF_001938725.1	From INSDC submitter									San Diego State University	4426109	Complete Genome	2017-01-06	2017-01-06	4426109	4113	3931	SAMN05414673
Mycobacterium tuberculosis H37Ra		H37Ra; ATCC 25177				ASM1614v1	GCA_000016145.1	From INSDC submitter									Chinese National Human Genome Center at Shanghai	4419977	Complete Genome	2007-05-31	2007-05-31	4419977	4084	4034	SAMN02603128
Mycobacterium tuberculosis H37Ra		H37Ra				ASM193872v1	GCA_001938725.1										San Diego State University	4426109	Complete Genome	2017-01-06	2017-01-06	4426109			SAMN05414673
Mycobacterium tuberculosis H37Rv		H37Rv				ASM19595v2	GCF_000195955.2	From INSDC submitter									Sanger Institute	4411532	Complete Genome	2013-02-01	2013-02-01	4411532	4008	3906	SAMEA3138326
Mycobacterium tuberculosis H37Rv		H37Rv				ASM27773v2	GCF_000277735.2	From INSDC submitter									The Broad Institute	4411709	Complete Genome	2013-11-26	2013-11-26	4411709	4102	3925	SAMN03081436
Mycobacterium tuberculosis H37Rv		H37Rv; TMC 102				ASM83124v1	GCF_000831245.1	From INSDC submitter									BEI Resources/American Type	4396119	Complete Genome	2014-09-26	2014-09-26	4396119	4283	4099	SAMN03067436
Mycobacterium tuberculosis H37Rv		H37Rv				ASM19595v2	GCA_000195955.2	From INSDC submitter									Sanger Institute	4411532	Complete Genome	2013-02-01	2013-02-01	4411532	4111	4018	SAMEA3138326
Mycobacterium tuberculosis H37Rv		H37Rv				ASM27773v2	GCA_000277735.2	From INSDC submitter									The Broad Institute	4411709	Complete Genome	2013-11-26	2013-11-26	4411709	4091	4036	SAMN03081436
Mycobacterium tuberculosis H37RvSiena		H37RvSiena				ASM82708v1	GCF_000827085.1	From INSDC submitter									University of Siena	4410911	Complete Genome	2015-01-21	2015-01-21	4410911	4102	3925	SAMN03287041
Mycobacterium tuberculosis H37RvSiena		H37RvSiena				ASM82708v1	GCA_000827085.1	From INSDC submitter									University of Siena	4410911	Complete Genome	2015-01-21	2015-01-21	4410911	4069	3948	SAMN03287041
Mycobacterium tuberculosis HKBS1		HKBS1				ASM57212v1	GCF_000572125.1	From INSDC submitter									School of Biomedical Sciences, Faculty of Medicine, The Chinese University of Hong Kong	4407929	Complete Genome	2014-02-18	2014-02-18	4407929	4095	3883	SAMN03081429
Mycobacterium tuberculosis HKBS1		HKBS1				ASM57212v1	GCA_000572125.1	From INSDC submitter									School of Biomedical Sciences, Faculty of Medicine, The Chinese University of Hong Kong	4407929	Complete Genome	2014-02-18	2014-02-18	4407929	4199	4151	SAMN03081429
Mycobacterium tuberculosis K		K				ASM69847v1	GCF_000698475.1	From INSDC submitter									Seoul National University	4385518	Complete Genome	2014-06-05	2014-06-05	4385518	4078	3867	SAMN02803802
Mycobacterium tuberculosis K		K				ASM69847v1	GCA_000698475.1	From INSDC submitter									Seoul National University	4385518	Complete Genome	2014-06-05	2014-06-05	4385518	4194	4146	SAMN02803802
Mycobacterium tuberculosis KZN 1435		KZN 1435				ASM2362v1	GCF_000023625.1	From INSDC submitter									Broad Institute	4398250	Complete Genome	2009-07-09	2009-07-09	4398250	4088	3883	SAMN00763683
Mycobacterium tuberculosis KZN 1435		KZN 1435				ASM2362v1	GCA_000023625.1	From INSDC submitter									Broad Institute	4398250	Complete Genome	2009-07-09	2009-07-09	4398250	4108	4060	SAMN00763683
Mycobacterium tuberculosis KZN 4207		KZN 4207				ASM15458v2	GCF_000154585.2	From INSDC submitter									Broad Institute	4394985	Complete Genome	2011-04-07	2011-04-07	4394985	4086	3896	SAMN03081422
Mycobacterium tuberculosis KZN 4207		KZN 4207				ASM15458v2	GCA_000154585.2	From INSDC submitter									Broad Institute	4394985	Complete Genome	2011-04-07	2011-04-07	4394985	4044	3996	SAMN03081422
Mycobacterium tuberculosis KZN 605		KZN 605				ASM15460v2	GCF_000154605.2	From INSDC submitter									The Broad Institute Genome Sequencing Platform	4399120	Complete Genome	2012-06-19	2012-06-19	4399120	4088	3881	SAMN00103288
Mycobacterium tuberculosis KZN 605		KZN 605				ASM15460v2	GCA_000154605.2	From INSDC submitter									The Broad Institute Genome Sequencing Platform	4399120	Complete Genome	2012-06-19	2012-06-19	4399120	4072	4002	SAMN00103288
Mycobacterium tuberculosis W-148		W-148				ASM19318v2	GCF_000193185.2	From INSDC submitter									Broad Institute	4418548	Complete Genome	2015-08-19	2015-08-19	4418548	4096	3876	SAMN02595346
Mycobacterium tuberculosis W-148		W-148				ASM19318v2	GCA_000193185.2	From INSDC submitter									Broad Institute	4418548	Complete Genome	2015-08-19	2015-08-19	4418548	4083	3992	SAMN02595346
Mycobacterium tuberculosis str. Erdman = ATCC 35801		Erdman (ATCC35801)				ASM35020v1	GCF_000350205.1	From INSDC submitter									National Center for Global Health and Medicine	4392353	Complete Genome	2012-03-01	2012-03-01	4392353	4100	3872	SAMD00061050
Mycobacterium tuberculosis str. Erdman = ATCC 35801		Erdman (ATCC35801)				ASM35020v1	GCA_000350205.1	From INSDC submitter									National Center for Global Health and Medicine	4392353	Complete Genome	2012-03-01	2012-03-01	4392353	4302	4246	SAMD00061050
Mycobacterium tuberculosis str. Haarlem		Haarlem				ASM15368v2	GCF_000153685.2	From INSDC submitter									Broad Institute	4408224	Complete Genome	2013-09-11	2013-09-11	4408224	4087	3892	SAMN03081423
Mycobacterium tuberculosis str. Haarlem		Haarlem				ASM15368v2	GCA_000153685.2	From INSDC submitter									Broad Institute	4408224	Complete Genome	2013-09-11	2013-09-11	4408224	4100	4036	SAMN03081423
Mycobacterium tuberculosis str. Kurono		Kurono				ASM82899v1	GCF_000828995.1	From INSDC submitter									National Center for Global Health and Medicine	4415078	Complete Genome	2014-12-23	2014-12-23	4415078	4110	3924	SAMD00000334
Mycobacterium tuberculosis str. Kurono		Kurono				ASM82899v1	GCA_000828995.1	From INSDC submitter									National Center for Global Health and Medicine	4415078	Complete Genome	2014-12-23	2014-12-23	4415078	4396	4340	SAMD00000334
Mycobacterium tuberculosis variant africanum GM041182		GM041182				ASM25335v1	GCF_000253355.1	From INSDC submitter									Wellcome Trust Sanger Insititute	4389314	Complete Genome	2011-07-05	2011-07-05	4389314	4061	3837	SAMEA2272165
Mycobacterium tuberculosis variant africanum GM041182		GM041182				ASM25335v1	GCA_000253355.1	From INSDC submitter									Wellcome Trust Sanger Insititute	4389314	Complete Genome	2011-07-05	2011-07-05	4389314	3981	3830	SAMEA2272165
Mycobacterium tuberculosis variant bovis		ATCC BAA-935				ASM75824v1	GCF_000758245.1	From INSDC submitter									BEI Resources/American Type	4358088	Complete Genome	2014-09-26	2014-09-26	4358088	4240	4001	SAMN03067437
Mycobacterium tuberculosis variant bovis		SP38				ASM93432v2	GCF_000934325.2										University of Sao Paulo	4347648	Complete Genome	2016-05-26	2016-05-26	4347648			SAMN03288261
Mycobacterium tuberculosis variant bovis		SP38				ASM93432v3	GCF_000934325.3	From INSDC submitter									University of Sao Paulo	4347648	Complete Genome	2016-08-05	2016-08-05	4347648	4028	3799	SAMN03288261
Mycobacterium tuberculosis variant bovis		1595				ASM107861v1	GCF_001078615.1	From INSDC submitter									Animal and Plant Quarantine Agency	4351712	Complete Genome	2015-07-17	2015-07-17	4351712	4031	3791	SAMN03761171
Mycobacterium tuberculosis variant bovis		BCG-1 (Russia)				ASM148390v1	GCF_001483905.1	From INSDC submitter									Microgen, Federal State Scientific-Industrial Company for Immunobiological Medicines of the Ministry of Health and Social Development of the Russian Federation	4370705	Complete Genome	2016-01-04	2016-01-04	4370705	4046	3811	SAMN04364424
Mycobacterium tuberculosis variant bovis		2002/0476				ASM297547v1	GCF_002975475.1	From INSDC submitter									Canadian Food Inspection Agency	4355637	Complete Genome	2018-03-07	2018-03-07	4355637	4038	3797	SAMN08321034
Mycobacterium tuberculosis variant bovis		Danish delta-sapM				ASM515578v1	GCF_005155785.1	From INSDC submitter									Academia Sinica	4332698	Complete Genome	2019-05-06	2019-05-06	4332698	4003	3773	SAMN10219709
Mycobacterium tuberculosis variant bovis		Danish 1331				ASM515610v1	GCF_005156105.1	From INSDC submitter									Academia Sinica	4411814	Complete Genome	2019-05-06	2019-05-06	4411814	4081	3852	SAMN10219708
Mycobacterium tuberculosis variant bovis		Mb3601		14Z005608		MB3601_COMBINED	GCF_902459825.1	From INSDC submitter									INRA Tours	4365068	Complete Genome	2019-11-01	2019-11-01	4365068	4066	3846	SAMEA5803801
Mycobacterium tuberculosis variant bovis		Mb3601		14Z005608		MB3601_COMBINED annotated	GCF_902459825.2	From INSDC submitter									INRA Tours	4365068	Complete Genome	2019-11-01	2019-11-01	4365068	4049	3801	SAMEA5803801
Mycobacterium tuberculosis variant bovis		SP38				ASM93432v3	GCA_000934325.3	From INSDC submitter									University of Sao Paulo	4347648	Complete Genome	2016-08-05	2016-08-05	4347648	4059	3948	SAMN03288261
Mycobacterium tuberculosis variant bovis		1595				ASM107861v1	GCA_001078615.1	From INSDC submitter									Animal and Plant Quarantine Agency	4351712	Complete Genome	2015-07-17	2015-07-17	4351712	4408	4358	SAMN03761171
Mycobacterium tuberculosis variant bovis		BCG-1 (Russia)				ASM148390v1	GCA_001483905.1	From INSDC submitter									Microgen, Federal State Scientific-Industrial Company for Immunobiological Medicines of the Ministry of Health and Social Development of the Russian Federation	4370705	Complete Genome	2016-01-04	2016-01-04	4370705	4078	3968	SAMN04364424
Mycobacterium tuberculosis variant bovis		2002/0476				ASM297547v1	GCA_002975475.1	From INSDC submitter									Canadian Food Inspection Agency	4355637	Complete Genome	2018-03-07	2018-03-07	4355637	4256	4055	SAMN08321034
Mycobacterium tuberculosis variant bovis		Danish delta-sapM				ASM515578v1	GCA_005155785.1	From INSDC submitter									Academia Sinica	4332698	Complete Genome	2019-05-06	2019-05-06	4332698	3996	3932	SAMN10219709
Mycobacterium tuberculosis variant bovis		Danish 1331				ASM515610v1	GCA_005156105.1	From INSDC submitter									Academia Sinica	4411814	Complete Genome	2019-05-06	2019-05-06	4411814	4079	3999	SAMN10219708
Mycobacterium tuberculosis variant bovis		Mb3601		14Z005608		MB3601_COMBINED annotated	GCA_902459825.2										INRA Tours	4365068	Complete Genome	2019-11-01	2019-11-01	4365068			SAMEA5803801
Mycobacterium tuberculosis variant bovis AF2122/97		AF2122/97				ASM19583v1	GCF_000195835.1	From INSDC submitter									Sanger Institute	4345492	Complete Genome	2003-06-13	2003-06-13	4345492	4001	3918	SAMEA1705955
Mycobacterium tuberculosis variant bovis AF2122/97				AF2122/97		ASM19583v2	GCF_000195835.2	From INSDC submitter									School of Veterinary Medicine	4349904	Complete Genome	2017-01-19	2017-01-19	4349904	4043	3988	SAMEA20450668
Mycobacterium tuberculosis variant bovis AF2122/97				AF2122/97		ASM19583v2	GCF_000195835.3	From INSDC submitter									School of Veterinary Medicine	4349904	Complete Genome	2017-01-19	2017-01-19	4349904	4030	3791	SAMEA20450668
Mycobacterium tuberculosis variant bovis AF2122/97				AF2122/97		ASM19583v2	GCA_000195835.3	From INSDC submitter									School of Veterinary Medicine	4349904	Complete Genome	2017-01-19	2017-01-19	4349904	4092	3989	SAMEA20450668
Mycobacterium tuberculosis variant bovis BCG		3281				ASM104325v1	GCF_001043255.1	From INSDC submitter									Huazhong Agriculture University, Life Science and technology academy	4410431	Complete Genome	2015-06-30	2015-06-30	4410431	4078	3837	SAMN02864173
Mycobacterium tuberculosis variant bovis BCG		Russia 368				ASM127455v1	GCF_001274555.1	From INSDC submitter									N.F.Gamaleya Institute for Epidemiology and Microbiology	4370138	Complete Genome	2015-08-26	2015-08-26	4370138	4045	3809	SAMN02940916
Mycobacterium tuberculosis variant bovis BCG		BCG SL 222 Sofia				ASM1548280v1	GCF_015482805.1	From INSDC submitter									BB-NCIPD Ltd., Sofia, Bulgaria	4370706	Complete Genome	2020-11-16	2020-11-16	4370706	4047	3814	SAMN16605479
Mycobacterium tuberculosis variant bovis BCG		3281				ASM104325v1	GCA_001043255.1	From INSDC submitter									Huazhong Agriculture University, Life Science and technology academy	4410431	Complete Genome	2015-06-30	2015-06-30	4410431	4234	4186	SAMN02864173
Mycobacterium tuberculosis variant bovis BCG		Russia 368				ASM127455v1	GCA_001274555.1	From INSDC submitter									N.F.Gamaleya Institute for Epidemiology and Microbiology	4370138	Complete Genome	2015-08-26	2015-08-26	4370138	4338	4287	SAMN02940916
Mycobacterium tuberculosis variant bovis BCG		BCG SL 222 Sofia				ASM1548280v1	GCA_015482805.1	From INSDC submitter									BB-NCIPD Ltd., Sofia, Bulgaria	4370706	Complete Genome	2020-11-16	2020-11-16	4370706	4047	3820	SAMN16605479
Mycobacterium tuberculosis variant bovis BCG str. Korea 1168P		Korea 1168P				ASM33871v2	GCF_000338715.2	From INSDC submitter									Korean Institute of Tuberculosis	4376711	Complete Genome	2013-03-08	2013-03-08	4376711	4050	3814	SAMN02603488
Mycobacterium tuberculosis variant bovis BCG str. Korea 1168P		Korea 1168P				ASM33871v2	GCA_000338715.2	From INSDC submitter									Korean Institute of Tuberculosis	4376711	Complete Genome	2013-03-08	2013-03-08	4376711	4189	4139	SAMN02603488
Mycobacterium tuberculosis variant bovis BCG str. Mexico		Mexico				ASM23472v1	GCF_000234725.1	From INSDC submitter									Universidad Nacional Aut├│noma de M├⌐xico	4350386	Complete Genome	2011-11-09	2011-11-09	4350386	4020	3790	SAMN02604104
Mycobacterium tuberculosis variant bovis BCG str. Mexico		Mexico				ASM23472v1	GCA_000234725.1	From INSDC submitter									Universidad Nacional Aut├│noma de M├⌐xico	4350386	Complete Genome	2011-11-09	2011-11-09	4350386	4031	3952	SAMN02604104
Mycobacterium tuberculosis variant bovis BCG str. Moreau RDJ		Moreau RDJ		SL21 FAP RJ Passage B8S2 vaccine culture		ASM96728v1	GCF_000967285.1	From INSDC submitter									Fiocruz - FAP	4340116	Complete Genome	2011-07-25	2011-07-25	4340116	4020	3791	SAMEA4532327
Mycobacterium tuberculosis variant bovis BCG str. Moreau RDJ		Moreau RDJ		SL21 FAP RJ Passage B8S2 vaccine culture		ASM96728v1	GCA_000967285.1	From INSDC submitter									Fiocruz - FAP	4340116	Complete Genome	2011-07-25	2011-07-25	4340116	3970	3930	SAMEA4532327
Mycobacterium tuberculosis variant bovis BCG str. Pasteur 1173P2		BCG Pasteur 1173P2				ASM944v1	GCF_000009445.1	From INSDC submitter									Mycobacterium bovis sequencing teams	4374522	Complete Genome	2007-01-08	2007-01-08	4374522	4049	3811	SAMEA2272684
Mycobacterium tuberculosis variant bovis BCG str. Pasteur 1173P2		BCG Pasteur 1173P2				ASM944v1	GCA_000009445.1	From INSDC submitter									Mycobacterium bovis sequencing teams	4374522	Complete Genome	2007-01-08	2007-01-08	4374522	4091	3953	SAMEA2272684
Mycobacterium tuberculosis variant bovis BCG str. Tokyo 172		Tokyo 172				ASM1068v1	GCF_000010685.1	From INSDC submitter									Japan BCG Laboratory	4371711	Complete Genome	2009-03-09	2009-03-09	4371711	4047	3812	SAMD00060950
Mycobacterium tuberculosis variant bovis BCG str. Tokyo 172		Tokyo 172				ASM158038v1	GCF_001580385.1	From INSDC submitter									Thai Red Cross Society	4371707	Complete Genome	2016-03-07	2016-03-07	4371707	4046	3814	SAMN04517448
Mycobacterium tuberculosis variant bovis BCG str. Tokyo 172		Tokyo 172				ASM1068v1	GCA_000010685.1	From INSDC submitter									Japan BCG Laboratory	4371711	Complete Genome	2009-03-09	2009-03-09	4371711	4035	3950	SAMD00060950
Mycobacterium tuberculosis variant bovis BCG str. Tokyo 172		Tokyo 172				ASM158038v1	GCA_001580385.1	From INSDC submitter									Thai Red Cross Society	4371707	Complete Genome	2016-03-07	2016-03-07	4371707	4076	3963	SAMN04517448
Mycobacterium tuberculosis variant microti		Mycobacterium microti ATCC 35782		Mycobacterium microti		MmicATCC35782	GCF_904810335.1	From INSDC submitter									IP	4366549	Complete Genome	2021-01-27	2021-01-27	4366549	4047	3800	SAMEA7336315
Mycobacterium tuberculosis variant microti		Mycobacterium microti Maus III		Mycobacterium microti		MmicMaus3	GCF_904810345.1	From INSDC submitter									IP	4382575	Complete Genome	2021-01-27	2021-01-27	4382575	4056	3822	SAMEA7336317
Mycobacterium tuberculosis variant microti		Mycobacterium microti Maus IV		Mycobacterium microti		MmicMaus4	GCF_904810355.1	From INSDC submitter									IP	4385022	Complete Genome	2021-01-27	2021-01-27	4385022	4071	3821	SAMEA7336318
Mycobacterium tuberculosis variant microti		Mycobacterium microti 94-2272		Mycobacterium microti		Mmic942272	GCF_904810365.1	From INSDC submitter									IP	4384561	Complete Genome	2021-01-27	2021-01-27	4384561	4067	3828	SAMEA7336316
Mycobacterium tuberculosis variant microti		Mycobacterium microti ATCC 35782		Mycobacterium microti		MmicATCC35782	GCA_904810335.1										IP	4366549	Complete Genome	2021-01-27	2021-01-27	4366549			SAMEA7336315
Mycobacterium tuberculosis variant microti		Mycobacterium microti Maus III		Mycobacterium microti		MmicMaus3	GCA_904810345.1										IP	4382575	Complete Genome	2021-01-27	2021-01-27	4382575			SAMEA7336317
Mycobacterium tuberculosis variant microti		Mycobacterium microti Maus IV		Mycobacterium microti		MmicMaus4	GCA_904810355.1										IP	4385022	Complete Genome	2021-01-27	2021-01-27	4385022			SAMEA7336318
Mycobacterium tuberculosis variant microti		Mycobacterium microti 94-2272		Mycobacterium microti		Mmic942272	GCA_904810365.1										IP	4384561	Complete Genome	2021-01-27	2021-01-27	4384561			SAMEA7336316
Mycobacterium tuberculosis variant microti OV254		Mycobacterium microti OV254		Mycobacterium microti		MmicOV254	GCF_904810325.1	From INSDC submitter									IP	4369915	Complete Genome	2021-01-27	2021-01-27	4369915	4046	3805	SAMEA7336314
Mycobacterium tuberculosis variant microti OV254		Mycobacterium microti OV254		Mycobacterium microti		MmicOV254	GCA_904810325.1										IP	4369915	Complete Genome	2021-01-27	2021-01-27	4369915			SAMEA7336314
