# Supplementary material for: Mycobacterium Time-Series Genome Analysis Identifies AAC2′ as a Potential Drug Target with Naloxone Showing Potential Bait Drug Synergism
Source: Molecules. 2022 Sep 20;27(19):6150. doi: 10.3390/molecules27196150 (PMC9571707; doi:10.3390/molecules27196150)
Supplement: Supplementary file 1 [file molecules-27-06150-s001.zip › Supp data/Table S2.xlsx]

## Sheet: Sheet1
GeneName	GeneId	Protein function	Pathway involved	variants_impact_HIGH	variants_impact_LOW	variants_impact_MODERATE	variants_impact_MODIFIER	variants_effect_conservative_inframe_insertion	variants_effect_disruptive_inframe_deletion	variants_effect_disruptive_inframe_insertion	variants_effect_downstream_gene_variant	variants_effect_frameshift_variant	variants_effect_initiator_codon_variant	variants_effect_missense_variant	variants_effect_splice_region_variant	variants_effect_start_lost	variants_effect_start_retained_variant	variants_effect_stop_gained	variants_effect_stop_lost	variants_effect_stop_retained_variant	variants_effect_synonymous_variant	variants_effect_upstream_gene_variant
pks2	Mb3855c	Function unknown; supposedly involved in lipid metabolism.	lipid metabolism	46	645	2073	4443	0	0	0	2231	0	0	2073	1	1	1	45	0	1	643	2212
pks1	Mb2971c	Polyketide synthase possibly involved in lipid synthesis	lipid metabolism	45	528	1919	2426	0	0	0	671	0	0	1919	1	0	0	44	1	0	528	1755
Mb3933c	Mb3933c	#N/A	#N/A	40	338	1102	5866	0	0	0	2991	0	0	1102	2	2	0	36	2	0	338	2875
mmpL8	Mb3853c	Thought to be involved in the transport of lipids, it has been shown to be required in the production of a sulfated glycolipid, sulfolipid-1 (SL-1).	cell wall and cell processes	40	325	1084	4418	0	0	0	2192	0	1	1084	1	1	0	38	1	0	324	2226
pks13	Mb3830c	Involved in the final steps of mycolic acid biosynthesis. Catalyses the condensation of two fatty acyl chains.	lipid metabolism	38	413	1712	4218	0	0	0	2132	0	1	1712	1	1	0	36	1	0	412	2086
gltB	Mb3889c	Probably involved in glutamate biosynthesis [catalytic activity: 2 L-glutamate + NADP(+) = L-glutamine + 2-oxoglutarate + NADPH].	intermediary metabolism and respiration	37	383	1526	4305	0	0	0	2141	1	0	1526	3	2	0	32	2	1	382	2164
pks12	Mb2074c	Involved in biosynthesis of mannosyl-beta-1-phosphomycoketide (MPM)	lipid metabolism	33	299	1251	1243	0	0	0	641	2	0	1251	1	1	0	29	1	0	299	602
Mb3018	Mb3018	#N/A	#N/A	31	135	513	1734	1	0	0	376	14	1	512	3	1	0	14	2	1	135	1358
embA	Mb3823	Involved in the biosynthesis of the mycobacterial cell wall arabinan and resistance to ethambutol (EMB; dextro-2,2'-(ethylenediimino)-DI-1-butanol). Polymerizes arabinose into the arabinan of arabiogalactan [catalytic activity: UDP-L-arabinose + indol-3-ylacetyl-myo-inositol = UDP + indol-3-ylacetyl-myo-inositol L-arabinoside].	cell wall and cell processes	30	317	1021	4301	0	0	0	2208	0	0	1021	3	0	0	27	3	0	317	2093
glnE	Mb2245c	Regulatory protein involved in the regulation of glutamine synthetase activity. Adenylylation and deadenylylation of glutamine synthetase. Possibly regulates GLNB|Rv2919c [catalytic activity: ATP + [L-glutamate:ammonia ligase (ADP-forming)] = pyrophosphate + adenylyl-[L-glutamate:ammonia ligase (ADP-forming)]].	intermediary metabolism and respiration	29	219	765	3359	0	0	0	1655	0	0	765	2	0	0	27	2	0	219	1704
Mb3939	Mb3939	#N/A	#N/A	26	341	1024	4849	0	0	0	1964	1	0	1024	2	0	0	23	2	0	341	2885
Mb3835c	Mb3835c	#N/A	#N/A	26	174	587	4220	0	0	0	2117	0	0	587	2	1	0	23	2	0	174	2103
Mb3906	Mb3906	#N/A	#N/A	26	228	648	4185	0	0	0	2048	0	0	648	1	3	0	22	1	0	228	2137
Mb2425	Mb2425	#N/A	#N/A	26	116	498	2980	0	0	0	1332	0	0	498	2	0	0	24	2	0	116	1648
ponA2	Mb3707	Involved in peptidoglycan synthesis (at the final stages), cell wall formation. Synthesis of cross-linked peptidoglycan from the lipid intermediates. The enzyme has a penicillin-insensitive transglycosylase N-terminal domain (formation of linear glycan strands) and a penicillin-sensitive transpeptidase C-terminal domain (cross-linking of the peptide subunits). Supposedly involved in stationary-ph…	cell wall and cell processes	24	204	806	4307	0	0	0	2163	0	0	806	2	1	0	21	2	0	204	2144
embC	Mb3822	Involved in the biosynthesis of the mycobacterial cell wall arabinan and resistance to ethambutol (EMB; dextro-2,2'-(ethylenediimino)-DI-1-butanol). Polymerizes arabinose into the arabinan of arabiogalactan [catalytic activity: UDP-L-arabinose + indol-3-ylacetyl-myo-inositol = UDP + indol-3-ylacetyl-myo-inositol L-arabinoside].	cell wall and cell processes	24	309	1041	4217	0	0	0	2123	0	0	1041	1	1	0	22	1	0	309	2094
mbtF	Mb2400c	Involved in the biogenesis of the hydroxyphenyloxazoline-containing siderophore mycobactins. Probably activates the two lysine residues that are incorporated into mycobactin (lysine ligation).	lipid metabolism	24	302	1109	3307	0	0	0	1669	2	0	1109	3	1	0	18	3	0	302	1638
Mb3940	Mb3940	#N/A	#N/A	23	356	1210	4311	0	0	0	1389	0	0	1210	0	1	0	22	0	0	356	2922
Mb3914c	Mb3914c	#N/A	#N/A	23	167	619	4290	0	0	0	2147	0	0	619	2	2	0	19	2	0	167	2143
clpC	Mb3627c	#N/A	#N/A	23	201	843	4230	0	0	0	2106	0	0	843	1	1	0	21	1	0	201	2124
mbtE	Mb2401c	Involved in the biogenesis of the hydroxyphenyloxazoline-containing siderophore mycobactins. Probably activates the two lysine residues that are incorporated into mycobactin (lysine ligation).	lipid metabolism	23	341	1286	3315	0	0	0	1633	1	0	1286	0	1	0	21	0	0	341	1682
acs	Mb3691	Activates acetate to acetyl-coenzyme A [catalytic activity: ATP + acetate + CoA = AMP + pyrophosphate + acetyl-CoA].	lipid metabolism	22	173	607	4410	0	0	0	2161	0	0	607	1	0	0	21	1	0	173	2249
Mb3898	Mb3898	#N/A	#N/A	22	152	560	4339	0	0	0	2141	0	0	560	2	1	0	19	2	0	152	2198
Mb3815c	Mb3815c	#N/A	#N/A	22	122	385	4289	0	0	0	2171	0	0	385	2	1	0	19	2	0	122	2118
Mb3755	Mb3755	#N/A	#N/A	22	305	1039	4274	0	0	0	2107	0	0	1039	2	0	0	20	2	0	305	2167
fadD23	Mb3856	Function unknown, but involved in lipid degradation.	lipid metabolism	22	187	580	4259	0	0	0	2135	0	1	580	2	1	0	19	2	0	186	2124
fadD22	Mb2972c	Involved in biosynthesis of phenolic glycolipids (PGLs)	lipid metabolism	22	161	561	3671	0	0	0	1954	1	0	561	1	2	0	18	1	0	161	1717
mbtD	Mb2402c	Involved in the biogenesis of the hydroxyphenyloxazoline-containing siderophore mycobactins.	lipid metabolism	22	203	790	3301	0	0	0	1643	0	0	790	0	1	0	21	0	0	203	1658
embB	Mb3824	Involved in the biosynthesis of the mycobacterial cell wall arabinan and resistance to ethambutol (EMB; dextro-2,2'-(ethylenediimino)-DI-1-butanol). Polymerizes arabinose into the arabinan of arabiogalactan [catalytic activity: UDP-L-arabinose + indol-3-ylacetyl-myo-inositol = UDP + indol-3-ylacetyl-myo-inositol L-arabinoside].	cell wall and cell processes	21	301	1127	4273	0	0	0	2179	0	0	1127	1	3	0	17	1	0	301	2094
topA	Mb3670c	The reaction catalyzed by topoisomerases LEADS to the conversion of one topological isomer of DNA to another. [catalytic activity: ATP-independent breakage of single-stranded DNA, followed by passage and rejoining].	information pathways	21	242	932	4200	0	0	0	2073	0	0	932	3	2	0	17	2	1	241	2127
glyS	Mb2378c	Involved in translation mechanisms [catalytic activity: ATP + L-glycine + tRNA(GLY) = AMP + pyrophosphate + L-glycyl-tRNA(GLY)].	information pathways	21	89	366	3282	0	0	0	1587	1	0	366	2	0	0	18	2	0	89	1695
katG	Mb1943c	Multifunctional enzyme, exhibiting both a catalase, a broad-spectrum peroxidase, and a peroxynitritase activities. May play a role in the intracellular survival of mycobacteria within macrophages; protection against reactive oxygen and nitrogen intermediates produced by phagocytic cells. Seems regulated by SIGB|Rv2710 [catalytic activity: 2 H(2)O(2) = O(2) + 2 H(2)O].	virulence, detoxification, adaptation	21	110	433	2297	0	0	0	1159	0	0	433	2	0	0	19	2	0	110	1138
Mb3754	Mb3754	#N/A	#N/A	20	184	595	4294	0	0	0	2154	0	0	595	2	1	0	17	2	0	184	2140
Mb3673	Mb3673	#N/A	#N/A	20	252	726	4037	0	0	0	1947	0	1	726	2	1	0	17	2	0	251	2090
Mb3930c	Mb3930c	#N/A	#N/A	19	137	428	5589	0	0	0	2618	0	0	428	2	0	0	17	2	0	137	2971
Mb3924c	Mb3924c	#N/A	#N/A	19	228	859	4769	0	0	0	2148	0	0	859	2	0	0	18	1	1	227	2621
Mb3900	Mb3900	#N/A	#N/A	19	201	736	4310	0	0	0	2154	0	1	736	1	0	0	18	1	0	200	2156
ftsH	Mb3640c	Thought to act as an ATP-dependent zinc metallopeptidase, with ATPase and proteolytic activities. Probably has a regulatory role in stress response and specific proteins secretion for adaptation to host environment.	cell wall and cell processes	19	207	767	4259	0	0	0	2130	0	0	767	1	2	0	16	1	0	207	2129
lysS	Mb3629c	Involved in translation [catalytic activity: ATP + L-lysine + tRNA(LYS) = AMP + pyrophosphate + L-lysyl-tRNA(LYS)].	information pathways	19	121	502	4240	0	0	0	2120	0	0	502	3	0	0	16	3	0	121	2120
glf	Mb3839c	Involved in lipopolysaccharide biosynthesis, in the conversion of UDP-galactopyranose into UDP-galactofuranose through a 2-keto intermediate [catalytic activity: UDP-D-galactopyranose = UDP-D-galacto-1,4-furanose].	cell wall and cell processes	19	102	394	4194	0	0	0	2064	0	1	394	2	2	0	15	2	0	101	2130
Mb3932c	Mb3932c	#N/A	#N/A	18	79	277	5800	0	0	0	2933	0	0	277	4	0	0	14	4	0	79	2867
Mb3561c	Mb3561c	#N/A	#N/A	18	89	374	4416	0	0	0	2238	2	0	374	1	0	0	15	1	0	89	2178
cyp137	Mb3710c	Cytochromes P450 are a group of heme-thiolate monooxygenases. They oxidize a variety of structurally unrelated compounds, including steroids, fatty acids, and xenobiotics.	intermediary metabolism and respiration	18	133	462	4272	0	0	0	2144	0	0	462	2	2	0	14	2	0	133	2128
Mb3821	Mb3821	#N/A	#N/A	18	171	611	4230	0	0	0	2112	0	0	611	2	1	0	15	2	0	171	2118
Mb3746	Mb3746	#N/A	#N/A	18	117	483	4218	0	0	0	2126	0	0	483	2	1	0	15	2	0	117	2092
aceE	Mb2265	Involved in energy metabolism; contributes to acetyl-CoA production as part of pyruvate dehydrogenase complex [catalytic activity: pyruvate + lipoamide = S-acetyl-dihydro-lipoamide + CO(2)].	intermediary metabolism and respiration	18	171	759	3479	0	0	0	1744	0	0	759	2	0	0	16	2	0	171	1735
mmpL9a	Mb2367	#N/A	#N/A	18	164	677	3476	0	0	0	1687	0	1	677	0	1	0	17	0	0	163	1789
cyp128	Mb2291c	Cytochromes P450 are a group of heme-thiolate monooxygenases. They oxidize a variety of structurally unrelated compounds, including steroids, fatty acids, and xenobiotics.	intermediary metabolism and respiration	18	115	390	3471	0	0	0	1744	0	0	390	1	2	0	15	1	0	115	1727
Mb2290c	Mb2290c	#N/A	#N/A	18	77	314	3454	0	0	0	1730	0	0	314	0	1	0	17	0	0	77	1724
Mb1812	Mb1812	#N/A	#N/A	18	187	798	2371	0	0	0	1226	0	0	798	0	1	0	17	0	0	187	1145
papA1	Mb3854c	Involved in sulfolipid-1 (SL-1) biosynthesis	lipid metabolism	17	151	536	4336	0	0	0	2180	0	0	536	2	0	0	15	2	0	151	2156
Mb3756	Mb3756	#N/A	#N/A	17	191	784	4287	0	0	0	2133	0	0	784	1	2	0	14	1	0	191	2154
dnaZX	Mb3748c	DNA polymerase III is a complex, multichain enzyme responsible for most of the replicative synthesis in bacteria. This DNA polymerase also exhibits 3' to 5' exonuclease activity [catalytic activity: N deoxynucleoside triphosphate = N pyrophosphate + DNA(N)].	information pathways	17	167	546	4275	0	0	0	2137	0	0	546	3	0	0	14	3	0	167	2138
accD4	Mb3829c	Key enzyme in the catabolic pathway of odd-chain fatty acids, isoleucine, threonine, methionine, and valine [catalytic activity: ATP + propionyl-CoA + CO(2) + H(2)O = ADP + orthophosphate + methylmalonyl-CoA.]	lipid metabolism	17	127	513	4266	0	0	0	2189	0	0	513	2	0	0	15	2	0	127	2077
Mb3747	Mb3747	#N/A	#N/A	17	106	425	4253	0	0	0	2119	0	1	425	3	3	0	11	3	0	105	2134
ethA	Mb3884c	Activates the pro-drug ethionamide (ETH); induced ETH sensitivity when overexpressed in Mycobacterium tuberculosis.	intermediary metabolism and respiration	17	122	468	4249	0	0	0	2074	0	0	468	1	1	0	15	1	0	122	2175
Mb3729c	Mb3729c	#N/A	#N/A	17	108	433	4238	0	0	0	2116	0	0	433	1	0	0	16	1	0	108	2122
Mb3838c	Mb3838c	#N/A	#N/A	17	153	640	4213	0	0	0	2099	0	0	640	1	1	0	15	1	0	153	2114
fadD32	Mb3831c	Involved in the final steps of mycolic acid biosynthesis. Activates meromycolic acid into meromycoloyl-AMP and transfers the meromycolic acyl chains onto PKS13	lipid metabolism	17	161	592	4200	0	0	0	2078	0	1	592	1	1	0	15	1	0	160	2122
Mb3788c	Mb3788c	#N/A	#N/A	17	184	665	4175	0	0	0	2105	0	0	665	2	0	0	15	2	0	184	2070
fdxB	Mb3584	Function unknown; C-terminus probably involved in electron transfer in one or several metabolic reactions.	intermediary metabolism and respiration	17	176	703	4169	0	0	0	2091	0	0	703	2	0	0	15	2	0	176	2078
fadD29	Mb2974c	Involved in biosynthesis of phenolic glycolipids (PGLs)	lipid metabolism	17	116	469	3529	0	0	0	1820	1	1	470	0	1	0	15	0	0	115	1709
glnA1	Mb2244	Involved in glutamine biosynthesis [catalytic activity: ATP + L-glutamate + NH(3) = ADP + glutamine + orthophosphate].	intermediary metabolism and respiration	17	66	369	3408	0	0	0	1716	0	0	369	2	0	0	15	2	0	66	1692
Mb1783c	Mb1783c	#N/A	#N/A	17	91	311	2446	0	0	0	1223	0	1	311	2	0	0	15	2	0	90	1223
lepA	Mb2427c	Involved in translation.	intermediary metabolism and respiration	17	118	543	2400	0	0	0	1642	0	0	543	1	0	0	16	1	0	118	758
Mb1593c	Mb1593c	#N/A	#N/A	17	9	126	1624	2	0	0	977	10	0	130	1	2	0	4	1	0	9	647
treX	Mb1591c	Possibly involved in trehalose biosynthesis (protective effect). Mycobacteria can produce trehalose from glucose 6-phosphate and UDP-glucose (the OtsA-OtsB pathway) from glycogen-like alpha(1-->4)-linked glucose polymers (the TreY-TreZ pathway) and from maltose (the TreS pathway).	virulence, detoxification, adaptation	17	27	423	946	3	0	0	108	8	0	426	1	1	0	7	1	0	27	838
pcnA	Mb3937c	Involved in transcription mechanism [catalytic activity: N ATP + (nucleotide)(M) = N diphosphate + (nucleotide)(M+N)].	information pathways	16	189	632	5858	0	0	0	2947	0	0	632	2	0	0	14	2	0	189	2911
Mb3925c	Mb3925c	#N/A	#N/A	16	135	460	5101	0	0	0	2190	0	0	460	2	3	0	11	2	0	135	2911
Mb3923c	Mb3923c	#N/A	#N/A	16	156	564	4447	0	0	0	2134	0	0	564	2	0	0	14	2	0	156	2313
Mb3753	Mb3753	#N/A	#N/A	16	104	362	4324	0	0	0	2186	0	0	362	1	3	0	12	1	0	104	2138
Mb3901	Mb3901	#N/A	#N/A	16	167	592	4293	0	0	0	2156	0	0	592	1	1	0	14	1	0	167	2137
Mb3705	Mb3705	#N/A	#N/A	16	115	365	4287	0	0	0	2176	0	1	365	2	1	0	13	2	0	114	2111
Mb3859c	Mb3859c	#N/A	#N/A	16	151	515	4286	0	0	0	2200	0	0	515	2	1	0	13	2	0	151	2086
Mb3912c	Mb3912c	#N/A	#N/A	16	131	454	4206	0	0	0	2075	1	0	454	3	0	0	12	3	0	131	2131
Mb3841	Mb3841	#N/A	#N/A	16	145	503	4129	0	0	0	1979	0	1	503	2	1	0	13	2	0	144	2150
fadD19	Mb3544c	Function unknown, but involved in lipid degradation.	lipid metabolism	16	140	554	3875	0	0	0	1707	0	0	554	1	0	0	15	1	0	140	2168
mbtB	Mb2404c	Involved in the biogenesis of the hydroxyphenyloxazoline-containing siderophore mycobactins. This peptide synthase forms amide bound between the carboxylic acid of salicylate and the alpha-amino group of serine (serine/threonine ligation).	lipid metabolism	16	311	1088	3430	0	0	0	1679	0	0	1088	1	0	0	15	1	0	311	1751
ephD	Mb2237c	Thought to be involved in detoxification reactions following oxidative damage to lipids.	virulence, detoxification, adaptation	16	115	472	3370	0	0	0	1721	0	0	472	2	1	0	13	2	0	115	1649
Mb2374	Mb2374	#N/A	#N/A	16	139	466	3244	0	0	0	1598	0	0	466	2	1	0	13	2	0	139	1646
asnB	Mb2224	Asparagine biosynthesis	intermediary metabolism and respiration	16	125	546	3171	0	0	0	1738	0	0	546	3	0	0	13	3	0	125	1433
PPE24	Mb1782c	Function unknown	PE/PPE	16	173	631	2399	0	0	0	1156	1	0	631	2	1	0	12	2	0	173	1243
PPE28	Mb1828	Function unknown	PE/PPE	16	91	359	2388	0	0	0	1162	0	0	359	2	1	0	13	2	0	91	1226
gnd1	Mb1875c	Involved in hexose monophosphate shunt (pentose phosphate pathway) [catalytic activity: 6-phospho-D-gluconate + NADP+ = D-ribulose 5-phosphate + CO2 + NADPH].	intermediary metabolism and respiration	16	100	414	2345	0	0	0	1146	0	0	414	0	1	0	15	0	0	100	1199
ppk	Mb3008	#N/A	#N/A	16	135	495	2261	0	0	0	1416	0	0	495	1	3	0	12	1	0	135	845
pks7	Mb1689	Potentially involved in some intermediate steps for the synthesis of a polyketide molecule which may be involved in secondary metabolism	lipid metabolism	16	166	620	1216	0	0	0	624	0	0	620	0	0	0	16	0	0	166	592
Mb3928c	Mb3928c	#N/A	#N/A	15	130	328	5514	0	0	0	2486	0	0	328	1	0	0	14	1	0	130	3028
dppC	Mb3688c	Involved in active transport of dipeptide across the membrane (import). Responsible for the translocation of the substrate across the membrane.	cell wall and cell processes	15	76	257	4293	0	0	0	2084	0	0	257	3	0	0	12	3	0	76	2209
Mb3734c	Mb3734c	#N/A	#N/A	15	99	321	4262	0	0	0	2168	0	0	321	2	0	0	13	2	0	99	2094
Mb3659	Mb3659	#N/A	#N/A	15	162	539	4258	0	0	0	2153	0	0	539	1	0	0	14	1	0	162	2105
rfbD	Mb3812	May form an ATP-driven O-antigen/lipopolysaccharide export apparatus, in association with RFBE|Rv3781. Responsible for the translocation of the substrate across the membrane.	cell wall and cell processes	15	74	283	4254	0	0	0	2108	0	0	283	1	0	0	14	1	0	74	2146
Mb3567	Mb3567	#N/A	#N/A	15	142	550	4250	0	0	0	2099	0	1	550	0	0	0	15	0	0	141	2151
Mb3863	Mb3863	#N/A	#N/A	15	66	254	4234	0	0	0	2105	0	0	254	2	2	0	11	2	0	66	2129
Mb3911c	Mb3911c	#N/A	#N/A	15	123	442	4224	0	0	0	2062	0	0	442	3	1	0	11	3	0	123	2162
hpt	Mb3648c	Involved in purine salvage [catalytic activity: imp + pyrophosphate = hypoxanthine + 5-phospho-alpha-D-ribose 1-diphosphate (guanine can replace hypoxanthine to produce GMP)].	intermediary metabolism and respiration	15	58	183	4223	0	0	0	2144	0	0	183	2	1	0	12	2	0	58	2079
fadE28	Mb3574c	Function unknown, but involved in lipid degradation.	lipid metabolism	15	95	294	4192	0	0	0	2065	0	0	294	2	3	0	10	2	0	95	2127
Mb3811	Mb3811	#N/A	#N/A	15	83	325	4181	0	0	0	2131	0	1	325	1	1	0	13	1	0	82	2050
fadE34	Mb3604c	Function unknown, but involved in lipid degradation.	lipid metabolism	15	207	652	4118	0	0	0	2049	1	0	652	1	0	0	13	1	0	207	2069
Mb2248c	Mb2248c	#N/A	#N/A	15	88	447	3402	0	0	0	1671	0	0	447	1	0	0	14	1	0	88	1731
Mb1850c	Mb1850c	#N/A	#N/A	15	77	389	2366	0	0	0	1174	0	0	389	2	0	0	13	2	0	77	1192
gcvB	Mb1863	The glycine cleavage system catalyses the degradation of glycine. The P protein binds the alpha-amino group of glycine through its pyridoxal phosphate cofactor; CO(2) is released and the remaining methylamine moiety is then transferred to the lipoamide cofactor of the H protein [catalytic activity: glycine + lipoylprotein = S- aminomethyldihydrolipoylprotein + CO(2)]	intermediary metabolism and respiration	15	137	505	2339	0	0	0	1146	0	0	505	3	0	0	13	2	1	136	1193
pks9	Mb1692	Potentially involved in some intermediate steps for the synthesis of a polyketide molecule which may be involved in secondary metabolism	lipid metabolism	15	142	542	1935	0	0	0	1192	0	0	542	0	0	0	15	0	0	142	743
Mb3477c	Mb3477c	#N/A	#N/A	15	100	315	1251	0	0	0	648	0	0	315	1	1	0	13	1	0	100	603
fadE35	Mb3826	Function unknown, but involved in lipid degradation.	lipid metabolism	14	140	568	4371	0	0	0	2145	0	1	568	2	1	0	11	2	0	139	2226
Mb3724	Mb3724	#N/A	#N/A	14	128	496	4354	0	0	0	2142	0	0	496	1	1	0	12	1	0	128	2212
asd	Mb3735c	Involved at the second step in the common biosynthetic pathway leading from asp to the cell wall precursor MESO-diaminopimelate, to LYS, to met, to ILE and to THR [catalytic activity: L-aspartate-semialdehyde + orthophosphate + NADP(+) = L-aspartyl phosphate + NADPH].	intermediary metabolism and respiration	14	85	314	4253	0	0	0	2152	1	0	314	2	2	0	9	2	0	85	2101
Mb3793c	Mb3793c	#N/A	#N/A	14	79	300	4240	0	0	0	2122	0	0	300	2	0	0	12	2	0	79	2118
Mb3761c	Mb3761c	#N/A	#N/A	14	122	440	4232	0	0	0	2120	0	0	440	2	1	0	11	2	0	122	2112
Mb3886c	Mb3886c	#N/A	#N/A	14	77	330	4230	0	0	0	2033	0	0	330	0	2	0	12	0	0	77	2197
Mb3865	Mb3865	#N/A	#N/A	14	147	439	4195	0	0	0	2126	1	1	439	2	0	0	11	2	0	146	2069
cysS	Mb3611c	#N/A	#N/A	14	126	500	4184	0	0	0	2071	0	0	500	2	0	0	12	2	0	126	2113
Mb3808	Mb3808	#N/A	#N/A	14	192	646	4140	0	0	0	2157	0	0	646	0	0	0	14	0	0	192	1983
Mb3805	Mb3805	#N/A	#N/A	14	153	465	4083	0	0	0	2011	0	1	465	2	2	0	10	2	0	152	2072
nirA	Mb2412	#N/A	#N/A	14	115	424	3452	0	0	0	1748	0	0	424	0	2	0	12	0	0	115	1704
Mb2232	Mb2232	#N/A	#N/A	14	103	388	3440	0	0	0	1720	0	0	388	2	3	0	9	2	0	103	1720
narK1	Mb2356c	Involved in excretion of nitrite produced by the dissimilatory reduction of nitrate.	cell wall and cell processes	14	111	407	3395	0	0	0	1658	0	0	407	2	0	0	13	1	1	110	1737
Mb2285c	Mb2285c	#N/A	#N/A	14	117	377	3353	0	0	0	1606	0	0	377	0	2	0	12	0	0	117	1747
Mb1592c	Mb1592c	#N/A	#N/A	14	43	333	1287	1	0	0	581	5	0	336	1	1	0	7	1	0	43	706
Mb3927c	Mb3927c	#N/A	#N/A	13	146	433	5293	0	0	0	2314	0	0	433	3	1	0	9	3	0	146	2979
PPE61	Mb3562	Function unknown	PE/PPE	13	111	387	4410	0	0	0	2164	0	1	387	2	2	0	9	2	0	110	2246
Mb3558c	Mb3558c	#N/A	#N/A	13	58	274	4357	0	0	0	2134	0	1	274	3	0	0	10	3	0	57	2223
Mb3851	Mb3851	#N/A	#N/A	13	67	225	4348	0	0	0	2189	0	1	225	2	1	0	10	2	0	66	2159
Mb3899	Mb3899	#N/A	#N/A	13	153	461	4316	0	0	0	2130	0	0	461	1	2	0	10	1	0	153	2186
dppA	Mb3690c	Thought to be involved in active transport of dipeptide across the membrane (import).	cell wall and cell processes	13	161	545	4313	0	0	0	2159	0	0	545	1	1	0	11	1	0	161	2154
Mb3894	Mb3894	#N/A	#N/A	13	118	435	4287	0	0	0	2157	0	0	435	3	3	0	8	2	1	117	2130
ligC	Mb3758	This protein seals during DNA replication, DNA recombination and DNA repair NICKS in double-stranded DNA [catalytic activity: ATP + (deoxyribonucleotide)(N) + (deoxyribonucleotide)(M) = AMP + pyrophosphate + (deoxyribonucleotide)(N+M)].	information pathways	13	83	350	4280	0	0	0	2169	0	1	350	2	1	0	10	2	0	82	2111
rfbB	Mb3813	#N/A	#N/A	13	94	327	4277	0	0	0	2110	0	1	327	4	1	0	9	3	1	92	2167
Mb3857c	Mb3857c	#N/A	#N/A	13	119	413	4256	0	0	0	2151	0	0	413	2	1	0	10	2	0	119	2105
Mb3714	Mb3714	#N/A	#N/A	13	135	435	4243	0	0	0	2106	0	1	435	1	0	0	12	1	0	134	2137
ctpJ	Mb3769c	Cation-transporting ATPase; possibly catalyzes the transport of a undetermined cation (possibly cadmium) with hydrolyse of ATP [catalytic activity: ATP + H(2)O + undetermined cation(in) = ADP + phosphate + undetermined cation(out)].	cell wall and cell processes	13	216	600	4212	0	0	0	2082	0	0	600	1	0	0	12	1	0	216	2130
Mb3848	Mb3848	#N/A	#N/A	13	137	489	4202	0	0	0	2217	0	0	489	1	0	0	12	1	0	137	1985
Mb3739	Mb3739	#N/A	#N/A	13	109	389	4191	0	0	0	2087	0	0	389	2	0	0	11	2	0	109	2104
PPE63	Mb3569	Function unknown	PE/PPE	13	121	453	4180	0	0	0	2059	0	0	453	1	1	0	11	1	0	121	2121
PE_PGRS59	Mb3626c	Function unknown	PE/PPE	13	163	435	4168	0	0	0	2050	0	0	435	0	1	0	12	0	0	163	2118
fadE30	Mb3590c	Function unknown, but involved in lipid degradation.	lipid metabolism	13	106	382	4167	0	0	0	2088	0	0	382	3	1	0	9	3	0	106	2079
fadE31	Mb3592	Function unknown, but involved in lipid degradation.	lipid metabolism	13	101	384	4147	0	0	0	2065	0	0	384	2	3	0	8	2	0	101	2082
fbpD	Mb3833c	Involved in cell wall mycoloylation. Proteins of the antigen 85 complex are responsible for the high affinity of mycobacteria to fibronectin. Possesses a mycolyltransferase activity required for the biogenesis of trehalose dimycolate (cord factor), a dominant structure necessary for maintaining cell wall integrity.	lipid metabolism	13	84	287	4132	0	0	0	2048	0	0	287	1	2	0	10	1	0	84	2084
Mb2983c	Mb2983c	#N/A	#N/A	13	58	252	3939	0	0	0	1874	0	1	252	3	2	0	8	3	0	57	2065
moeW	Mb2366c	Involved in molybdoptenum cofactor biosynthesis; thought to be involved in the biosynthesis of a demolybdo-cofactor (molybdopterin), necessary for molybdo-enzymes.	intermediary metabolism and respiration	13	80	258	3474	0	0	0	1734	0	0	258	1	1	0	11	1	0	80	1740
lipM	Mb2305	Hydrolysis of lipids (bound ester).	intermediary metabolism and respiration	13	90	331	3463	0	0	0	1743	0	0	331	3	2	0	8	3	0	90	1720
mbtI	Mb2407c	Involved in the biogenesis of the hydroxyphenyloxazoline-containing siderophore mycobactins. Possibly plays a role in the conversion of chorismate to salicilate (the starter unit for mycobactin siderophore construction).	lipid metabolism	13	109	357	3426	0	0	0	1725	0	0	357	1	0	0	12	1	0	109	1701
htpG	Mb2321c	Molecular chaperone involved in protein folding. Has ATPase activity.	virulence, detoxification, adaptation	13	121	546	3415	0	0	0	1671	0	1	546	1	0	0	12	1	0	120	1744
Mb2287c	Mb2287c	#N/A	#N/A	13	146	463	3413	0	0	0	1694	0	1	463	1	1	0	11	1	0	145	1719
ggtB	Mb2415	Plays a key role in the gamma-glutamyl cycle, a pathway for the synthesis and degradation of glutathione [catalytic activity: 5-L-glutamyl)-peptide + an amino acid = peptide + 5-L-glutamyl-amino acid].	intermediary metabolism and respiration	13	121	516	3407	0	0	0	1699	1	0	516	1	0	0	11	1	0	121	1708
Mb2250	Mb2250	#N/A	#N/A	13	90	442	3375	0	0	0	1687	0	0	442	1	2	0	10	1	0	90	1688
pepB	Mb2236	Protein degradation	intermediary metabolism and respiration	13	95	428	3344	0	0	0	1650	0	0	428	1	0	0	12	1	0	95	1694
dnaG	Mb2372c	DNA primase is the polymerase that synthesizes small RNA primers for the okazaki fragments on both template strands replication FORKS during chromosomal DNA synthesis.	information pathways	13	112	507	3293	0	0	0	1694	0	0	507	0	1	0	12	0	0	112	1599
Mb2847c	Mb2847c	#N/A	#N/A	13	116	425	2426	0	0	0	1233	0	0	425	1	2	0	10	1	0	116	1193
dipZ	Mb2899	Could be involved in cytochrome-C biogenesis.	intermediary metabolism and respiration	13	116	404	2403	0	0	0	1211	0	1	404	2	0	0	12	1	1	114	1192
malQ	Mb1810c	Transfers a segment of a (1,4)-alpha-D-glucan to a new 4-position in an acceptor, which may be glucose or (1,4)-alpha-D-glucan	intermediary metabolism and respiration	13	105	382	2371	0	0	0	1174	0	0	382	1	3	0	9	1	0	105	1197
Mb1867c	Mb1867c	#N/A	#N/A	13	97	356	2322	0	0	0	1146	0	0	356	1	1	0	11	1	0	97	1176
qcrA	Mb2218	Respiration	intermediary metabolism and respiration	13	25	161	1964	0	0	0	1341	0	0	161	1	1	0	11	1	0	25	623
pks8	Mb1690	Potentially involved in some intermediate steps for the synthesis of a polyketide molecule which may be involved in secondary metabolism	lipid metabolism	13	108	475	1739	0	0	0	1116	0	0	475	0	0	0	13	0	0	108	623
mas	Mb2965c	Catalyzes the elongation of N-fatty acyl-CoA with methylamalonyl-CoA (not malonyl-CoA) as the elongating agent to form mycocerosyl lipids.	lipid metabolism	13	150	651	1338	0	0	0	661	0	0	651	0	0	0	13	0	0	150	677
lysS	Mb1667c	Involved in translation [catalytic activity: ATP + L-lysine + tRNA(LYS) = AMP + pyrophosphate + L-lysyl-tRNA(LYS)].	information pathways	13	87	370	1291	0	0	0	639	0	0	370	2	0	0	11	2	0	87	652
plsB2	Mb2507c	Involved in phospholipid biosynthesis (at the first step). May also function in the regulation of membrane biogenesis [catalytic activity: acyl-CoA + SN-glycerol 3-phosphate = CoA + 1-acyl-SN-glycerol 3-phosphate].	lipid metabolism	13	43	243	1258	0	0	0	604	0	0	243	0	0	0	13	0	0	43	654
Mb3852	Mb3852	#N/A	#N/A	12	120	386	4387	0	0	0	2215	0	0	386	2	2	0	8	2	0	120	2172
Mb3814	Mb3814	#N/A	#N/A	12	103	319	4324	0	0	0	2130	0	1	319	2	1	0	9	2	0	102	2194
PPE68	Mb3903	Function unknown	PE/PPE	12	102	347	4309	0	0	0	2157	0	1	347	3	2	0	7	3	0	101	2152
dppD	Mb3687c	Involved in active transport of dipeptide across the membrane (import). Responsible for energy coupling to the transport system.	cell wall and cell processes	12	170	494	4297	0	0	0	2063	0	1	494	1	2	0	9	1	0	169	2234
Mb3752	Mb3752	#N/A	#N/A	12	93	311	4295	0	0	0	2172	0	0	311	2	2	0	8	2	0	93	2123
Mb3716	Mb3716	#N/A	#N/A	12	101	315	4285	0	0	0	2169	0	1	315	1	2	0	9	1	0	100	2116
Mb3916c	Mb3916c	#N/A	#N/A	12	167	520	4283	0	0	0	2141	0	0	520	0	2	0	10	0	0	167	2142
Mb3836c	Mb3836c	#N/A	#N/A	12	77	255	4272	0	0	0	2128	0	1	255	2	1	0	9	2	0	76	2144
Mb3757c	Mb3757c	#N/A	#N/A	12	79	346	4263	0	0	0	2108	0	0	346	1	2	0	9	1	0	79	2155
Mb3552	Mb3552	#N/A	#N/A	12	103	357	4258	0	0	0	2135	0	1	357	2	2	0	8	2	0	102	2123
Mb3913c	Mb3913c	#N/A	#N/A	12	141	406	4253	0	0	0	2118	0	0	406	1	0	0	11	1	0	141	2135
Mb3646c	Mb3646c	#N/A	#N/A	12	101	391	4237	0	0	0	2180	0	0	391	1	1	0	11	0	1	100	2057
Mb3820	Mb3820	#N/A	#N/A	12	60	237	4224	0	0	0	2083	0	0	237	1	4	0	7	1	0	60	2141
Mb3760c	Mb3760c	#N/A	#N/A	12	53	170	4215	0	0	0	2093	0	0	170	3	2	0	7	3	0	53	2122
fadD3	Mb3591	Function unknown, but involved in lipid degradation.	lipid metabolism	12	128	481	4207	0	0	0	2104	0	1	481	3	2	0	7	3	0	127	2103
fbpA	Mb3834c	Involved in cell wall mycoloylation. Proteins of the antigen 85 complex are responsible for the high affinity of mycobacteria to fibronectin. Possesses a mycolyltransferase activity required for the biogenesis of trehalose dimycolate (cord factor), a dominant structure necessary for maintaining cell wall integrity.	lipid metabolism	12	83	328	4188	0	0	0	2078	0	0	328	2	1	0	9	2	0	83	2110
Mb3651c	Mb3651c	#N/A	#N/A	12	146	425	4181	0	0	0	2083	0	0	425	1	3	0	8	1	0	146	2098
rfbE	Mb3810	May form an ATP-driven O-antigen/lipopolysaccharide export apparatus, in association with RFBD|Rv3783. Responsible for energy coupling to the transport system.	cell wall and cell processes	12	65	288	4177	0	0	0	2165	0	0	288	1	0	0	11	1	0	65	2012
lpqF	Mb3624	Unknown	cell wall and cell processes	12	122	433	4106	0	0	0	2106	1	0	433	2	0	0	9	2	0	122	2000
Mb2982c	Mb2982c	#N/A	#N/A	12	98	336	3871	0	0	0	1796	0	0	336	2	1	0	9	2	0	98	2075
Mb2316	Mb2316	#N/A	#N/A	12	85	315	3484	0	0	0	1678	0	0	315	1	0	0	11	1	0	85	1806
pitB	Mb2302	Involved in phosphate transport.	cell wall and cell processes	12	116	442	3479	0	0	0	1690	0	0	442	2	1	0	9	2	0	116	1789
Mb2975c	Mb2975c	#N/A	#N/A	12	90	277	3467	0	0	0	1738	0	0	277	1	0	0	11	1	0	90	1729
Mb2361c	Mb2361c	#N/A	#N/A	12	137	411	3454	0	0	0	1713	0	0	411	1	1	0	10	1	0	137	1741
Mb2315c	Mb2315c	#N/A	#N/A	12	71	294	3428	0	0	0	1753	0	0	294	2	0	0	10	2	0	71	1675
Mb2353c	Mb2353c	#N/A	#N/A	12	135	553	3414	0	0	0	1703	0	0	553	0	1	0	11	0	0	135	1711
kasB	Mb2270	Involved in fatty acid biosynthesis (mycolic acids synthesis); involved in meromycolate extension. Catalyzes the condensation reaction of fatty acid synthesis by the addition to an acyl acceptor of two carbons from malonyl-ACP [catalytic activity: acyl-[acyl-carrier protein] + malonyl-[acyl-carrier protein] = 3-oxoacyl-[acyl-carrier protein] + [acyl-carrier protein] + CO(2)].	lipid metabolism	12	84	369	3393	0	0	0	1660	0	0	369	1	0	0	11	1	0	84	1733
glpD1	Mb2273c	Involved in aerobic respiration and oxidation of glycerol. Reduces an acceptor and generates glycerone phosphate from Sn-glycerol 3-phosphate. Possibly play a role in metabolism of riboflavin, FAD,FMN [catalytic activity: SN-glycerol 3-phosphate + acceptor = glycerone phosphate + reduced acceptor].	intermediary metabolism and respiration	12	118	385	3369	0	0	0	1649	0	0	385	1	0	0	11	1	0	118	1720
lipA	Mb2241	Lipoate biosynthesis	intermediary metabolism and respiration	12	69	237	3356	0	0	0	1693	0	0	237	1	1	0	10	1	0	69	1663
Mb2275	Mb2275	#N/A	#N/A	12	120	443	3285	0	0	0	1633	0	1	443	2	0	0	10	2	0	119	1652
narX	Mb1765c	Involved in nitrate reduction, and in the persistence in the host [catalytic activity: nitrite + acceptor = nitrate + reduced acceptor]	intermediary metabolism and respiration	12	87	372	2431	0	0	0	1184	0	0	372	2	0	0	10	2	0	87	1247
PPE22	Mb1731c	Function unknown	PE/PPE	12	68	212	2420	0	0	0	1203	0	0	212	1	0	0	12	0	1	67	1217
Mb1776	Mb1776	#N/A	#N/A	12	125	493	2404	0	0	0	1166	0	0	493	1	0	0	11	1	0	125	1238
Mb3938	Mb3938	#N/A	#N/A	11	120	321	5571	0	0	0	2714	0	0	321	4	0	0	7	4	0	120	2857
Mb3559c	Mb3559c	#N/A	#N/A	11	113	392	4385	0	0	0	2215	0	0	392	1	1	0	9	1	0	113	2170
Mb3709	Mb3709	#N/A	#N/A	11	79	313	4350	0	0	0	2173	0	0	313	0	0	1	11	0	0	78	2177
Mb3897	Mb3897	#N/A	#N/A	11	45	182	4313	0	0	0	2126	0	0	182	1	0	0	10	1	0	45	2187
Mb3828	Mb3828	#N/A	#N/A	11	61	243	4292	0	0	0	2103	0	0	243	2	1	1	8	2	0	60	2189
Mb3893	Mb3893	#N/A	#N/A	11	127	365	4287	0	0	0	2184	1	1	365	1	1	0	8	1	0	126	2103
Mb3909c	Mb3909c	#N/A	#N/A	11	218	690	4278	0	0	0	2157	0	0	690	0	0	0	11	0	0	218	2121
Mb3701c	Mb3701c	#N/A	#N/A	11	75	256	4276	0	0	0	2134	0	0	256	3	0	0	8	3	0	75	2142
moxR2	Mb3717	Involved in transcriptional mechanism; regulates methanol dehydrogenase.	regulatory proteins	11	120	353	4276	0	0	0	2161	1	0	353	2	0	0	8	2	0	120	2115
Mb3720	Mb3720	#N/A	#N/A	11	104	300	4273	0	0	0	2164	0	0	300	1	2	0	8	1	0	104	2109
Mb3564c	Mb3564c	#N/A	#N/A	11	76	368	4265	0	0	0	2168	0	0	368	0	1	0	10	0	0	76	2097
arsB2	Mb3609	Thought to be involved in transport of arsenic across the membrane (export): arsenic resistance by an export mechanism. Form the channel of an arsenite pump responsible for the translocation of the substrate across the membrane.	cell wall and cell processes	11	132	353	4258	0	0	0	2180	0	0	353	1	2	1	8	1	0	131	2078
glpQ1	Mb3872c	Glycerophosphoryl diester phosphodiesterase hydrolyzes deacylated phospholipids to G3P and the corresponding alcohols [catalytic activity: a glycerophosphodiester + H(2)O = an alcohol + SN-glycerol 3-phosphate].	intermediary metabolism and respiration	11	74	247	4246	0	0	0	2161	0	0	247	0	2	0	9	0	0	74	2085
papA2	Mb3850c	Involved in sulfolipid-1 (SL-1) biosynthesis	lipid metabolism	11	140	480	4242	0	0	0	2048	0	0	480	2	0	0	9	2	0	140	2194
Mb3759	Mb3759	#N/A	#N/A	11	122	327	4234	0	0	0	2134	0	0	327	2	0	0	9	2	0	122	2100
Mb3867c	Mb3867c	#N/A	#N/A	11	53	218	4223	0	0	0	2130	0	1	218	1	2	0	8	1	0	52	2093
Mb3587c	Mb3587c	#N/A	#N/A	11	41	202	4219	0	0	0	2123	0	1	202	2	2	0	7	2	0	40	2096
Mb3696c	Mb3696c	#N/A	#N/A	11	87	264	4216	0	0	0	2128	0	1	264	0	2	0	9	0	0	86	2088
gltD	Mb3888c	Probably involved in glutamate biosynthesis [catalytic activity: 2 L-glutamate + NAD(+) = L-glutamine + 2-oxoglutarate + NADH].	intermediary metabolism and respiration	11	127	511	4210	0	0	0	2090	0	0	511	0	2	0	9	0	0	127	2120
Mb3606c	Mb3606c	#N/A	#N/A	11	78	317	4191	0	0	0	2068	0	0	317	2	0	0	9	2	0	78	2123
Mb3664c	Mb3664c	#N/A	#N/A	11	106	405	4187	0	0	0	2114	0	0	405	1	1	0	9	1	0	106	2073
Mb3807c	Mb3807c	#N/A	#N/A	11	98	354	4178	0	0	0	2001	1	0	354	2	2	0	7	1	1	97	2177
Mb3589c	Mb3589c	#N/A	#N/A	11	64	258	4173	0	0	0	2075	0	0	258	4	2	0	6	3	1	63	2098
cyp125	Mb3575c	Cytochromes P450 are a group of heme-thiolate monooxygenases. They oxidize a variety of structurally unrelated compounds, including steroids, fatty acids, and xenobiotics.	intermediary metabolism and respiration	11	92	452	4173	0	0	0	2043	0	0	452	3	0	0	10	1	2	90	2130
Mb3578c	Mb3578c	#N/A	#N/A	11	86	306	4149	0	0	0	2098	0	0	306	1	2	0	8	1	0	86	2051
Mb3577	Mb3577	#N/A	#N/A	11	40	177	4145	0	0	0	2090	0	0	177	1	1	0	9	1	0	40	2055
cyp121	Mb2299	Cytochromes P450 are a group of heme-thiolate monooxygenases. They oxidize a variety of structurally unrelated compounds, including steroids, fatty acids, and xenobiotics. It has been shown to bind tighly to a range of azole-based antifungal drugs (e.g. miconazole, clotrimazole).	intermediary metabolism and respiration	11	73	342	3481	0	0	0	1757	1	0	342	1	0	0	9	1	0	73	1724
yjcE	Mb2309	Possibly involved in transport of NA+/H+ across the membrane.	cell wall and cell processes	11	133	448	3460	0	0	0	1777	0	0	448	3	0	0	8	3	0	133	1683
Mb2976	Mb2976	#N/A	#N/A	11	46	223	3458	0	0	0	1738	0	0	223	1	1	0	9	1	0	46	1720
PE23	Mb2355	Function unknown	PE/PPE	11	94	266	3427	0	0	0	1735	0	1	266	1	2	0	8	1	0	93	1692
rocE	Mb2347c	Thought to be involved in transport of cationic amino acid (especially arginine and ornithine) across the membrane. Responsible for the translocation of the substrate across the membrane.	cell wall and cell processes	11	103	373	3391	0	0	0	1686	0	0	373	2	0	0	9	2	0	103	1705
Mb2382c	Mb2382c	#N/A	#N/A	11	67	240	3288	0	0	0	1633	0	0	240	2	0	0	9	2	0	67	1655
mbtG	Mb2399c	Involved in the biogenesis of the hydroxyphenyloxazoline-containing siderophore mycobactins. This hydroxylase is possibly required for N-hydroxylation of the two lysine residues at some stage during mycobactin assembly [catalytic activity: L-lysine + O(2) = N6-hydroxy-L-lysine + H(2)O. No information can be found if this enzyme is NADPH dependent or independent].	lipid metabolism	11	80	329	3276	0	0	0	1652	0	0	329	0	2	0	9	0	0	80	1624
Mb3014c	Mb3014c	#N/A	#N/A	11	42	206	3072	0	0	0	1398	0	0	206	2	1	0	8	2	0	42	1674
Mb3540c	Mb3540c	#N/A	#N/A	11	83	275	3018	0	0	0	1537	0	0	275	1	1	0	9	1	0	83	1481
Mb1705	Mb1705	#N/A	#N/A	11	47	138	2499	0	0	0	1241	0	0	138	1	2	0	8	1	0	47	1258
Mb1768c	Mb1768c	#N/A	#N/A	11	98	307	2476	0	0	0	1243	1	0	307	2	1	0	7	2	0	98	1233
Mb1826	Mb1826	#N/A	#N/A	11	75	337	2473	0	0	0	1227	0	0	337	1	0	0	10	1	0	75	1246
PPE23	Mb1732c	Function unknown	PE/PPE	11	62	192	2467	0	0	0	1223	0	0	192	1	1	0	9	1	0	62	1244
Mb1709	Mb1709	#N/A	#N/A	11	54	158	2457	0	0	0	1225	0	0	158	1	0	0	10	1	0	54	1232
pknE	Mb1772	Involved in signal transduction (via phosphorylation). Thought to be involved in membrane transport [catalytic activity: ATP + a protein = ADP + a phosphoprotein].	regulatory proteins	11	71	344	2456	0	0	0	1214	0	0	344	1	0	0	10	1	0	71	1242
PPE32	Mb1837	Function unknown	PE/PPE	11	64	216	2452	0	0	0	1243	0	0	216	1	1	0	9	1	0	64	1209
Mb1914c	Mb1914c	#N/A	#N/A	11	52	147	2419	0	0	0	1190	1	0	147	0	0	0	10	0	0	52	1229
Mb1848	Mb1848	#N/A	#N/A	11	70	285	2394	0	0	0	1158	0	0	285	1	1	0	9	1	0	70	1236
PPE34	Mb1951c	Function unknown	PE/PPE	11	252	785	1399	0	0	0	1190	0	0	785	1	1	0	10	0	1	251	209
Mb2049c	Mb2049c	#N/A	#N/A	11	98	533	1259	0	0	0	629	0	0	533	0	0	0	11	0	0	98	630
valS	Mb2475c	Involved in translation mechanisms [catalyic activity: ATP + L-valine + tRNA(val) = AMP + diphosphate + L-valyl-tRNA(val)].	information pathways	11	57	289	1243	0	0	0	620	0	0	289	1	1	0	9	1	0	57	623
Mb3926c	Mb3926c	#N/A	#N/A	10	141	367	5152	0	0	0	2172	0	0	367	2	0	0	8	2	0	141	2980
Mb3554	Mb3554	#N/A	#N/A	10	89	340	4362	0	0	0	2230	0	0	340	3	1	0	7	2	1	88	2132
Mb3692c	Mb3692c	#N/A	#N/A	10	68	229	4352	0	0	0	2201	0	0	229	2	2	0	6	2	0	68	2151
Mb3726c	Mb3726c	#N/A	#N/A	10	116	373	4331	0	0	0	2165	0	0	373	1	0	0	9	1	0	116	2166
Mb3718	Mb3718	#N/A	#N/A	10	120	389	4324	0	0	0	2196	0	1	389	0	1	0	9	0	0	119	2128
Mb3915c	Mb3915c	#N/A	#N/A	10	157	509	4306	0	0	0	2163	0	0	509	1	0	0	9	1	0	157	2143
Mb3750	Mb3750	#N/A	#N/A	10	78	227	4299	0	0	0	2169	0	0	227	1	1	0	8	1	0	78	2130
Mb3695c	Mb3695c	#N/A	#N/A	10	113	375	4291	0	0	0	2151	1	0	375	2	1	0	6	2	0	113	2140
Mb3827	Mb3827	#N/A	#N/A	10	64	208	4284	0	0	0	2111	0	0	208	3	0	0	7	3	0	64	2173
cut5	Mb3751	#N/A	#N/A	10	86	218	4282	0	0	0	2174	0	1	218	2	1	0	7	2	0	85	2108
Mb3791c	Mb3791c	#N/A	#N/A	10	61	235	4276	0	0	0	2132	0	1	235	2	2	0	6	2	0	60	2144
Mb3825	Mb3825	#N/A	#N/A	10	116	395	4273	0	0	0	2128	0	1	395	1	2	0	7	1	0	115	2145
Mb3669	Mb3669	#N/A	#N/A	10	163	491	4272	0	0	0	2155	0	1	491	2	1	0	7	2	0	162	2117
proX	Mb3785c	Thought to be involved in active transport of osmoprotectant (glycine betaine/carnitine/choline/L-proline) across the membrane (import).	virulence, detoxification, adaptation	10	85	290	4261	0	0	0	2071	1	0	290	1	0	0	8	1	0	85	2190
Mb3641	Mb3641	#N/A	#N/A	10	47	180	4248	0	0	0	2101	0	0	180	2	0	0	8	2	0	47	2147
Mb3908	Mb3908	#N/A	#N/A	10	74	265	4245	0	0	0	2082	0	1	265	2	1	0	7	2	0	73	2163
Mb3763	Mb3763	#N/A	#N/A	10	101	346	4238	0	0	0	2090	0	1	346	1	1	0	8	1	0	100	2148
Mb3880	Mb3880	#N/A	#N/A	10	58	177	4224	0	0	0	2063	0	1	177	0	2	0	8	0	0	57	2161
Mb3741c	Mb3741c	#N/A	#N/A	10	97	278	4204	0	0	0	2052	0	1	278	3	1	0	7	2	1	95	2152
Mb3568	Mb3568	#N/A	#N/A	10	78	279	4202	0	0	0	2075	0	0	279	1	1	0	8	1	0	78	2127
leuA	Mb3737	Involved in leucine biosynthesis (at the first step). Catalyzes condensation of acetyl-CoA and 2-oxoisovalerate to form 2-isopropylmalate synthase [catalytic activity: 3-carboxy-3-hydroxy-4-methylpentanoate + CoA = acetyl-CoA + 3-methyl-2-oxobutanoate + H(2)O].	intermediary metabolism and respiration	10	170	650	4199	0	0	0	2087	0	0	650	0	0	0	10	0	0	170	2112
Mb3766c	Mb3766c	#N/A	#N/A	10	125	423	4191	0	0	0	2109	0	0	423	3	2	0	5	3	0	125	2082
Mb3846c	Mb3846c	#N/A	#N/A	10	62	239	4182	0	0	0	2005	0	0	239	3	0	0	8	2	1	61	2177
Mb3617	Mb3617	#N/A	#N/A	10	100	334	4169	0	0	0	1998	0	0	334	2	1	0	7	2	0	100	2171
Mb3650c	Mb3650c	#N/A	#N/A	10	94	343	4158	0	0	0	2092	0	0	343	2	0	0	8	2	0	94	2066
Mb3653c	Mb3653c	#N/A	#N/A	10	109	353	4148	0	0	0	2038	0	0	353	1	1	0	8	1	0	109	2110
Mb3832c	Mb3832c	#N/A	#N/A	10	95	328	4145	0	0	0	2034	0	0	328	2	2	0	6	2	0	95	2111
Mb3546	Mb3546	#N/A	#N/A	10	79	270	4142	0	0	0	2145	0	0	270	2	0	0	8	2	0	79	1997
hmp	Mb3602	#N/A	#N/A	10	79	349	4127	0	0	0	2034	0	0	349	1	3	0	6	1	0	79	2093
Mb2986c	Mb2986c	#N/A	#N/A	10	117	399	3850	0	0	0	2026	0	0	399	0	0	0	10	0	0	117	1824
Mb2364	Mb2364	#N/A	#N/A	10	86	271	3498	0	0	0	1778	0	0	271	1	1	0	8	1	0	86	1720
mez	Mb2360	Catalyzes the oxidative decarboxylation of malate into pyruvate, important for a wide range of metabolic pathways [catalytic activity: (S)-malate + NAD(+) = pyruvate + CO(2) + NADH].	intermediary metabolism and respiration	10	107	432	3466	0	0	0	1757	0	0	432	1	0	0	9	1	0	107	1709
Mb2247c	Mb2247c	#N/A	#N/A	10	100	399	3443	0	0	0	1715	0	0	399	2	1	0	7	2	0	100	1728
mbtA	Mb2405	Involved in the biogenesis of the hydroxyphenyloxazoline-containing siderophore mycobactins (initiation step of mycobactin chain growth). Activates the mycobactin ArCP in two half-reactions: activates salicylic acid as acyladenylate (adenylation step) + transfers activated salicylate to the MBTA ArCP as a thioester (arylation step).	lipid metabolism	10	127	443	3428	0	0	0	1730	1	1	443	2	0	0	7	2	0	126	1698
Mb2255c	Mb2255c	#N/A	#N/A	10	78	319	3409	0	0	0	1704	1	0	319	2	2	0	5	2	0	78	1705
Mb2342c	Mb2342c	#N/A	#N/A	10	99	388	3394	0	0	0	1692	0	0	388	2	0	0	8	2	0	99	1702
Mb2350c	Mb2350c	#N/A	#N/A	10	69	253	3391	0	0	0	1698	0	0	253	1	2	0	7	1	0	69	1693
cysW	Mb2420c	Involved in the active transport across the membrane of multiple sulfur-containing compounds, including sulfate and thiosulfate (import). Responsible for the translocation of the substrate across the membrane.	cell wall and cell processes	10	50	188	3382	0	0	0	1701	0	0	188	2	2	0	6	2	0	50	1681
Mb2282c	Mb2282c	#N/A	#N/A	10	53	274	3371	0	0	0	1685	0	0	274	0	1	0	9	0	0	53	1686
Mb2276	Mb2276	#N/A	#N/A	10	64	253	3301	0	0	0	1592	0	0	253	1	2	0	7	1	0	64	1709
ctaC	Mb2223c	Involved in aerobic respiration. Subunit I and II form the functional core of the enzyme complex. Electrons originating in cytochrome C are transferred via heme a and Cu(A) to the binuclear center formed by heme A3 and Cu(B).	intermediary metabolism and respiration	10	72	301	2918	0	0	0	1163	0	0	301	2	0	0	8	2	0	72	1755
gltX	Mb3016c	#N/A	#N/A	10	74	312	2651	0	0	0	1422	1	0	312	1	0	0	8	1	0	74	1229
gabD2	Mb1760	Involved in 4-aminobutyrate (GABA) degradation pathway [catalytic activity: succinate semialdehyde + NAD(P)(+) + H(2)O = succinate + NAD(P)H].	intermediary metabolism and respiration	10	65	282	2473	0	0	0	1212	0	0	282	1	0	0	9	1	0	65	1261
Mb1824	Mb1824	#N/A	#N/A	10	92	339	2461	0	0	0	1192	0	0	339	2	0	0	8	2	0	92	1269
Mb1751	Mb1751	#N/A	#N/A	10	56	286	2411	0	0	0	1241	0	0	286	0	0	0	10	0	0	56	1170
Mb1695c	Mb1695c	#N/A	#N/A	10	75	302	2387	0	0	0	1187	0	0	302	1	1	0	8	1	0	75	1200
PPE29	Mb1829	Function unknown	PE/PPE	10	68	223	2386	0	0	0	1154	0	1	223	1	1	0	8	1	0	67	1232
infB	Mb2864c	If-2, one of the essential components for the initiation of protein synthesis in vitro, protects formylmethionyl-tRNA from spontaneous hydrolysis and promotes its binding to the 30S ribosomal subunits. It is also involved in the hydrolysis of GTP during the formation of the 70S ribosomal complex.	information pathways	10	119	471	2351	0	0	0	1156	0	0	471	1	0	0	9	1	0	119	1195
ugpB	Mb2857c	Involved in active transport of Sn-glycerol-3-phosphate and glycerophosphoryl diesters across the membrane (import). Sn-glycerol-3-phosphate and glycerophosphoryl diesters - binding protein interacts with the binding protein-dependent transport system ugpace.	cell wall and cell processes	10	67	244	2340	0	0	0	1192	0	0	244	0	2	0	8	0	0	67	1148
Mb1735	Mb1735	#N/A	#N/A	10	60	186	2331	0	0	0	1127	0	0	186	2	1	0	7	2	0	60	1204
mqo	Mb2877c	Involved in tricarboxylic acid cycle [catalytic activity: (S)-malate + acceptor = oxaloacetate + reduced acceptor].	intermediary metabolism and respiration	10	70	305	2331	0	0	0	1177	0	0	305	0	0	0	10	0	0	70	1154
mmpL14	Mb1787	#N/A	#N/A	10	151	535	2307	0	0	0	1073	0	0	535	1	0	0	9	1	0	151	1234
Mb1791	Mb1791	#N/A	#N/A	10	71	297	2284	0	0	0	1199	1	0	297	2	1	0	6	2	0	71	1085
Mb1793c	Mb1793c	#N/A	#N/A	10	36	147	2276	0	0	0	1084	0	0	147	1	2	0	7	1	0	36	1192
leuB	Mb3019c	Involved in leucine biosynthesis (at the third step) [catalytic activity: 3-carboxy-2-hydroxy-4-methylpentanoate + NAD(+) = 3-carboxy-4-methyl-2-oxopentanoate + NADH (the product decarboxylates to 4-methyl-2-oxopentanoate)].	intermediary metabolism and respiration	10	51	239	1807	1	0	0	1624	7	0	240	2	0	0	2	1	1	51	183
mmpL7	Mb2967	Involved in translocation of phthiocerol dimycocerosate (dim) in the cell wall.	cell wall and cell processes	10	78	286	1664	0	0	0	1001	0	0	286	1	0	0	9	1	0	78	663
gdh	Mb2503c	Catabolic glutdh involved in the utilization of glutamate and other amino acids of the glutamate family. Generates 2-oxoglutarate from L-glutamate [catalytic activity: L-glutamate + H(2)O + NAD(+) = 2-oxoglutarate + NH(3) + NADH].	intermediary metabolism and respiration	10	111	571	1230	0	0	0	628	0	0	571	0	1	0	9	0	0	111	602
Mb3790c	Mb3790c	#N/A	#N/A	9	145	405	4342	0	0	0	2184	0	0	405	1	0	0	8	1	0	145	2158
Mb3725	Mb3725	#N/A	#N/A	9	64	224	4317	0	0	0	2145	1	0	224	1	2	0	5	1	0	64	2172
Mb3890	Mb3890	#N/A	#N/A	9	120	356	4313	0	0	0	2204	0	1	356	1	1	0	7	1	0	119	2109
ephE	Mb3694	Thought to be involved in detoxification reactions following oxidative damage to lipids. Biotransformation enzyme that catalyzes the hydrolysis of epoxides: aromatic hydrocarbons catabolism [catalytic activity: an epoxide + H(2)O = a glycol].	virulence, detoxification, adaptation	9	96	322	4301	0	0	0	2135	0	0	322	2	1	0	6	2	0	96	2166
Mb3715	Mb3715	#N/A	#N/A	9	62	195	4297	0	0	0	2118	0	0	195	3	0	0	6	3	0	62	2179
proV	Mb3784c	Thought to be involved in active transport of osmoprotectant (glycine betaine/carnitine/choline/L-proline) across the membrane (import). Responsible for energy coupling to the transport system.	virulence, detoxification, adaptation	9	109	343	4287	0	0	0	2107	0	0	343	0	0	1	9	0	0	108	2180
glpKa	Mb3722c	#N/A	#N/A	9	72	254	4284	0	0	0	2173	1	0	254	1	0	0	7	1	0	72	2111
Mb3728c	Mb3728c	#N/A	#N/A	9	70	229	4278	0	0	0	2107	0	0	229	1	1	0	7	1	0	70	2171
Mb3917c	Mb3917c	#N/A	#N/A	9	94	285	4273	0	0	0	2117	0	1	285	3	2	0	6	1	2	91	2156
proW	Mb3783c	Thought to be involved in active transport of osmoprotectant (glycine betaine/carnitine/choline/L-proline) across the membrane (import). Responsible for the translocation of the substrate across the membrane.	virulence, detoxification, adaptation	9	70	217	4269	0	0	0	2116	0	0	217	2	2	0	5	2	0	70	2153
Mb3749c	Mb3749c	#N/A	#N/A	9	115	430	4263	0	0	0	2127	0	0	430	1	0	0	8	1	0	115	2136
Mb3732c	Mb3732c	#N/A	#N/A	9	49	118	4259	0	0	0	2173	0	0	118	1	2	0	6	1	0	49	2086
serS	Mb3864c	Involved in translation mechanism [catalytic activity: ATP + L-serine + tRNA(SER) = AMP + pyrophosphate + L-SERYL-tRNA(SER)].	information pathways	9	101	411	4252	0	0	0	2109	0	0	411	1	0	0	8	1	0	101	2143
Mb3764	Mb3764	#N/A	#N/A	9	164	499	4245	0	0	0	2087	0	1	499	2	2	0	6	1	1	162	2158
fadE36	Mb3787c	Function unknown, but possibly involvement in lipid degradation.	lipid metabolism	9	101	340	4244	0	0	0	2105	1	0	340	3	0	0	6	2	1	100	2139
Mb3907	Mb3907	#N/A	#N/A	9	153	478	4234	0	0	0	2052	0	0	478	1	1	1	7	1	0	152	2182
Mb3585c	Mb3585c	#N/A	#N/A	9	85	268	4232	0	0	0	2127	1	1	268	2	1	0	5	2	0	84	2105
galE1	Mb3658c	Involved in galactofuranosyl biosynthesis: converts UDO-GlcP to UDP-GalP [catalytic activity: UDP-glucopyranose = UDP-galactopyranose].	intermediary metabolism and respiration	9	101	296	4227	0	0	0	2113	0	0	296	3	0	0	6	3	0	101	2114
Mb3630c	Mb3630c	#N/A	#N/A	9	76	268	4217	0	0	0	2119	0	0	268	2	0	0	8	1	1	75	2098
Mb3819	Mb3819	#N/A	#N/A	9	122	483	4196	0	0	0	2092	0	0	483	0	0	0	9	0	0	122	2104
Mb3654	Mb3654	#N/A	#N/A	9	137	382	4191	0	0	0	2117	0	0	382	1	0	1	8	1	0	136	2074
fadE33	Mb3594	Function unknown, but involved in lipid degradation.	lipid metabolism	9	79	312	4190	0	0	0	2083	0	0	312	2	2	0	5	2	0	79	2107
radA	Mb3616	Involved in genetic recombination. May play a role in the repair of endogenous alkylation damage.	information pathways	9	139	457	4190	0	0	0	2012	0	0	457	0	0	0	9	0	0	139	2178
PE_PGRS58	Mb3621c	Function unknown	PE/PPE	9	176	473	4187	0	0	0	2081	0	0	473	2	3	0	5	1	1	175	2106
Mb3806	Mb3806	#N/A	#N/A	9	80	282	4119	0	0	0	2077	0	0	282	2	0	0	8	1	1	79	2042
Mb3625	Mb3625	#N/A	#N/A	9	70	278	4116	0	0	0	2102	0	0	278	0	0	0	9	0	0	70	2014
PE_PGRS62	Mb3842	Function unknown. Thought to be involved in virulence.	PE/PPE	9	138	505	4038	0	0	0	1941	0	0	505	1	0	0	8	1	0	138	2097
Mb2977	Mb2977	#N/A	#N/A	9	97	328	3559	0	0	0	1839	0	0	328	1	1	0	7	1	0	97	1720
Mb2254c	Mb2254c	#N/A	#N/A	9	41	185	3445	0	0	0	1714	0	0	185	1	2	0	6	1	0	41	1731
hemN	Mb2409c	Involved in porphyrin biosynthesis. Anaerobic transformation of coproporphyrinogen-III into protoporphyrinogen-IX.	intermediary metabolism and respiration	9	73	273	3443	0	0	0	1736	0	0	273	2	2	0	6	1	1	72	1707
Mb2341c	Mb2341c	#N/A	#N/A	9	98	346	3409	0	0	0	1722	0	0	346	1	2	0	6	1	0	98	1687
PE_PGRS41	Mb2418	Function unknown	PE/PPE	9	68	266	3398	0	0	0	1667	0	0	266	1	1	0	7	1	0	68	1731
dlaT	Mb2238	Involved in tricarboxylic acid cycle; converts pyruvate to acetyl-CoA and CO2. Also involved in antioxidant defense; LPDC|Rv0462, DLAT|Rv2215, AHPD|Rv2429, and AHPC|Rv2428 constitute an NADH-dependent peroxidase and peroxynitrite reductase that provides protection against oxidative stress.	intermediary metabolism and respiration	9	114	423	3393	0	0	0	1666	0	0	423	1	1	0	7	1	0	114	1727
Mb2417	Mb2417	#N/A	#N/A	9	118	406	3385	0	0	0	1659	0	1	406	0	1	0	8	0	0	117	1726
Mb2987	Mb2987	#N/A	#N/A	9	120	399	3384	0	0	0	1300	0	0	399	2	0	0	7	2	0	120	2084
uspB	Mb2344	Thought to be involved in active transport of sugar across the membrane (import). Responsible for the translocation of the substrate across the membrane.	cell wall and cell processes	9	55	209	3379	0	0	0	1711	0	0	209	1	1	0	7	1	0	55	1668
Mb2239	Mb2239	#N/A	#N/A	9	59	234	3367	0	0	0	1673	0	0	234	1	2	0	6	1	0	59	1694
Mb2235	Mb2235	#N/A	#N/A	9	95	311	3342	0	0	0	1674	0	0	311	2	0	0	7	2	0	95	1668
subI	Mb2422c	Involved in the active transport across the membrane of multiple sulfur-containing compounds, including sulfate and thiosulfate (import).	cell wall and cell processes	9	66	295	3318	0	0	0	1647	0	0	295	1	2	0	6	1	0	66	1671
Mb2391c	Mb2391c	#N/A	#N/A	9	71	335	3309	0	0	0	1650	1	0	335	0	0	0	8	0	0	71	1659
PPE71	Mb2376c	#N/A	#N/A	9	88	347	3240	0	0	0	1621	0	0	347	2	0	0	7	2	0	88	1619
hrcA	Mb2395c	Involved in transcriptional regulation (repression) of class I heat shock proteins e.g. DNAK-GRPE-DNAJ1 and groels operons). Prevents heat-shock induction of these operons.	virulence, detoxification, adaptation	9	81	258	3237	0	0	0	1599	1	0	258	1	1	0	6	1	0	81	1638
ilvX	Mb3539c	Could be involved in valine and isoleucine biosynthesis (at the first step) [catalytic activity: 2-acetolactate + CO(2) = 2 pyruvate].	intermediary metabolism and respiration	9	158	491	2876	0	0	0	1330	0	0	491	3	0	0	6	3	0	158	1546
PPE26	Mb1817	Function unknown	PE/PPE	9	54	199	2510	0	0	0	1286	0	1	199	1	1	0	7	1	0	53	1224
Mb1759c	Mb1759c	#N/A	#N/A	9	78	319	2441	0	0	0	1254	0	0	319	2	0	0	7	2	0	78	1187
Mb1803	Mb1803	#N/A	#N/A	9	53	260	2439	0	0	0	1229	0	0	260	1	1	0	7	1	0	53	1210
Mb1899	Mb1899	#N/A	#N/A	9	108	389	2434	0	0	0	1212	0	0	389	0	0	0	9	0	0	108	1222
Mb1785c	Mb1785c	#N/A	#N/A	9	74	231	2431	0	0	0	1225	0	0	231	2	1	0	6	2	0	74	1206
Mb1917c	Mb1917c	#N/A	#N/A	9	25	122	2428	0	0	0	1200	0	0	122	1	1	0	7	1	0	25	1228
modC	Mb1890	Part of the binding-protein-dependent transport system modabc for molybdenum; responsible for energy coupling to the transport system.	cell wall and cell processes	9	62	197	2427	0	0	0	1235	0	0	197	2	2	0	5	2	0	62	1192
Mb2889c	Mb2889c	#N/A	#N/A	9	80	335	2420	0	0	0	1210	0	0	335	1	0	0	8	1	0	80	1210
Mb1927c	Mb1927c	#N/A	#N/A	9	53	216	2411	0	0	0	1206	0	1	216	2	0	0	7	2	0	52	1205
PE_PGRS31	Mb1797	Function unknown	PE/PPE	9	82	306	2403	0	0	0	1198	1	1	306	1	1	0	6	1	0	81	1205
recN	Mb1722	Involved in recombinational repair of damaged DNA.	information pathways	9	92	331	2359	0	0	0	1183	0	0	331	0	0	0	9	0	0	92	1176
tyrS	Mb1715	Involved in translation mechanism [catalytic activity: ATP + L-tyrosine + tRNA(TYR) = AMP + diphosphate + L-tyrosyl-tRNA(TYR)]	information pathways	9	62	214	2358	0	0	0	1165	0	0	214	1	0	0	8	1	0	62	1193
Mb1942c	Mb1942c	#N/A	#N/A	9	28	107	2357	0	0	0	1167	0	0	107	2	0	0	7	2	0	28	1190
Mb1811	Mb1811	#N/A	#N/A	9	71	277	2353	0	0	0	1212	0	0	277	0	0	0	9	0	0	71	1141
Mb1794c	Mb1794c	#N/A	#N/A	9	60	222	2350	0	0	0	1195	0	0	222	2	1	0	6	2	0	60	1155
Mb1798	Mb1798	#N/A	#N/A	9	51	245	2344	0	0	0	1209	0	0	245	1	0	0	8	1	0	51	1135
proS	Mb2870c	Involved in translation mechanism [catalytic activity: ATP + L-proline + tRNA(pro) = AMP + pyrophosphate + L-prolyl-tRNA(pro)].	information pathways	9	92	335	2343	0	0	0	1164	0	0	335	1	0	0	8	1	0	92	1179
Mb2843c	Mb2843c	#N/A	#N/A	9	52	200	1978	0	0	0	795	0	0	200	1	1	0	7	1	0	52	1183
Mb3951c	Mb3951c	#N/A	#N/A	9	33	138	1781	0	0	0	1380	0	0	138	1	0	0	8	1	0	33	401
Mb3952c	Mb3952c	#N/A	#N/A	9	54	242	1491	0	0	0	1410	0	0	242	1	0	0	8	1	0	54	81
Mb2461c	Mb2461c	#N/A	#N/A	9	44	227	1057	0	0	0	682	0	0	227	0	0	0	9	0	0	44	375
fas	Mb2553c	Involved in lipid metabolism. Fatty acid synthetase catalyzes the formation of long-chain fatty acids from acetyl-CoA, malonyl-CoA and NADPH.	lipid metabolism	9	135	532	871	0	0	0	685	0	0	532	2	0	0	7	2	0	135	186
Mb3560c	Mb3560c	#N/A	#N/A	8	72	257	4403	0	0	0	2233	0	0	257	2	2	0	5	1	1	71	2170
Mb3556	Mb3556	#N/A	#N/A	8	98	395	4356	0	0	0	2225	0	0	395	2	0	0	6	2	0	98	2131
Mb3553	Mb3553	#N/A	#N/A	8	112	375	4337	0	0	0	2200	0	1	375	1	0	0	8	0	1	110	2137
PPE69	Mb3921c	Function unknown	PE/PPE	8	117	358	4334	0	0	0	2151	0	1	358	3	1	0	4	3	0	116	2183
Mb3549	Mb3549	#N/A	#N/A	8	50	226	4327	0	0	0	2140	0	1	226	3	0	0	5	3	0	49	2187
Mb3861	Mb3861	#N/A	#N/A	8	34	145	4314	0	0	0	2150	0	1	145	2	0	0	6	2	0	33	2164
cyp142a	Mb3548c	#N/A	#N/A	8	55	187	4312	0	0	0	2174	0	1	187	3	1	0	4	3	0	54	2138
Mb3727c	Mb3727c	#N/A	#N/A	8	100	299	4308	0	0	0	2125	0	0	299	2	1	0	5	2	0	100	2183
Mb3634c	Mb3634c	#N/A	#N/A	8	113	371	4305	0	0	0	2138	0	0	371	0	1	0	7	0	0	113	2167
Mb3704	Mb3704	#N/A	#N/A	8	101	311	4292	0	0	0	2175	0	1	311	2	0	0	6	2	0	100	2117
esxC	Mb3919c	Unknown	cell wall and cell processes	8	33	116	4290	0	0	0	2133	0	0	116	2	2	0	4	2	0	33	2157
gshA	Mb3730c	Involved in glutathione biosynthesis (at the first step) [catalytic activity: ATP + L-glutamate + L-cysteine = ADP + orthophosphate + gamma-L-glutamyl-L-cysteine].	intermediary metabolism and respiration	8	118	425	4290	0	0	0	2144	0	0	425	2	0	0	6	2	0	118	2146
Mb3660	Mb3660	#N/A	#N/A	8	27	114	4283	0	0	0	2142	0	0	114	2	0	0	6	2	0	27	2141
Mb3873c	Mb3873c	#N/A	#N/A	8	93	303	4282	0	0	0	2123	0	0	303	1	0	0	7	1	0	93	2159
Mb3858c	Mb3858c	#N/A	#N/A	8	70	202	4272	0	0	0	2192	0	0	202	1	3	0	4	1	0	70	2080
folE	Mb3639c	Involved in the biosynthesis of tetrahydrofolate (at the first step) [catalytic activity: GTP + 2 H(2)O = formate + 2-amino-4-hydroxy-6-(erythro-1,2,3-trihydroxypropyl)dihydropteridine triphosphate].	intermediary metabolism and respiration	8	57	199	4272	0	0	0	2114	0	1	199	2	1	0	5	2	0	56	2158
folP1	Mb3638c	Involved in dihydrofolate biosynthesis (at the second step). Catalyzes the formation of the immediate precursor of FOLIC acid. It is implicated in resistance to sulfonamide [catalytic activity: 2-amino-4-hydroxy-6-hydroxymethyl-7,8-dihydropteridine diphosphate + 4-aminobenzoate = pyrophosphate + dihydropteroate].	intermediary metabolism and respiration	8	89	279	4268	0	0	0	2097	0	0	279	1	0	0	7	1	0	89	2171
Mb3565c	Mb3565c	#N/A	#N/A	8	95	296	4254	0	0	0	2172	0	0	296	0	2	0	6	0	0	95	2082
Mb3583	Mb3583	#N/A	#N/A	8	92	348	4252	0	0	0	2123	0	0	348	1	1	0	6	1	0	92	2129
whiB4	Mb3706c	Involved in a transcriptional mechanism.	regulatory proteins	8	31	120	4243	0	0	0	2122	0	0	120	2	0	0	6	2	0	31	2121
Mb3581	Mb3581	#N/A	#N/A	8	70	299	4242	0	0	0	2116	0	0	299	1	0	0	7	1	0	70	2126
Mb3731c	Mb3731c	#N/A	#N/A	8	61	222	4240	0	0	0	2144	0	0	222	2	3	0	3	2	0	61	2096
Mb3614c	Mb3614c	#N/A	#N/A	8	43	160	4239	0	0	0	2133	0	0	160	1	3	0	4	1	0	43	2106
Mb3781c	Mb3781c	#N/A	#N/A	8	51	212	4232	0	0	0	2138	0	0	212	2	0	0	6	2	0	51	2094
Mb3657	Mb3657	#N/A	#N/A	8	75	282	4230	0	0	0	2119	0	0	282	0	0	0	8	0	0	75	2111
fadA6	Mb3586c	Function unknown, but involved in lipid degradation [catalytic activity: 2 acetyl-CoA = CoA + acetoacetyl-CoA].	lipid metabolism	8	89	384	4218	0	0	0	2119	0	1	384	2	1	0	5	2	0	88	2099
Mb3655	Mb3655	#N/A	#N/A	8	64	235	4212	0	0	0	2146	0	0	235	1	1	0	6	1	0	64	2066
fadA5	Mb3576	Function unknown, but involved in lipid degradation [catalytic activity: 2 acetyl-CoA = CoA + acetoacetyl-CoA].	lipid metabolism	8	99	374	4205	0	0	0	2129	0	0	374	2	2	0	5	1	1	98	2076
Mb3869	Mb3869	#N/A	#N/A	8	85	268	4201	0	0	0	2105	0	0	268	2	1	0	5	2	0	85	2096
Mb3844c	Mb3844c	#N/A	#N/A	8	66	176	4190	0	0	0	2083	0	0	176	3	1	0	5	2	1	65	2107
Mb3877	Mb3877	#N/A	#N/A	8	55	180	4180	0	0	0	2027	0	0	180	2	2	0	5	1	1	54	2153
ask	Mb3736c	Involved at the first step in the common biosynthetic pathway leading from asp to the cell wall precursor MESO-diaminopimelate, to LYS, to met, to ILE and to THR [catalytic activity: ATP + L-aspartate = ADP + 4-phospho-L-aspartate]. Possibly acts in tetramer configuration, tetramer consisting of two alpha (catalytic activity) and two beta (function not known) chains.	intermediary metabolism and respiration	8	119	430	4179	0	0	0	2126	0	0	430	1	0	0	7	1	0	119	2053
nat	Mb3596c	Could have a role in acetylating, and hence inactivating, the antitubercular drug isoniazid [catalytic activity: acetyl-CoA + arylamine = CoA + N-acetylarylamine].	intermediary metabolism and respiration	8	83	273	4175	0	0	0	2088	0	1	273	2	1	0	5	2	0	82	2087
aspB	Mb3595	Thought to be involved in glutamate biosynthesis [catalytic activity: L-aspartate + 2-oxoglutarate = oxaloacetate + L-glutamate].	intermediary metabolism and respiration	8	91	382	4165	0	0	0	2083	0	0	382	1	0	0	7	1	0	91	2082
Mb3601c	Mb3601c	#N/A	#N/A	8	91	378	4159	0	0	0	2095	0	0	378	1	0	0	7	1	0	91	2064
hisC2	Mb3800	Involved in histidine biosynthetic pathway (at the eighth step) [catalytic activity: L-histidinol-phosphate + 2-oxoglutarate = 3-(imidazol-4-YL)-2-oxopropyl phosphate + glutamate].	intermediary metabolism and respiration	8	94	351	4156	0	0	0	2025	0	0	351	2	0	0	6	2	0	94	2131
Mb3598c	Mb3598c	#N/A	#N/A	8	43	172	4153	0	0	0	2083	0	0	172	3	2	0	3	3	0	43	2070
lppH	Mb3607	Unknown	cell wall and cell processes	8	64	256	4142	0	0	0	2119	0	0	256	2	0	0	6	2	0	64	2023
Mb3802c	Mb3802c	#N/A	#N/A	8	21	66	4125	0	0	0	2130	0	0	66	0	3	0	5	0	0	21	1995
mutY	Mb3620	Involved in base excision repair. Removes adenine mispaired with 8-OXOG. May repair A.G and A.C mismatches by adenine excision.	information pathways	8	80	277	4118	0	0	0	2010	0	0	277	2	1	0	5	2	0	80	2108
Mb3843c	Mb3843c	#N/A	#N/A	8	65	246	4115	0	0	0	2133	0	0	246	2	2	0	4	2	0	65	1982
Mb3675	Mb3675	#N/A	#N/A	8	103	319	4039	0	0	0	1892	0	1	319	3	2	0	3	3	0	102	2147
echA19	Mb3545	Could possibly oxidize fatty acids using specific components [catalytic activity: (3S)-3-hydroxyacyl-CoA = trans-2(or 3)-enoyl-CoA + H(2)O].	lipid metabolism	8	71	282	3960	0	0	0	2127	0	0	282	2	0	0	6	2	0	71	1833
Mb2328	Mb2328	#N/A	#N/A	8	41	164	3493	0	0	0	1759	1	0	164	0	2	0	5	0	0	41	1734
cbhK	Mb2225c	#N/A	#N/A	8	70	266	3474	0	0	0	1753	0	0	266	2	0	0	6	2	0	70	1721
Mb2306	Mb2306	#N/A	#N/A	8	81	370	3473	0	0	0	1766	0	0	370	2	0	0	7	1	1	80	1707
Mb2226	Mb2226	#N/A	#N/A	8	62	176	3452	0	0	0	1707	0	1	176	0	1	0	7	0	0	61	1745
Mb2253c	Mb2253c	#N/A	#N/A	8	74	271	3451	0	0	0	1746	0	0	271	1	0	0	7	1	0	74	1705
Mb2301	Mb2301	#N/A	#N/A	8	106	368	3451	0	0	0	1695	0	0	368	1	0	0	7	1	0	106	1756
Mb2261	Mb2261	#N/A	#N/A	8	55	209	3449	0	0	0	1742	1	0	209	1	1	0	5	1	0	55	1707
Mb2300c	Mb2300c	#N/A	#N/A	8	73	235	3442	0	0	0	1734	0	0	235	2	1	0	5	2	0	73	1708
kasA	Mb2269	Involved in fatty acid biosynthesis (mycolic acids synthesis); involved in meromycolate extension. Catalyzes the condensation reaction of fatty acid synthesis by the addition to an acyl acceptor of two carbons from malonyl-ACP [catalytic activity: acyl-[acyl-carrier protein] + malonyl-[acyl-carrier protein] = 3-oxoacyl-[acyl-carrier protein] + [acyl-carrier protein] + CO(2)].	lipid metabolism	8	74	326	3430	0	0	0	1662	0	0	326	2	0	0	6	2	0	74	1768
Mb2408	Mb2408	#N/A	#N/A	8	86	338	3416	0	0	0	1673	0	0	338	2	0	0	6	2	0	86	1743
rpfD	Mb2410c	Promotes the resuscitation and growth of dormant, nongrowing cell. Could also stimulates the growth of several other high G+C gram+ organisms, e.g. Mycobacterium avium, Mycobacterium bovis (BCG), Mycobacterium kansasii, Mycobacterium smegmatis.	cell wall and cell processes	8	30	128	3406	0	0	0	1713	0	1	128	1	1	0	6	1	0	29	1693
amiA2	Mb2384	Generates monocarboxylate from monocarboxylic acid amide [catalytic activity: a monocarboxylic acid amide + H(2)O = a monocarboxylate + NH(3)].	intermediary metabolism and respiration	8	79	377	3395	0	0	0	1660	0	0	377	2	0	0	7	1	1	78	1735
glnA2	Mb2246c	Involved in glutamine biosynthesis [catalytic activity: ATP + L-glutamate + NH(3) = ADP + glutamine + orthophosphate].	intermediary metabolism and respiration	8	86	364	3384	0	0	0	1697	0	0	364	2	1	0	5	2	0	86	1687
Mb2280c	Mb2280c	#N/A	#N/A	8	34	121	3378	0	0	0	1726	0	0	121	1	0	0	7	1	0	34	1652
Mb2286	Mb2286	#N/A	#N/A	8	79	271	3374	0	0	0	1733	0	0	271	1	1	0	6	1	0	79	1641
Mb2274c	Mb2274c	#N/A	#N/A	8	41	154	3372	0	0	0	1661	0	0	154	2	0	0	6	2	0	41	1711
Mb2416	Mb2416	#N/A	#N/A	8	40	120	3363	0	0	0	1670	0	0	120	2	3	0	3	2	0	40	1693
Mb2387c	Mb2387c	#N/A	#N/A	8	92	336	3286	0	0	0	1688	1	0	336	2	1	0	4	2	0	92	1598
dgt	Mb2373c	dGTPase preferentially hydrolyzes dGTP over the other canonical NTPS [catalytic activity: dGTP + H(2)O = deoxyguanosine + triphosphate].	intermediary metabolism and respiration	8	103	307	3277	0	0	0	1678	0	0	307	0	0	0	8	0	0	103	1599
phoH1	Mb2389c	Unknown	intermediary metabolism and respiration	8	63	270	3273	0	0	0	1656	0	0	270	2	0	0	6	2	0	63	1617
purU	Mb2988	Involved in de novo purine biosynthesis [catalytic activity: 10-formyltetrahydrofolate + H(2)O = formate + tetrahydrofolate].	intermediary metabolism and respiration	8	72	286	3035	0	0	0	952	0	0	286	1	1	0	6	1	0	72	2083
Mb3946	Mb3946	#N/A	#N/A	8	78	243	2930	0	0	0	1420	0	0	243	1	0	0	7	1	0	78	1510
leuC	Mb3012c	Involved in leucine biosynthesis (at the second step) [catalytic activity: 3-isopropylmalate = 2-isopropylmaleate + H(2)O (also catalyses 2-isopropylmaleate + H(2)O = 3-hydroxy-4-methyl-3-carboxypentanone)].	intermediary metabolism and respiration	8	72	303	2815	0	0	0	1422	1	0	303	0	1	0	6	0	0	72	1393
mutT1	Mb3009	Function unknown; hydrolytic enzyme. Possibly involved in removal of damaged nucleotide.	information pathways	8	52	211	2775	0	0	0	1410	0	0	211	1	0	0	7	1	0	52	1365
PPE27	Mb1818	Function unknown	PE/PPE	8	61	191	2490	0	0	0	1263	0	0	191	0	0	0	8	0	0	61	1227
Mb1897	Mb1897	#N/A	#N/A	8	112	446	2482	0	0	0	1248	0	0	446	0	0	0	8	0	0	112	1234
narK2	Mb1766c	Involved in excretion of nitrite, produced by the dissimilatory reduction of nitrate, across the membrane. Responsible for the translocation of the substrate across the membrane.	cell wall and cell processes	8	54	230	2464	0	0	0	1203	0	1	230	3	1	0	4	3	0	53	1261
Mb1707	Mb1707	#N/A	#N/A	8	33	168	2463	0	0	0	1218	0	0	168	1	0	0	7	1	0	33	1245
erg3	Mb1844	Involved in lipid desaturation	lipid metabolism	8	37	176	2455	0	0	0	1190	0	0	176	0	0	0	8	0	0	37	1265
rpfC	Mb1916c	Thought to promote the resuscitation and growth of dormant, nongrowing cell. Could also stimulates the growth of several other high G+C gram+ organisms, e.g. Mycobacterium avium, Mycobacterium bovis (BCG), Mycobacterium kansasii, Mycobacterium smegmatis.	cell wall and cell processes	8	17	100	2453	0	0	0	1211	0	0	100	1	0	0	7	1	0	17	1242
Mb1822	Mb1822	#N/A	#N/A	8	49	186	2448	0	0	0	1230	0	0	186	0	1	0	7	0	0	49	1218
Mb1780	Mb1780	#N/A	#N/A	8	70	242	2446	0	0	0	1244	0	1	242	0	0	0	8	0	0	69	1202
Mb1786	Mb1786	#N/A	#N/A	8	53	206	2445	0	0	0	1204	0	0	206	2	1	0	6	1	1	52	1241
PE_PGRS33	Mb1849c	Function unknown. Seems to influence both cell surface interactions among mycobacteria and the interactions of bacteria with macrophages.	PE/PPE	8	74	238	2440	0	0	0	1227	0	1	238	3	0	0	5	3	0	73	1213
pknF	Mb1775	Involved in signal transduction (via phosphorylation). Thought to be involved in membrane transport. Phosphorylates the peptide substrate myelin basic protein (MBP) at serine and threonine residues [catalytic activity: ATP + a protein = ADP + a phosphoprotein].	regulatory proteins	8	88	261	2424	0	0	0	1205	1	0	261	0	1	0	6	0	0	88	1219
cyp143	Mb1813c	Cytochromes P450 are a group of heme-thiolate monooxygenases. They oxidize a variety of structurally unrelated compounds, including steroids, fatty acids, and xenobiotics.	intermediary metabolism and respiration	8	61	232	2415	0	0	0	1204	0	0	232	1	0	0	7	1	0	61	1211
Mb2894c	Mb2894c	#N/A	#N/A	8	64	218	2401	0	0	0	1200	0	0	218	0	1	0	7	0	0	64	1201
Mb1908	Mb1908	#N/A	#N/A	8	83	304	2399	0	0	0	1184	0	0	304	1	1	0	6	1	0	83	1215
Mb1710	Mb1710	#N/A	#N/A	8	147	568	2397	0	0	0	1181	0	0	568	0	0	0	8	0	0	147	1216
cobB	Mb2873c	Involved in the cobalamin biosynthesis. Responsible for the amidation of carboxylic groups at position a and C of either cobyrinic acid or hydrogenobrynic acid. NH(2) groups are provided by glutamine, and one molecule of ATP is hydrogenolyzed for each amidation.	intermediary metabolism and respiration	8	74	262	2384	0	0	0	1185	0	0	262	2	1	0	6	1	1	73	1199
Mb1800	Mb1800	#N/A	#N/A	8	67	241	2377	0	0	0	1250	0	0	241	2	2	0	4	2	0	67	1127
lppD	Mb1934c	Unknown	cell wall and cell processes	8	60	203	2377	0	0	0	1206	0	0	203	1	1	0	6	1	0	60	1171
Mb2854c	Mb2854c	#N/A	#N/A	8	3	42	2376	0	0	0	1197	0	0	42	2	2	0	4	2	0	3	1179
qcrB	Mb2219	Respiration	intermediary metabolism and respiration	8	32	175	2346	0	0	0	1690	0	1	175	2	0	0	6	2	0	31	656
Mb2879	Mb2879	#N/A	#N/A	8	47	203	2341	0	0	0	1181	0	0	203	1	0	0	7	1	0	47	1160
Mb1866c	Mb1866c	#N/A	#N/A	8	95	324	2332	0	0	0	1164	0	0	324	2	2	0	5	1	1	94	1168
engA	Mb1740	Binds both GDP and GTP. Has an intrinsic GTPase activity and is essential for cell growth.	intermediary metabolism and respiration	8	61	233	2317	0	0	0	1155	0	0	233	0	0	0	8	0	0	61	1162
Mb2990c	Mb2990c	#N/A	#N/A	8	49	163	2270	0	0	0	2046	0	0	163	3	1	0	4	3	0	49	224
Mb2038c	Mb2038c	#N/A	#N/A	8	33	144	1309	0	0	0	640	0	0	144	1	1	0	6	1	0	33	669
Mb3434	Mb3434	#N/A	#N/A	8	46	216	1300	0	0	0	645	0	0	216	0	1	0	7	0	0	46	655
pepN	Mb2494	Aminopeptidase with broad substrate specificity to several peptides (could preferentially cleave leucine, arginine and lysine in peptide-bond-containing substrates).	intermediary metabolism and respiration	8	58	241	1288	0	0	0	635	0	0	241	0	0	0	8	0	0	58	653
rne	Mb2471c	Thought to be involved in several cellular process.	information pathways	8	72	255	1287	0	0	0	631	1	0	255	1	0	0	6	1	0	72	656
ppsE	Mb2960	Involved in phenolpthiocerol and phthiocerol dimycocerosate (dim) biosynthesis: extension with malony CoA (partial reduction, decarboxylation).	lipid metabolism	8	86	322	828	0	0	0	650	0	0	322	0	0	0	8	0	0	86	178
Mb3557	Mb3557	#N/A	#N/A	7	37	148	4388	0	0	0	2232	0	0	148	1	1	0	6	0	1	36	2156
Mb3551	Mb3551	#N/A	#N/A	7	83	294	4297	0	0	0	2138	0	0	294	2	0	0	7	0	2	81	2159
Mb3891	Mb3891	#N/A	#N/A	7	32	112	4294	0	0	0	2203	0	0	112	2	0	0	5	2	0	32	2091
folK	Mb3636c	Involved in dihydrofolate biosynthesis (at the first step) [catalytic activity: ATP + 2-amino-4-hydroxy-6-hydroxymethyl-7,8-dihydropteridine = AMP + 2-amino-7,8-dihydro-4-hydroxy-6-(diphosphooxymethyl)pteridine].	intermediary metabolism and respiration	7	54	180	4285	0	0	0	2124	0	0	180	2	1	0	4	2	0	54	2161
Mb3792	Mb3792	#N/A	#N/A	7	60	220	4278	0	0	0	2141	0	1	220	0	0	0	7	0	0	59	2137
dppB	Mb3689c	Involved in active transport of dipeptide across the membrane (import). Responsible for the translocation of the substrate across the membrane.	cell wall and cell processes	7	107	330	4277	0	0	0	2107	0	0	330	1	1	0	5	1	0	107	2170
Mb3816c	Mb3816c	#N/A	#N/A	7	90	289	4274	0	0	0	2177	0	0	289	0	0	0	7	0	0	90	2097
pheA	Mb3868c	Involved in L-phenylalanine biosynthesis [catalytic activity: prephenate = phenylpyruvate + H(2)O + CO(2)].	intermediary metabolism and respiration	7	93	279	4273	0	0	0	2135	0	0	279	3	0	0	4	3	0	93	2138
Mb3633c	Mb3633c	#N/A	#N/A	7	91	285	4270	0	0	0	2130	0	0	285	2	2	0	3	2	0	91	2140
Mb3713c	Mb3713c	#N/A	#N/A	7	35	148	4266	0	0	0	2154	0	1	148	1	2	0	4	1	0	34	2112
Mb3663c	Mb3663c	#N/A	#N/A	7	64	165	4240	0	0	0	2119	1	0	165	3	1	0	2	3	0	64	2121
Mb3662	Mb3662	#N/A	#N/A	7	68	239	4239	0	0	0	2124	0	0	239	1	2	0	4	1	0	68	2115
Mb3817	Mb3817	#N/A	#N/A	7	45	141	4223	0	0	0	2098	0	0	141	4	0	0	4	3	1	44	2125
cyp142b	Mb3547c	#N/A	#N/A	7	53	194	4218	0	0	0	2092	0	0	194	3	0	0	4	3	0	53	2126
Mb3745c	Mb3745c	#N/A	#N/A	7	36	135	4216	0	0	0	2079	0	0	135	2	2	0	3	2	0	36	2137
PE34	Mb3772c	Function unknown	PE/PPE	7	28	102	4214	0	0	0	2071	0	0	102	1	1	0	5	1	0	28	2143
fadE32	Mb3593	Function unknown, but involved in lipid degradation.	lipid metabolism	7	88	291	4214	0	0	0	2074	0	0	291	2	0	0	5	2	0	88	2140
Mb3744	Mb3744	#N/A	#N/A	7	52	223	4211	0	0	0	2129	1	0	223	2	1	0	3	2	0	52	2082
Mb3887c	Mb3887c	#N/A	#N/A	7	18	79	4211	0	0	0	2032	0	1	79	3	2	0	2	3	0	17	2179
Mb3608	Mb3608	#N/A	#N/A	7	79	276	4209	0	0	0	2143	0	0	276	0	0	0	7	0	0	79	2066
Mb3849	Mb3849	#N/A	#N/A	7	47	109	4175	0	0	0	2209	0	0	109	3	0	0	4	3	0	47	1966
ltp2	Mb3570c	Function unknown, supposed involvement in lipid metabolism.	lipid metabolism	7	94	371	4167	0	0	0	2084	0	0	371	0	0	0	7	0	0	94	2083
Mb3847	Mb3847	#N/A	#N/A	7	74	229	4162	0	0	0	2175	0	0	229	3	0	0	5	2	1	73	1987
sodA	Mb3876	Destroys radicals which are normally produced within the cells and are toxic to biological systems [catalytic activity: 2 peroxide radical + 2 H(+) = O(2) + H(2)O(2)].	virulence, detoxification, adaptation	7	55	216	4162	0	0	0	2062	0	0	216	2	0	0	5	2	0	55	2100
Mb3845c	Mb3845c	#N/A	#N/A	7	71	225	4153	0	0	0	2007	0	0	225	3	0	0	6	1	2	69	2146
bphC	Mb3599c	#N/A	#N/A	7	71	286	4124	0	0	0	2066	0	0	286	1	0	0	6	1	0	71	2058
Mb3618c	Mb3618c	#N/A	#N/A	7	65	262	4114	0	0	0	2111	0	0	262	2	0	0	6	1	1	64	2003
Mb3619c	Mb3619c	#N/A	#N/A	7	50	207	4104	0	0	0	2107	0	0	207	1	0	0	6	1	0	50	1997
Mb3605	Mb3605	#N/A	#N/A	7	62	203	4100	0	0	0	2053	0	0	203	2	0	0	5	2	0	62	2047
echA21	Mb3803	Could possibly oxidize fatty acids using specific components [catalytic activity: (3S)-3-hydroxyacyl-CoA = trans-2(or 3)-enoyl-CoA + H(2)O].	lipid metabolism	7	69	274	4094	0	0	0	1976	0	0	274	1	1	0	5	1	0	69	2118
Mb2981	Mb2981	#N/A	#N/A	7	66	231	3806	0	0	0	2090	0	1	231	2	1	0	4	2	0	65	1716
Mb2978c	Mb2978c	#N/A	#N/A	7	49	195	3585	0	0	0	1696	0	0	195	2	0	0	5	2	0	49	1889
Mb2973c	Mb2973c	#N/A	#N/A	7	51	178	3534	0	0	0	1842	0	0	178	2	1	0	4	2	0	51	1692
Mb2365c	Mb2365c	#N/A	#N/A	7	88	292	3508	0	0	0	1742	0	0	292	1	2	0	4	1	0	88	1766
Mb2330c	Mb2330c	#N/A	#N/A	7	70	220	3493	0	0	0	1731	0	0	220	1	0	0	6	1	0	70	1762
sseB	Mb2314	Unknown	intermediary metabolism and respiration	7	57	191	3482	0	0	0	1715	0	0	191	2	1	0	4	2	0	57	1767
Mb2317	Mb2317	#N/A	#N/A	7	35	167	3478	0	0	0	1696	0	0	167	0	0	0	7	0	0	35	1782
cobD	Mb2260c	Involved in cobalamin biosynthesis, in the conversion of cobyric acid to cobinamide.	intermediary metabolism and respiration	7	72	234	3478	0	0	0	1730	0	0	234	1	0	0	6	1	0	72	1748
Mb2303c	Mb2303c	#N/A	#N/A	7	49	257	3467	0	0	0	1752	0	0	257	0	2	0	5	0	0	49	1715
accD6	Mb2271	Involved in fatty acid biosynthesis (mycolic acids synthesis) [catalytic activity: ATP + propionyl-CoA + CO(2) + H(2)O = ADP + orthophosphate + methylmalonyl-CoA].	lipid metabolism	7	91	351	3466	0	0	0	1718	1	0	351	0	2	0	4	0	0	91	1748
cyp124	Mb2289	Cytochromes P450 are a group of heme-thiolate monooxygenases. They oxidize a variety of structurally unrelated compounds, including steroids, fatty acids, and xenobiotics.	intermediary metabolism and respiration	7	77	360	3459	0	0	0	1725	0	1	360	2	0	0	5	2	0	76	1734
Mb2266	Mb2266	#N/A	#N/A	7	93	335	3448	0	0	0	1712	0	0	335	2	0	0	5	2	0	93	1736
PE_PGRS39	Mb2369c	Function unknown	PE/PPE	7	113	290	3434	0	0	0	1776	0	0	290	2	2	0	3	2	0	113	1658
Mb2272	Mb2272	#N/A	#N/A	7	47	216	3403	0	0	0	1725	0	0	216	1	0	0	6	1	0	47	1678
Mb2340c	Mb2340c	#N/A	#N/A	7	67	205	3393	0	0	0	1728	0	0	205	0	0	0	7	0	0	67	1665
Mb2352c	Mb2352c	#N/A	#N/A	7	49	231	3375	0	0	0	1711	0	0	231	2	1	0	4	2	0	49	1664
Mb2277	Mb2277	#N/A	#N/A	7	29	128	3358	0	0	0	1626	0	0	128	1	1	0	5	1	0	29	1732
gcvT	Mb2234c	The glycine cleavage system catalyzes the degradation of glycine [catalytic activity: (6S)-tetrahydrofolate + S-aminomethyldihydrolipoylprotein = (6R)-5,10-methylenetetrahydrofolate + NH3 + dihydrolipoylprotein].	intermediary metabolism and respiration	7	82	307	3357	0	0	0	1649	0	0	307	2	0	0	5	2	0	82	1708
Mb2242	Mb2242	#N/A	#N/A	7	48	187	3346	0	0	0	1683	0	0	187	2	3	0	3	1	1	47	1663
cysA1	Mb2419c	Involved in the active transport across the membrane of multiple sulfur-containing compounds, including sulfate and thiosulfate (import). Responsible for energy coupling to the transport system.	cell wall and cell processes	7	77	278	3344	0	0	0	1697	0	0	278	2	0	0	5	2	0	77	1647
trxB2	Mb3944	Enzyme that catalyse the reduction of disulphides by pyridine nucleotides through an enzyme disulphide and a flavin. Seems regulated by sigh (Rv3223c product). [catalytic activity: NADPH + oxidized thioredoxin = NADP(+) + reduced thioredoxin].	intermediary metabolism and respiration	7	63	221	3318	0	0	0	1387	0	0	221	1	1	0	5	1	0	63	1931
cysT	Mb2421c	Involved in the active transport across the membrane of multiple sulfur-containing compounds, including sulfate and thiosulfate (import). Responsible for the translocation of the substrate across the membrane.	cell wall and cell processes	7	69	224	3313	0	0	0	1641	0	0	224	2	1	0	4	2	0	69	1672
Mb2388c	Mb2388c	#N/A	#N/A	7	30	158	3252	0	0	0	1660	0	0	158	2	0	0	5	2	0	30	1592
hupB	Mb3010c	This protein belongs to the histone like family of prokaryotic DNA-binding proteins which are capable of wrapping DNA to stabilize it, and prevent its denaturation under extreme environmental conditions.	information pathways	7	40	123	2811	0	0	0	1389	0	0	123	2	1	0	4	2	0	40	1422
leuD	Mb3011c	Involved in leucine biosynthesis (at the second step) [catalytic activity: 3-isopropylmalate = 2-isopropylmaleate + H(2)O (also catalyses 2-isopropylmaleate + H(2)O = 3-hydroxy-4-methyl-3-carboxypentanone)].	intermediary metabolism and respiration	7	40	133	2788	0	0	0	1378	0	0	133	1	1	0	5	1	0	40	1410
PE_PGRS54	Mb3538	Function unknown	PE/PPE	7	329	736	2495	0	0	0	1833	0	0	736	1	2	0	4	1	0	329	662
Mb1757c	Mb1757c	#N/A	#N/A	7	39	125	2491	0	0	0	1248	0	1	125	1	0	0	6	1	0	38	1243
coaD	Mb2989c	#N/A	#N/A	7	36	163	2481	0	0	0	2037	0	0	163	0	2	0	5	0	0	36	444
Mb1842c	Mb1842c	#N/A	#N/A	7	68	205	2480	0	0	0	1234	1	0	205	1	0	0	5	1	0	68	1246
Mb1823	Mb1823	#N/A	#N/A	7	92	271	2479	0	0	0	1214	0	1	271	0	0	0	7	0	0	91	1265
PPE33a	Mb1838	#N/A	#N/A	7	25	95	2477	0	0	0	1256	0	0	95	3	1	0	5	1	2	23	1221
Mb1920c	Mb1920c	#N/A	#N/A	7	38	125	2452	0	0	0	1241	0	0	125	1	1	0	5	1	0	38	1211
lldD2	Mb1903c	Involved in respiration; catalyzes conversion of lactate into pyruvate [catalytic activity: (S)-lactate + 2 ferricytochrome C = pyruvate + 2 ferrocytochrome C].	intermediary metabolism and respiration	7	54	236	2448	0	0	0	1220	0	0	236	1	0	0	6	1	0	54	1228
Mb1773c	Mb1773c	#N/A	#N/A	7	26	71	2446	0	0	0	1230	0	0	71	1	1	0	5	1	0	26	1216
Mb1911	Mb1911	#N/A	#N/A	7	55	218	2446	0	0	0	1224	0	0	218	0	1	0	6	0	0	55	1222
Mb1898	Mb1898	#N/A	#N/A	7	86	281	2437	0	0	0	1201	0	0	281	0	1	0	6	0	0	86	1236
Mb1909	Mb1909	#N/A	#N/A	7	72	214	2437	0	0	0	1196	0	0	214	1	0	0	6	1	0	72	1241
ureC	Mb1881	Involved in the conversion of urea to NH3 [catalytic activity: urea + H2O = CO2 + 2 NH3]	intermediary metabolism and respiration	7	78	320	2427	0	0	0	1172	0	0	320	1	1	0	5	1	0	78	1255
fbpB	Mb1918c	Involved in cell wall mycoloylation. Proteins of the antigen 85 complex are responsible for the high affinity of mycobacteria to fibronectin. Possesses a mycolyltransferase activity required for the biogenesis of trehalose dimycolate (cord factor), a dominant structure necessary for maintaining cell wall integrity.	lipid metabolism	7	37	203	2406	0	0	0	1197	0	0	203	0	1	0	6	0	0	37	1209
Mb1777	Mb1777	#N/A	#N/A	7	39	123	2403	0	0	0	1187	0	0	123	2	0	0	5	2	0	39	1216
Mb1919	Mb1919	#N/A	#N/A	7	70	214	2401	0	0	0	1198	0	0	214	2	1	0	4	2	0	70	1203
Mb2887c	Mb2887c	#N/A	#N/A	7	34	98	2399	0	0	0	1187	0	0	98	2	0	0	5	2	0	34	1212
cyp144	Mb1806	Cytochromes P450 are a group of heme-thiolate monooxygenases. They oxidize a variety of structurally unrelated compounds, including steroids, fatty acids, and xenobiotics.	intermediary metabolism and respiration	7	85	228	2399	0	0	0	1134	0	0	228	0	0	0	7	0	0	85	1265
Mb1872c	Mb1872c	#N/A	#N/A	7	50	199	2390	0	0	0	1181	0	0	199	1	0	0	6	1	0	50	1209
PPE31	Mb1836	Function unknown	PE/PPE	7	65	235	2386	0	0	0	1224	0	0	235	0	0	0	7	0	0	65	1162
Mb1854	Mb1854	#N/A	#N/A	7	44	161	2384	0	0	0	1189	0	0	161	1	0	0	6	1	0	44	1195
ugpC	Mb2856c	Thought to be involved in active transport of Sn-glycerol-3-phosphate across the membrane (import). Responsible for energy coupling to the transport system.	cell wall and cell processes	7	53	177	2380	0	0	0	1209	0	0	177	0	1	0	6	0	0	53	1171
mtr	Mb2880	Involved in reduction of mycothiol.	intermediary metabolism and respiration	7	62	268	2352	0	0	0	1167	0	0	268	1	2	0	4	1	0	62	1185
glcB	Mb1868c	Involved in glyoxylate bypass (second step), an alternative to the tricarboxylic acid cycle [catalytic activity: L-malate + CoA = acetyl-CoA + H(2)O + glyoxylate]	intermediary metabolism and respiration	7	106	407	2350	0	0	0	1172	0	0	407	0	1	0	6	0	0	106	1178
tlyA	Mb1720	Methylates 16S and 23S rRNA. Also has contact-dependent haemolytic activity; possibly involved in virulence (pore formation).	virulence, detoxification, adaptation	7	39	144	2337	0	0	0	1183	0	0	144	2	0	0	5	2	0	39	1154
Mb2851c	Mb2851c	#N/A	#N/A	7	54	178	2325	0	0	0	1162	0	0	178	2	0	0	5	2	0	54	1163
Mb1736	Mb1736	#N/A	#N/A	7	36	174	2319	0	0	0	1108	0	0	174	1	0	0	6	1	0	36	1211
nicT	Mb2881	Seems involved in nickel incorporation. Thought to be involved in transport of nickel across the membrane. Responsible for the translocation of the substrate across the membrane.	cell wall and cell processes	7	60	211	2309	0	0	0	1156	0	0	211	0	1	0	6	0	0	60	1153
Mb2844c	Mb2844c	#N/A	#N/A	7	49	173	2193	0	0	0	1055	0	1	173	1	1	0	5	1	0	48	1138
parA	Mb3949c	Involved in chromosome partition. Localize to both POLES of the predivisional cell following completion of DNA replication.	cell wall and cell processes	7	58	237	2185	0	0	0	1382	1	0	237	0	0	0	6	0	0	58	803
Mb3412c	Mb3412c	#N/A	#N/A	7	23	106	1363	0	0	0	622	0	0	106	0	1	0	6	0	0	23	741
Mb2434c	Mb2434c	#N/A	#N/A	7	37	152	1337	0	0	0	717	0	0	152	0	0	0	7	0	0	37	620
dxs2	Mb3413c	Catalyzes the acyloin condensation reaction between C atoms 2 and 3 of pyruvate and glyceraldehyde 3-phosphate to yield 1-deoxy-D-xylulose-5-phosphate (DXP). Possibly involved in deoxyxylulose-5-phosphate pathway (DXP) of isoprenoid biosynthesis (at the first step), and biosynthetic pathway to thiamine andpyridoxol (at the first step).	intermediary metabolism and respiration	7	52	221	1333	0	0	0	637	0	0	221	2	0	0	5	2	0	52	696
polA	Mb1655	Involved in post-incision events. In addition to DNA polymerase activity, this DNA polymerase exhibits 3' to 5' and 5' to 3' exonuclease activity [catalytic activity: N deoxynucleoside triphosphate = N diphosphate + {DNA}(N)].	information pathways	7	56	302	1321	0	0	0	657	0	0	302	0	0	0	7	0	0	56	664
Mb1661c	Mb1661c	#N/A	#N/A	7	56	160	1308	0	0	0	659	0	0	160	1	0	0	7	0	1	55	649
pheT	Mb1677	Charging PHE-tRNA [catalytic activity: ATP + L-phenylalanine + tRNA(PHE) = AMP + diphosphate + L-phenylalanyl-tRNA(PHE)]	information pathways	7	66	263	1281	0	0	0	629	0	0	263	1	0	0	6	1	0	66	652
Mb3483	Mb3483	#N/A	#N/A	7	49	167	1247	0	0	0	612	0	0	167	1	0	0	6	1	0	49	635
Mb3492	Mb3492	#N/A	#N/A	7	24	84	1242	0	0	0	627	0	0	84	1	1	0	5	1	0	24	615
lipQ	Mb2510c	Function unknown; lipolytic enzyme involved in cellular metabolism.	intermediary metabolism and respiration	7	41	132	1240	0	0	0	629	0	0	132	2	1	0	4	2	0	41	611
dnaE2	Mb3405c	DNA polymerase III is a complex, multichain enzyme responsible for most of the replicative synthesis in bacteria. The alpha chain is the DNA polymerase. [catalytic activity: N deoxynucleoside triphosphate = N pyrophosphate + DNA(N)].	information pathways	7	67	294	1213	0	0	0	575	0	0	294	1	0	0	6	1	0	67	638
otsB1	Mb2029	Involved in trehalose biosynthesis (protective effect). Mycobacteria can produce trehalose from glucose 6-phosphate and UDP-glucose (the OtsA-OtsB pathway) from glycogen-like alpha(1-->4)-linked glucose polymers (the TreY-TreZ pathway) and from maltose (the TreS pathway) [catalytic activity: trehalose 6-phosphate + H(2)O = trehalose + orthophosphate].	virulence, detoxification, adaptation	7	100	412	1211	0	0	0	631	1	0	412	0	0	0	6	0	0	100	580
PPE55a	Mb3380c	#N/A	#N/A	7	188	678	1178	0	0	0	576	0	1	678	0	0	0	7	0	0	187	602
Mb3896	Mb3896	#N/A	#N/A	6	73	268	4356	0	0	0	2156	0	0	268	0	0	0	6	0	0	73	2200
Mb3708	Mb3708	#N/A	#N/A	6	103	320	4326	0	0	0	2138	0	1	320	1	1	0	4	1	0	102	2188
Mb3693	Mb3693	#N/A	#N/A	6	44	173	4302	0	0	0	2135	0	0	173	2	0	0	4	2	0	44	2167
Mb3550c	Mb3550c	#N/A	#N/A	6	86	370	4297	0	0	0	2162	0	0	370	1	0	0	5	1	0	86	2135
Mb3697c	Mb3697c	#N/A	#N/A	6	65	201	4295	0	0	0	2177	0	0	201	1	3	0	2	1	0	65	2118
Mb3661	Mb3661	#N/A	#N/A	6	54	152	4293	0	0	0	2147	0	0	152	0	3	0	3	0	0	54	2146
Mb3700	Mb3700	#N/A	#N/A	6	61	228	4286	0	0	0	2146	0	0	228	2	0	0	5	1	1	60	2140
proZ	Mb3782c	Thought to be involved in active transport of osmoprotectant (glycine betaine/carnitine/choline/L-proline) across the membrane (import). Responsible for the translocation of the substrate across the membrane.	virulence, detoxification, adaptation	6	69	211	4285	0	0	0	2159	0	0	211	1	2	0	3	1	0	69	2126
Mb3719c	Mb3719c	#N/A	#N/A	6	84	363	4275	0	0	0	2099	0	0	363	1	0	0	5	1	0	84	2176
Mb3644c	Mb3644c	#N/A	#N/A	6	54	189	4255	0	0	0	2169	0	0	189	1	0	0	5	1	0	54	2086
Mb3918c	Mb3918c	#N/A	#N/A	6	25	74	4255	0	0	0	2111	0	0	74	3	1	0	2	3	0	25	2144
PPE64	Mb3588	Function unknown	PE/PPE	6	128	546	4252	0	0	0	2112	0	0	546	1	0	0	5	1	0	128	2140
panC	Mb3632c	Involved in pantothenate biosynthesis [catalytic activity: ATP + (R)-pantoate + beta-alanine = AMP + pyrophosphate + (R)-pantothenate].	intermediary metabolism and respiration	6	99	291	4251	0	0	0	2140	0	1	291	2	1	0	4	1	1	97	2111
Mb3610c	Mb3610c	#N/A	#N/A	6	129	388	4242	0	0	0	2067	0	0	388	1	0	0	5	1	0	129	2175
bfrB	Mb3871	Involved in iron storage; ferritin is an intracellular molecule that stores iron in a soluble, nontoxic, readily available form. The functional molecule, which is composed of 24 chains, is roughly spherical and contains a central cavity in which the polymeric ferric iron core is deposited.	intermediary metabolism and respiration	6	50	184	4241	0	0	0	2071	0	1	184	1	1	0	4	1	0	49	2170
lsr2	Mb3628c	Dominant T-cell antigen and possibly stimulates lymphoproliferation. Has DNA-bridging activity.	information pathways	6	34	100	4239	0	0	0	2106	0	0	100	2	3	0	1	2	0	34	2133
ispD	Mb3613c	Involved in the deoxyxylulose-5-phosphate pathway (DXP) of isoprenoid biosynthesis (at the third step). Catalyzes the formation of 4-diphosphocytidyl-2C-methyl-D-erythritol (CDP-me) from CTP and 2C-methyl-D-erythritol 4-phosphate (MEP).	intermediary metabolism and respiration	6	75	220	4230	0	0	0	2126	0	0	220	1	0	0	6	0	1	74	2104
Mb3775c	Mb3775c	#N/A	#N/A	6	53	173	4229	0	0	0	2110	0	0	173	1	1	0	4	1	0	53	2119
Mb3762	Mb3762	#N/A	#N/A	6	34	178	4228	0	0	0	2095	0	0	178	3	1	0	3	2	1	33	2133
Mb3866	Mb3866	#N/A	#N/A	6	28	119	4227	0	0	0	2117	0	0	119	3	0	0	3	3	0	28	2110
Mb3878	Mb3878	#N/A	#N/A	6	78	277	4224	0	0	0	2046	0	0	277	0	0	0	6	0	0	78	2178
tyrA	Mb3780	Involved in tyrosine biosynthesis [catalytic activity: prephenate + NAD(+) = 4-hydroxyphenylpyruvate + CO(2) + NADH].	intermediary metabolism and respiration	6	99	266	4221	0	0	0	2098	0	0	266	2	1	0	3	2	0	99	2123
Mb3671c	Mb3671c	#N/A	#N/A	6	51	177	4217	0	0	0	2080	0	0	177	1	0	0	5	1	0	51	2137
fic	Mb3665c	Could be involved in cell filamentation induced by cyclic AMP and may have some role in cell division.	cell wall and cell processes	6	54	226	4210	0	0	0	2125	0	0	226	1	0	0	5	1	0	54	2085
ethR	Mb3885	Regulates negatively the production of ETHA. Induced ETH resistance when overexpressed in Mycobacterium tuberculosis.	regulatory proteins	6	58	206	4205	0	0	0	2180	0	0	206	2	0	0	4	2	0	58	2025
Mb3837c	Mb3837c	#N/A	#N/A	6	46	165	4201	0	0	0	2076	0	0	165	3	1	0	2	3	0	46	2125
menG	Mb3883	#N/A	#N/A	6	45	150	4201	0	0	0	2114	0	0	150	2	0	0	4	2	0	45	2087
Mb3774	Mb3774	#N/A	#N/A	6	42	126	4197	0	0	0	2114	0	0	126	3	0	0	3	3	0	42	2083
Mb3809	Mb3809	#N/A	#N/A	6	36	164	4194	0	0	0	2185	0	0	164	1	0	0	5	1	0	36	2009
Mb3743c	Mb3743c	#N/A	#N/A	6	41	134	4186	0	0	0	2063	0	0	134	1	0	0	5	1	0	41	2123
dnaQ	Mb3738c	DNA polymerase III is a complex, multichain enzyme responsible for most of the replicative synthesis in bacteria. The epsilon subunit contain the editing function and is a proofreading 3'-5' exonuclease [catalytic activity: N deoxynucleoside triphosphate = N diphosphate + {DNA}(N)].	information pathways	6	85	304	4178	0	0	0	2097	0	0	304	1	0	0	5	1	0	85	2081
Mb3796c	Mb3796c	#N/A	#N/A	6	53	199	4176	0	0	0	2099	0	0	199	2	2	0	2	2	0	53	2077
Mb3879	Mb3879	#N/A	#N/A	6	31	136	4166	0	0	0	2016	0	0	136	1	2	0	3	1	0	31	2150
Mb3622c	Mb3622c	#N/A	#N/A	6	76	229	4125	0	0	0	2016	0	0	229	0	0	0	6	0	0	76	2109
Mb3571c	Mb3571c	#N/A	#N/A	6	42	126	4119	0	0	0	2065	0	1	126	1	1	0	4	1	0	41	2054
lipE	Mb3804	Function unknown; lipolytic enzyme probably involved in cellular metabolism.	intermediary metabolism and respiration	6	111	383	4095	0	0	0	1990	0	1	383	1	0	0	5	1	0	110	2105
bphD	Mb3600c	#N/A	#N/A	6	76	300	4094	0	0	0	2065	0	1	300	0	0	0	6	0	0	75	2029
Mb3685	Mb3685	#N/A	#N/A	6	65	295	4090	0	0	0	2159	0	0	295	2	0	0	4	2	0	65	1931
Mb2979c	Mb2979c	#N/A	#N/A	6	70	244	3722	0	0	0	1704	0	0	244	2	0	0	4	2	0	70	2018
PE_PGRS55	Mb3541	Function unknown	PE/PPE	6	449	1233	3559	0	0	0	1802	0	0	1233	2	0	0	4	2	0	449	1757
Mb2310	Mb2310	#N/A	#N/A	6	24	101	3516	0	0	0	1784	0	0	101	1	0	0	5	1	0	24	1732
cdh	Mb2311	Involved in phospholipid biosynthesis [catalytic activity: CDP-diacylglycerol + H(2)O = CMP + phosphatidate].	lipid metabolism	6	59	210	3514	0	0	0	1764	0	0	210	2	0	0	4	2	0	59	1750
Mb2263c	Mb2263c	#N/A	#N/A	6	35	110	3504	0	0	0	1758	0	0	110	2	1	0	3	2	0	35	1746
Mb2288	Mb2288	#N/A	#N/A	6	95	297	3492	0	0	0	1751	0	0	297	1	0	0	6	0	1	94	1741
Mb2329	Mb2329	#N/A	#N/A	6	33	116	3485	0	0	0	1759	0	0	116	2	1	1	3	2	0	32	1726
Mb2308c	Mb2308c	#N/A	#N/A	6	26	102	3483	0	0	0	1696	0	0	102	2	1	0	3	2	0	26	1787
Mb2298	Mb2298	#N/A	#N/A	6	63	254	3474	0	0	0	1770	0	0	254	0	2	0	4	0	0	63	1704
Mb2319	Mb2319	#N/A	#N/A	6	30	119	3458	0	0	0	1735	0	0	119	3	1	0	2	3	0	30	1723
Mb2332c	Mb2332c	#N/A	#N/A	6	28	122	3452	0	0	0	1735	0	0	122	0	0	0	6	0	0	28	1717
cobC	Mb2256c	Involved in cobalamin biosynthesis	intermediary metabolism and respiration	6	74	269	3444	0	0	0	1700	1	0	269	2	0	0	3	2	0	74	1744
Mb2228c	Mb2228c	#N/A	#N/A	6	86	284	3428	0	0	0	1754	0	0	284	0	1	0	5	0	0	86	1674
mbtJ	Mb2406	Involved in the biogenesis of the hydroxyphenyloxazoline-containing siderophore mycobactins. Possibly required for N-hydroxylation of the two lysine residues at some stage during mycobactin assembly.	lipid metabolism	6	74	235	3427	0	0	0	1721	1	0	235	1	0	0	4	1	0	74	1706
Mb2259	Mb2259	#N/A	#N/A	6	66	215	3426	0	0	0	1717	0	0	215	2	1	0	3	2	0	66	1709
Mb2257	Mb2257	#N/A	#N/A	6	56	241	3421	0	0	0	1744	0	0	241	1	0	0	5	1	0	56	1677
Mb2322c	Mb2322c	#N/A	#N/A	6	58	264	3417	0	0	0	1674	0	1	264	2	1	0	3	2	0	57	1743
cysH	Mb2413	Involved in the sulfate activation pathway (at the third step) in the reductive branch of the cysteine biosynthetic pathway. Reduces activated sulfate into sulfite [catalytic activity: 5-phosphoadenosine 3-phosphosulfate + reduced thioredoxin = phosphoadenosine phosphate + oxidized thioredoxin + sulfite].	intermediary metabolism and respiration	6	60	191	3416	0	0	0	1748	0	0	191	2	0	0	4	2	0	60	1668
ilvE	Mb2233c	Thought to catalyze the first reaction in the catabolism of the essential branched chain amino acids leucine, isoleucine, and valine [catalytic activity: L-leucine + 2-oxoglutarate = 4-methyl-2-oxopentanoate + L-glutamate].	intermediary metabolism and respiration	6	76	282	3409	0	0	0	1676	0	0	282	1	0	0	5	1	0	76	1733
Mb2339	Mb2339	#N/A	#N/A	6	18	63	3389	0	0	0	1657	0	0	63	2	2	0	2	2	0	18	1732
Mb2346c	Mb2346c	#N/A	#N/A	6	60	240	3387	0	0	0	1685	0	0	240	1	0	0	5	1	0	60	1702
mbtC	Mb2403c	Involved in the biogenesis of the hydroxyphenyloxazoline-containing siderophore mycobactins.	lipid metabolism	6	94	346	3383	0	0	0	1695	1	1	346	1	0	0	4	1	0	93	1688
uspC	Mb2345	Thought to be involved in active transport of sugar across the membrane (import).	cell wall and cell processes	6	99	351	3379	0	0	0	1727	0	0	351	1	0	0	5	1	0	99	1652
PPE40	Mb2377c	Function unknown	PE/PPE	6	100	437	3356	0	0	0	1617	0	0	437	1	0	0	5	1	0	100	1739
lipB	Mb2240	Lipoate biosynthesis	intermediary metabolism and respiration	6	53	175	3343	0	0	0	1685	0	0	175	2	0	0	4	2	0	53	1658
era	Mb2385c	Binds both GDP and GTP. Has an intrinsic GTPase activity and is essential for cell growth.	intermediary metabolism and respiration	6	60	234	3317	0	0	0	1688	0	0	234	1	1	0	4	1	0	60	1629
furB	Mb2380	#N/A	#N/A	6	27	107	3294	0	0	0	1682	0	0	107	2	2	0	2	2	0	27	1612
fadD18	Mb3542c	Function unknown, but involved in lipid degradation.	lipid metabolism	6	47	220	3247	0	0	0	1435	0	0	220	1	2	0	3	1	0	47	1812
mmpS3	Mb2221c	Unknown	cell wall and cell processes	6	72	241	2595	0	0	0	847	0	0	241	2	2	0	2	2	0	72	1748
Mb1825	Mb1825	#N/A	#N/A	6	64	226	2495	0	0	0	1218	0	0	226	0	2	0	4	0	0	64	1277
cyp140	Mb1912c	Cytochromes P450 are a group of heme-thiolate monooxygenases. They oxidize a variety of structurally unrelated compounds, including steroids, fatty acids, and xenobiotics.	intermediary metabolism and respiration	6	60	238	2465	0	0	0	1227	1	0	238	1	0	0	4	1	0	60	1238
Mb1702c	Mb1702c	#N/A	#N/A	6	37	148	2430	0	0	0	1184	0	0	148	1	0	0	5	1	0	37	1246
modB	Mb1889	Part of the binding-protein-dependent transport system modabc for molybdenum; responsible for the translocation of the substrate across the membrane.	cell wall and cell processes	6	38	137	2430	0	0	0	1232	0	0	137	2	0	0	4	2	0	38	1198
PPE30	Mb1830	Function unknown	PE/PPE	6	59	252	2428	0	0	0	1198	0	0	252	0	0	0	6	0	0	59	1230
Mb1703	Mb1703	#N/A	#N/A	6	39	149	2427	0	0	0	1224	0	0	149	0	2	0	4	0	0	39	1203
adhA	Mb1893	Catalyzes the reversible oxidation of ethanol to acetaldehyde with the concomitant reduction of NAD	intermediary metabolism and respiration	6	40	197	2427	0	0	0	1235	0	0	197	1	0	0	5	1	0	40	1192
Mb1778c	Mb1778c	#N/A	#N/A	6	19	107	2424	0	0	0	1215	0	0	107	1	0	0	5	1	0	19	1209
fadD1	Mb1779c	Function unknown, but supposed involvement in lipid degradation.	lipid metabolism	6	83	292	2424	0	0	0	1200	0	1	292	0	0	0	6	0	0	82	1224
Mb1752	Mb1752	#N/A	#N/A	6	52	253	2421	0	0	0	1244	0	0	253	1	0	0	6	0	1	51	1177
Mb1728c	Mb1728c	#N/A	#N/A	6	59	243	2419	0	0	0	1200	0	0	243	2	0	0	4	2	0	59	1219
Mb1804	Mb1804	#N/A	#N/A	6	36	177	2417	0	0	0	1197	0	0	177	0	1	0	5	0	0	36	1220
Mb1699c	Mb1699c	#N/A	#N/A	6	68	260	2409	0	0	0	1179	0	0	260	1	0	0	5	1	0	68	1230
Mb1729c	Mb1729c	#N/A	#N/A	6	29	125	2404	0	0	0	1197	0	0	125	1	0	0	5	1	0	29	1207
Mb1929	Mb1929	#N/A	#N/A	6	34	125	2403	0	0	0	1193	0	0	125	2	0	0	4	2	0	34	1210
Mb2890	Mb2890	#N/A	#N/A	6	17	45	2401	0	0	0	1196	0	0	45	2	2	0	2	2	0	17	1205
lipJ	Mb1935c	Function unknown; probably involved in cellular metabolism	intermediary metabolism and respiration	6	69	240	2396	0	0	0	1212	0	0	240	0	0	0	6	0	0	69	1184
fadB5	Mb1947c	Thought to be involved in fatty acid degradation. FADB and FADA are the alpha and beta subunits of the multifunctional enzyme complex of the fatty acid degradation cycle.	lipid metabolism	6	46	180	2393	0	0	0	1180	0	0	180	0	1	0	5	0	0	46	1213
mapB	Mb2886c	Removes the amino-terminal methionine from nascent proteins [catalytic activity: L-methionylpeptide + H(2)O = L-methionine + peptide].	intermediary metabolism and respiration	6	38	168	2392	0	0	0	1167	0	1	168	2	1	0	3	2	0	37	1225
Mb2882c	Mb2882c	#N/A	#N/A	6	38	128	2375	0	0	0	1168	0	0	128	1	0	0	5	1	0	38	1207
ispG	Mb2893c	#N/A	#N/A	6	60	221	2372	0	0	0	1208	0	0	221	0	0	0	6	0	0	60	1164
PE_PGRS34	Mb1871c	Function unknown	PE/PPE	6	77	231	2365	0	0	0	1172	0	1	231	1	0	0	5	1	0	76	1193
cinA	Mb1936	Unknown	virulence, detoxification, adaptation	6	74	230	2364	0	0	0	1158	0	0	230	0	2	0	4	0	0	74	1206
pyrG	Mb1725	Pyrimidine biosynthesis (last step) [catalytic activity: ATP + UTP + glutamine = ADP + orthophosphate + CTP (ammonia can replace glutamine).]	intermediary metabolism and respiration	6	92	352	2356	0	0	0	1184	0	0	352	0	0	0	6	0	0	92	1172
Mb2848c	Mb2848c	#N/A	#N/A	6	50	177	2353	0	0	0	1161	0	1	177	2	0	0	4	2	0	49	1192
ppnK	Mb1721	Catalyzes the phosphorylation of NAD to NADP. Utilizes ATP and other nucleoside triphosphates as well as inorganic polyphosphate as a source of phosphorus [catalytic activity: ATP + NAD+ = ADP + NADP+].	intermediary metabolism and respiration	6	50	171	2350	0	0	0	1199	0	0	171	0	0	0	6	0	0	50	1151
aao	Mb1940c	Wide specificity for D-amino acids. Also acts on glycine [catalytic activity: a D-amino acid + H2O + O2 = a 2-oxo acid + NH3 + H2O2]	intermediary metabolism and respiration	6	52	183	2347	0	0	0	1163	0	0	183	2	0	0	5	1	1	51	1184
Mb2850c	Mb2850c	#N/A	#N/A	6	49	170	2338	0	0	0	1150	0	0	170	1	0	0	5	1	0	49	1188
Mb2428	Mb2428	#N/A	#N/A	6	27	152	2323	0	0	0	634	0	0	152	1	1	0	4	1	0	27	1689
ugpAa	Mb2860c	#N/A	#N/A	6	19	64	2315	0	0	0	1180	0	0	64	1	0	0	5	1	0	19	1135
Mb2868	Mb2868	#N/A	#N/A	6	25	106	2304	0	0	0	1176	0	0	106	0	0	0	6	0	0	25	1128
Mb1745	Mb1745	#N/A	#N/A	6	19	55	2273	0	0	0	1171	0	1	55	1	1	0	4	1	0	18	1102
aceA	Mb1950	#N/A	#N/A	6	108	432	2208	0	0	0	1060	0	0	432	1	0	0	5	1	0	108	1148
Mb2842c	Mb2842c	#N/A	#N/A	6	51	192	1694	0	0	0	523	0	0	192	2	0	0	6	0	2	49	1171
Mb1645	Mb1645	#N/A	#N/A	6	36	131	1308	0	0	0	643	0	0	131	1	0	0	5	1	0	36	665
PE26	Mb2548	Function unknown	PE/PPE	6	40	156	1307	0	0	0	636	0	0	156	1	0	0	5	1	0	40	671
PE_PGRS30	Mb1679c	Function unknown. Thought to be involved in virulence.	PE/PPE	6	83	279	1297	0	0	0	654	0	0	279	1	1	0	4	1	0	83	643
Mb2446	Mb2446	#N/A	#N/A	6	19	100	1292	0	0	0	615	1	0	100	0	0	0	5	0	0	19	677
PPE41	Mb2456c	Function unknown	PE/PPE	6	13	69	1292	0	0	0	640	0	0	69	0	0	0	6	0	0	13	652
fadD28	Mb2966	Involved in phthiocerol dimycocerosate (dim) biosynthesis. Thought to be involved in the release and transfer of mycoserosic acid from mas onto the DIOLS.	lipid metabolism	6	39	189	1287	0	0	0	640	0	0	189	1	1	0	4	1	0	39	647
ctpG	Mb2015c	Metal cation-transporting ATPase; possibly catalyzes the transport of an undetermined metal cation with the hydrolysis of ATP [catalytic activity: ATP + H(2)O + undetermined metal cation(in) = ADP + phosphate + undetermined metal cation(out)].	cell wall and cell processes	6	33	110	862	0	0	0	190	0	0	110	0	0	0	6	0	0	33	672
smc	Mb2946c	Plays an important role in chromosome structure and partitioning. Essential for chromosome partition.	cell wall and cell processes	6	94	344	539	0	0	0	178	0	0	344	2	0	0	4	2	0	94	361
helZ	Mb2127	Has helicase activity.	information pathways	6	26	80	395	0	0	0	211	0	0	80	0	0	0	6	0	0	26	184
Mb3936c	Mb3936c	#N/A	#N/A	5	49	214	5936	0	0	0	3011	0	0	214	3	0	0	2	3	0	49	2925
Mb3555c	Mb3555c	#N/A	#N/A	5	60	167	4356	0	0	0	2132	0	1	167	2	0	0	3	2	0	59	2224
Mb3703c	Mb3703c	#N/A	#N/A	5	13	42	4324	0	0	0	2140	0	1	42	2	2	0	1	2	0	12	2184
PPE62	Mb3563c	Function unknown	PE/PPE	5	158	595	4319	0	0	0	2190	0	1	595	0	2	0	3	0	0	157	2129
folB	Mb3637c	Involved in folate biosynthesis. Catalyzes the conversion of 7,8-dihydroneopterin to 6- hydroxymethyl-7,8-dihydropterin [catalytic activity: 2-amino-4-hydroxy-6-(D-erythro-1,2,3-trihydroxypropyl)-7,8-dihydropteridine = 2-amino-4-hydroxy-6-hydroxymethyl-7,8-dihydropteridine + glycolaldehyde].	intermediary metabolism and respiration	5	36	115	4306	0	0	0	2128	0	1	115	1	1	0	3	1	0	35	2178
Mb3860c	Mb3860c	#N/A	#N/A	5	60	199	4304	0	0	0	2192	0	1	199	1	2	0	3	0	1	58	2112
whiB6	Mb3892c	Involved in transcriptional mechanism.	regulatory proteins	5	34	104	4297	0	0	0	2085	0	0	104	1	1	0	3	1	0	34	2212
Mb3874	Mb3874	#N/A	#N/A	5	31	156	4273	0	0	0	2158	0	0	156	2	0	0	3	2	0	31	2115
echA20	Mb3580	Could possibly oxidize fatty acids using specific components [catalytic activity: (3S)-3-hydroxyacyl-CoA = trans-2(or 3)-enoyl-CoA + H(2)O].	lipid metabolism	5	52	259	4251	0	0	0	2126	0	0	259	1	2	0	2	1	0	52	2125
panD	Mb3631c	Involved in pantothenate biosynthesis [catalytic activity: L-aspartate = beta-alanine + CO(2)].	intermediary metabolism and respiration	5	39	135	4246	0	0	0	2133	0	1	135	1	2	0	2	1	0	38	2113
Mb3566c	Mb3566c	#N/A	#N/A	5	63	254	4242	0	0	0	2160	0	1	254	1	1	0	3	1	0	62	2082
fadE29	Mb3573c	Function unknown, but involved in lipid degradation.	lipid metabolism	5	92	367	4238	0	0	0	2086	0	0	367	1	1	0	3	1	0	92	2152
Mb3668c	Mb3668c	#N/A	#N/A	5	120	353	4235	0	0	0	2146	0	0	353	0	1	0	4	0	0	120	2089
Mb3767c	Mb3767c	#N/A	#N/A	5	67	204	4232	0	0	0	2116	0	1	204	1	2	0	2	1	0	66	2116
Mb3686c	Mb3686c	#N/A	#N/A	5	82	236	4225	0	0	0	2039	0	0	236	2	0	0	3	2	0	82	2186
Mb3768c	Mb3768c	#N/A	#N/A	5	34	129	4219	0	0	0	2087	0	0	129	2	0	0	3	2	0	34	2132
cobQ2	Mb3740	Involved in cobalamin biosynthesis. Catalyzes amidations at positions B, D, E, and G on adenosylcobyrinic A,C-diamide. NH(2) groups are provided by glutamine, and one molecule of ATP is hydrogenolyzed for each amidation.	intermediary metabolism and respiration	5	60	195	4215	0	0	0	2153	0	0	195	1	0	0	4	1	0	60	2062
mesJ	Mb3649c	Thought to be involved in a cell cycle process.	cell wall and cell processes	5	91	285	4212	0	0	0	2133	0	0	285	1	2	0	2	1	0	91	2079
Mb3656	Mb3656	#N/A	#N/A	5	33	122	4210	0	0	0	2141	0	0	122	1	2	0	2	1	0	33	2069
Mb3875	Mb3875	#N/A	#N/A	5	43	109	4207	0	0	0	2140	0	0	109	2	0	0	3	2	0	43	2067
Mb3776c	Mb3776c	#N/A	#N/A	5	36	134	4206	0	0	0	2124	0	1	134	1	1	0	3	1	0	35	2082
cspA	Mb3672c	Possibly involved in cold acclimation processes (the production of the protein is supposedly predominantly induced at low temperatures).	virulence, detoxification, adaptation	5	17	67	4198	0	0	0	2063	0	0	67	2	1	0	2	2	0	17	2135
Mb3771c	Mb3771c	#N/A	#N/A	5	17	66	4192	0	0	0	2066	0	0	66	1	2	0	2	1	0	17	2126
Mb3572c	Mb3572c	#N/A	#N/A	5	80	322	4166	0	0	0	2090	0	0	322	1	0	0	4	1	0	80	2076
Mb3684c	Mb3684c	#N/A	#N/A	5	115	285	3998	0	0	0	1898	0	0	285	1	0	0	4	1	0	115	2100
Mb3683c	Mb3683c	#N/A	#N/A	5	106	327	3953	0	0	0	1909	0	1	327	0	0	0	5	0	0	105	2044
Mb2980	Mb2980	#N/A	#N/A	5	54	198	3750	0	0	0	2041	0	0	198	0	0	0	5	0	0	54	1709
cysK1	Mb2362	Involved in cysteine biosynthesis [catalytic activity: O3-acetyl-L-serine + H(2)S = L-cysteine + acetate].	intermediary metabolism and respiration	5	59	233	3545	0	0	0	1794	0	1	233	0	1	0	4	0	0	58	1751
Mb2264c	Mb2264c	#N/A	#N/A	5	53	214	3504	0	0	0	1733	0	0	214	1	0	1	4	1	0	52	1771
Mb2327	Mb2327	#N/A	#N/A	5	95	335	3498	0	0	0	1749	0	0	335	2	1	0	2	2	0	95	1749
ahpE	Mb2262c	Detoxification of organic peroxides.	virulence, detoxification, adaptation	5	32	130	3483	0	0	0	1752	0	0	130	3	1	0	3	1	2	30	1731
Mb2292c	Mb2292c	#N/A	#N/A	5	33	85	3476	0	0	0	1745	0	0	85	2	0	0	3	2	0	33	1731
Mb2320	Mb2320	#N/A	#N/A	5	64	256	3476	0	0	0	1759	0	1	256	0	1	0	4	0	0	63	1717
Mb2325c	Mb2325c	#N/A	#N/A	5	68	252	3472	0	0	0	1739	0	1	252	0	0	0	5	0	0	67	1733
cobT	Mb2230	Involved in cobalamin biosynthesis	intermediary metabolism and respiration	5	79	266	3443	0	0	0	1672	0	0	266	3	0	0	2	3	0	79	1771
Mb2252	Mb2252	#N/A	#N/A	5	31	103	3429	0	0	0	1676	0	0	103	1	2	0	2	1	0	31	1753
Mb2336	Mb2336	#N/A	#N/A	5	22	72	3422	0	0	0	1664	0	0	72	1	1	0	3	1	0	22	1758
Mb2338	Mb2338	#N/A	#N/A	5	35	133	3414	0	0	0	1657	0	0	133	1	0	0	4	1	0	35	1757
Mb2411c	Mb2411c	#N/A	#N/A	5	38	150	3403	0	0	0	1713	0	0	150	1	1	0	3	1	0	38	1690
Mb2358	Mb2358	#N/A	#N/A	5	29	108	3397	0	0	0	1708	0	0	108	0	0	0	5	0	0	29	1689
lppP	Mb2357c	Unknown	cell wall and cell processes	5	48	141	3391	0	0	0	1675	0	0	141	2	0	0	3	2	0	48	1716
Mb2414	Mb2414	#N/A	#N/A	5	64	227	3387	0	0	0	1726	1	0	227	1	0	0	3	1	0	64	1661
Mb2281c	Mb2281c	#N/A	#N/A	5	54	203	3386	0	0	0	1718	0	1	203	2	1	0	2	2	0	53	1668
Mb2243c	Mb2243c	#N/A	#N/A	5	24	101	3366	0	0	0	1663	0	1	101	2	0	0	3	2	0	23	1703
uspA	Mb2343	Thought to be involved in active transport of sugar across the membrane (import). Responsible for the translocation of the substrate across the membrane.	cell wall and cell processes	5	65	228	3346	0	0	0	1695	0	0	228	0	1	0	4	0	0	65	1651
Mb2423	Mb2423	#N/A	#N/A	5	19	73	3341	0	0	0	1682	0	0	73	0	0	0	5	0	0	19	1659
recO	Mb2383c	Involved in DNA repair and RECF pathway recombination	information pathways	5	54	219	3334	0	0	0	1684	0	0	219	2	2	0	2	1	1	53	1650
cfp2	Mb2397c	Function not known (putative secreted protein); may play a role in the development of protective immune responses.	cell wall and cell processes	5	27	122	3268	0	0	0	1650	0	1	122	2	0	0	3	2	0	26	1618
lppX	Mb2970c	Unknown	cell wall and cell processes	5	14	72	2625	0	0	0	637	0	0	72	1	0	0	4	1	0	14	1988
Mb1767	Mb1767	#N/A	#N/A	5	16	61	2471	0	0	0	1234	0	0	61	2	3	0	1	1	1	15	1237
fadE16	Mb1706	Function unknown, but involvement in lipid degradation.	lipid metabolism	5	53	220	2469	0	0	0	1241	0	0	220	1	2	0	2	1	0	53	1228
moeX	Mb1708	Involved in molybdoptenum cofactor biosynthesis	intermediary metabolism and respiration	5	50	182	2466	0	0	0	1205	0	0	182	0	0	0	5	0	0	50	1261
mgtC	Mb1841	Thought to be involved in Mg2+ transport (import). May act as an accessory protein for MGTB so mediating magnesium influx into the cytosol [catalytic activity: ATP + H(2)O + Mg(2+)(out) = ADP + phosphate + Mg(2+)(in)].	cell wall and cell processes	5	44	133	2458	0	0	0	1222	1	0	133	0	1	0	3	0	0	44	1236
Mb1753c	Mb1753c	#N/A	#N/A	5	20	88	2453	0	0	0	1199	0	0	88	2	0	0	3	2	0	20	1254
Mb1843c	Mb1843c	#N/A	#N/A	5	23	88	2453	0	0	0	1223	0	0	88	2	1	0	3	1	1	22	1230
Mb1895c	Mb1895c	#N/A	#N/A	5	38	154	2446	0	0	0	1226	0	0	154	1	0	0	4	1	0	38	1220
Mb1755	Mb1755	#N/A	#N/A	5	72	297	2443	0	0	0	1212	0	0	297	2	0	0	3	2	0	72	1231
Mb1900c	Mb1900c	#N/A	#N/A	5	75	227	2443	0	0	0	1237	0	0	227	3	0	0	2	3	0	75	1206
idi	Mb1774c	Catalyzes the 1,3-allylic rearrangement of the homoallylic substrate isopenten to its allylic isomer, dimethylallyl diphosphate (DMAPP) [catalytic activity :isopentenyl diphosphate = dimethylallyl diphosphate]	intermediary metabolism and respiration	5	25	95	2431	0	0	0	1214	0	1	95	3	0	0	3	2	1	23	1217
Mb1761c	Mb1761c	#N/A	#N/A	5	21	115	2430	0	0	0	1232	0	0	115	2	0	0	3	2	0	21	1198
Mb1802c	Mb1802c	#N/A	#N/A	5	36	141	2419	0	0	0	1180	0	0	141	2	0	0	3	2	0	36	1239
bfrA	Mb1907	Involved in iron storage (may perform analogous functions in iron detoxification and storage as that of animal ferritins); ferritin is an intracellular molecule that stores iron in a soluble, nontoxic, readily available form. The functional molecule, which is composed of 24 chains, is roughly spherical and contains a central cavity in which the polymeric ferric iron core is deposited.	intermediary metabolism and respiration	5	22	97	2417	0	0	0	1228	0	0	97	1	2	0	2	1	0	22	1189
aldC	Mb2883c	Oxidizes a wide variety of aldehydes [catalytic activity: aldehyde + NAD(+) + H(2)O = acid + NADH].	intermediary metabolism and respiration	5	57	267	2406	0	0	0	1180	0	0	267	1	0	0	4	1	0	57	1226
Mb1723	Mb1723	#N/A	#N/A	5	58	203	2404	0	0	0	1196	0	0	203	1	0	0	4	1	0	58	1208
nanT	Mb1937c	Involved in transport of sialic acid across the membrane. Responsible for the translocation of the substrate across the membrane.	cell wall and cell processes	5	63	225	2395	0	0	0	1199	0	0	225	1	0	0	4	1	0	63	1196
Mb2892c	Mb2892c	#N/A	#N/A	5	30	163	2394	0	0	0	1206	0	0	163	1	1	0	3	1	0	30	1188
Mb1696	Mb1696	#N/A	#N/A	5	17	73	2393	0	0	0	1206	0	0	73	0	1	0	4	0	0	17	1187
xerD	Mb1727	#N/A	#N/A	5	53	166	2388	0	0	0	1210	0	1	166	1	0	0	4	1	0	52	1178
ureG	Mb1883	Probably facilitates nickel incorporation	intermediary metabolism and respiration	5	33	110	2386	0	0	0	1188	0	0	110	1	2	0	2	1	0	33	1198
glnA4	Mb2885c	Involved in glutamine biosynthesis [catalytic activity: ATP + L-glutamate + NH(3) = ADP + glutamine + orthophosphate].	intermediary metabolism and respiration	5	55	255	2380	0	0	0	1172	0	0	255	0	0	0	5	0	0	55	1208
PE_PGRS48	Mb2878	Function unknown	PE/PPE	5	105	270	2378	0	0	0	1192	0	0	270	1	1	0	3	1	0	105	1186
Mb1931c	Mb1931c	#N/A	#N/A	5	52	180	2372	0	0	0	1188	0	0	180	1	0	0	4	1	0	52	1184
cobO	Mb2874c	Involved in cobalamin biosynthesis; transforms cobyrinic acid into cobinamide [catalytic activity: ATP + cob(I)alamin + H(2)O = orthophosphate + pyrophosphate + adenosylcobalamin].	intermediary metabolism and respiration	5	30	111	2367	0	0	0	1186	0	0	111	1	0	0	4	1	0	30	1181
efpA	Mb2871c	Thought to be involved in transport of undetermined substrate (possibly drug) across the membrane (export): so responsible for the translocation of the substrate across the membrane.	cell wall and cell processes	5	88	270	2355	0	0	0	1194	0	0	270	0	0	0	5	0	0	88	1161
secA2	Mb1852	Involved in protein export. May interact with the SECY/SECE subunits. SECA has a central role in coupling the hydrolysis of ATP to the transfer of PRE-secretory periplasmic and outer membrane proteins across the membrane.	cell wall and cell processes	5	109	466	2353	0	0	0	1183	0	0	466	0	0	0	5	0	0	109	1170
Mb1833c	Mb1833c	#N/A	#N/A	5	16	70	2346	0	0	0	1130	0	0	70	1	1	0	3	1	0	16	1216
Mb2867c	Mb2867c	#N/A	#N/A	5	35	70	2346	0	0	0	1156	0	0	70	0	0	0	5	0	0	35	1190
Mb1714	Mb1714	#N/A	#N/A	5	34	115	2343	0	0	0	1139	0	0	115	1	1	0	3	1	0	34	1204
Mb1864c	Mb1864c	#N/A	#N/A	5	28	149	2343	0	0	0	1173	0	0	149	0	2	0	3	0	0	28	1170
dinF	Mb2861c	Function unknown; induction by DNA damage.	information pathways	5	68	225	2321	0	0	0	1177	0	0	225	1	0	1	4	1	0	67	1144
Mb1886c	Mb1886c	#N/A	#N/A	5	47	195	2313	0	0	0	1141	0	0	195	0	0	0	5	0	0	47	1172
pks11	Mb1693	Possibly involved in the biosynthesis of secondary metabolites [catalytic activity: 3 malonyl-CoA + 4-coumaroyl-CoA = 4 CoA + naringenin chalcone + 3 CO2]	lipid metabolism	5	54	191	2271	0	0	0	1179	0	0	191	0	1	0	4	0	0	54	1092
mpb53	Mb2903c	#N/A	#N/A	5	19	100	1946	0	0	0	1275	0	0	100	2	0	0	3	2	0	19	671
Mb2432c	Mb2432c	#N/A	#N/A	5	21	94	1709	0	0	0	1086	0	1	94	1	0	0	4	1	0	20	623
Mb2433c	Mb2433c	#N/A	#N/A	5	26	101	1510	0	0	0	916	0	0	101	1	1	0	3	1	0	26	594
lppS	Mb2547c	#N/A	#N/A	5	27	121	1353	0	0	0	672	0	0	121	0	1	0	4	0	0	27	681
impA	Mb1630	Involved in inositol phosphate metabolism. It is responsible for the provision of inositol required for synthesis of phosphatidylinositol and polyphosphoinositides. Key enzyme of the phosphatidyl inositol signaling pathway [catalytic activity: inositol 1(or 4)-monophosphate + H(2)O = inositol + orthophosphate].	intermediary metabolism and respiration	5	22	84	1346	0	0	0	645	0	0	84	0	0	0	5	0	0	22	701
cya	Mb1651c	Involved in cAMP synthesis [catalytic activity: ATP = 3',5'-cyclic AMP + diphosphate]. Inhibited by polyphosphates.	intermediary metabolism and respiration	5	28	126	1327	0	0	0	655	0	0	126	1	0	0	4	1	0	28	672
Mb2214	Mb2214	#N/A	#N/A	5	42	172	1325	0	0	0	691	0	0	172	1	0	0	4	1	0	42	634
Mb1663c	Mb1663c	#N/A	#N/A	5	24	78	1323	0	0	0	679	0	0	78	1	1	0	3	1	0	24	644
amiD	Mb3409	Involved in cellular metabolism [catalytic activity: a monocarboxylic acid amide + H(2)O = a monocarboxylate + NH(3)].	intermediary metabolism and respiration	5	35	133	1322	0	0	0	693	0	0	133	0	0	0	5	0	0	35	629
Mb1642	Mb1642	#N/A	#N/A	5	5	44	1315	0	0	0	634	0	0	44	1	0	0	4	1	0	5	681
Mb2031c	Mb2031c	#N/A	#N/A	5	36	119	1314	0	0	0	645	0	0	119	0	0	0	5	0	0	36	669
cydA	Mb1649c	Involved in the respiratory chain (at the terminal step): aerobic respiration. Cytochrome D terminal oxidase complex is the component of the aerobic respiratory chain that is supposedly predominant when cells are grown at low aeration [catalytic activity: ubiquinol-8 + O(2) = ubiquinone-8 + H(2)O].	intermediary metabolism and respiration	5	24	168	1303	0	0	0	641	0	0	168	0	0	0	5	0	0	24	662
fadD35	Mb2533c	Function unknown, but involved in lipid degradation.	lipid metabolism	5	42	154	1301	0	0	0	639	0	0	154	0	0	0	5	0	0	42	662
cydC	Mb1646c	Involved in active transport across the membrane of component linked with the assembly of cytochrome: involved in cytochrome biogenesis (aerobic respiration). Responsible for energy coupling to the transport system and for the translocation of the substrate across the membrane.	intermediary metabolism and respiration	5	35	180	1297	0	0	0	646	0	0	180	0	2	0	3	0	0	35	651
trpA	Mb1639	Tryptophan biosynthesis pathway (fifth - last step). The alpha subunit is responsible for the ALDOL cleavage of indoleglycerol phosphate to indole and glyceraldehyde 3- phosphate. [catalytic activity: L-serine + 1-(indol-3-YL)glycerol 3-phosphate = L-tryptophan + glyceraldehyde 3-phosphate + H(2)O.]	intermediary metabolism and respiration	5	21	82	1297	0	0	0	661	0	0	82	0	1	0	4	0	0	21	636
Mb2021c	Mb2021c	#N/A	#N/A	5	14	63	1288	0	0	0	642	0	0	63	0	1	0	4	0	0	14	646
Mb2538c	Mb2538c	#N/A	#N/A	5	49	166	1288	0	0	0	637	0	0	166	1	0	0	5	0	1	48	651
Mb2536c	Mb2536c	#N/A	#N/A	5	30	138	1286	0	0	0	641	0	0	138	1	1	0	3	1	0	30	645
lgt	Mb1640	Prolipoprotein modification	cell wall and cell processes	5	52	138	1279	0	0	0	639	0	0	138	1	0	0	4	1	0	52	640
Mb2509c	Mb2509c	#N/A	#N/A	5	41	136	1273	0	0	0	621	0	0	136	1	0	0	4	1	0	41	652
echA14	Mb2511	Could possibly oxidize fatty acids using specific components [catalytic activity: (3S)-3-hydroxyacyl-CoA = trans-2(or 3)-enoyl-CoA + H(2)O].	lipid metabolism	5	16	80	1266	0	0	0	611	0	0	80	1	1	0	3	1	0	16	655
mhpE	Mb3498c	Involved in aromatic hydrocarbons degradation [catalytic activity: 4-hydroxy-2-oxovalerate = pyruvate + acetaldehyde].	intermediary metabolism and respiration	5	25	87	1265	0	0	0	638	0	0	87	2	1	0	2	2	0	25	627
Mb2211c	Mb2211c	#N/A	#N/A	5	35	103	1262	0	0	0	656	0	0	103	1	0	0	4	1	0	35	606
argC	Mb1680	Involved in arginine biosynthesis (at the third step) [catalytic activity: N-acetyl-L-glutamate 5-semialdehyde + NADP(+) + phosphate = N-acetyl-5-glutamyl phosphate + NADPH].	intermediary metabolism and respiration	5	32	106	1257	0	0	0	620	0	0	106	0	1	0	4	0	0	32	637
plsC	Mb2508c	C-terminus: involved in phospholipid biosynthesis (at the second step); converts lysophosphatidic acid (LPA) into phosphatidic acid by incorporating acyl moiety at the 2 position [catalytic activity 2: acyl-CoA + 1-acyl-SN-glycerol 3-phosphate = CoA + 1,2-diacyl-SN-glycerol 3-phosphate]. N-terminus: could be generate serine and phosphate from phosphoserine; may catalyze the last step in the biosy…	lipid metabolism	5	40	174	1255	0	0	0	600	0	0	174	0	1	0	4	0	0	40	655
mce4F	Mb3524c	Unknown, but thought to be involved in host cell invasion. Predicted to be involved in lipid catabolism.	virulence, detoxification, adaptation	5	56	171	1254	0	0	0	607	0	0	171	1	1	0	3	1	0	56	647
Mb2073c	Mb2073c	#N/A	#N/A	5	59	272	1242	0	0	0	641	0	0	272	2	0	0	3	2	0	59	601
cut4	Mb3482	Hydrolysis of cutin (a polyester that forms the structure of plant cuticle). Shown to have esterase and phospholipase activity. Shown to have TDM-specific hydrolase activity (see Yang et al. 2014).	cell wall and cell processes	5	21	71	1215	0	0	0	608	0	0	71	2	0	0	3	2	0	21	607
phyA	Mb3430c	Involved in carotenoid biosynthesis and in astaxanthin biosynthetic pathway. Catalyses the reaction from prephytoene diphosphate to phytoene [catalytic activity 1: 2 geranylgeranyl diphosphate = pyrophosphate + prephytoene diphosphate] [catalytic activity 2: prephytoene diphosphate = pyrophosphate + phytoene].	intermediary metabolism and respiration	5	22	99	1210	0	0	0	574	0	0	99	1	1	0	3	1	0	22	636
Mb3400c	Mb3400c	#N/A	#N/A	5	77	213	1190	0	0	0	624	0	0	213	0	0	0	5	0	0	77	566
glmS	Mb3466c	Catalyzes the first step in hexosamine metabolism, converting fructose-6P into glucosamine-6P using glutamine as a nitrogen source [catalytic activity: L-glutamine + D-fructose 6-phosphate = L-glutamate + D-glucosamine 6-phosphate].	intermediary metabolism and respiration	5	49	186	1170	0	0	0	581	0	0	186	2	0	0	3	2	0	49	589
pfkB	Mb2054c	Involved in glycolysis: converts sugar-1-P to sugar-1,6-P [catalytic activity: ATP + D-fructose 6-phosphate = ADP + D-fructose 1,6-bisphosphate].	intermediary metabolism and respiration	5	25	92	1155	0	0	0	623	0	0	92	0	1	0	4	0	0	25	532
Mb2064c	Mb2064c	#N/A	#N/A	5	32	134	1085	0	0	0	430	0	0	134	1	0	0	5	0	1	31	655
Mb1488	Mb1488	#N/A	#N/A	5	42	132	1039	0	0	0	580	0	0	132	1	0	0	4	1	0	42	459
Mb2019	Mb2019	#N/A	#N/A	5	26	93	1039	0	0	0	623	0	0	93	0	1	0	4	0	0	26	416
PE_PGRS50a	Mb3377c	#N/A	#N/A	5	31	107	975	0	0	0	375	0	0	107	1	2	0	2	1	0	31	600
obgE	Mb2467c	#N/A	#N/A	5	40	146	967	0	0	0	364	0	0	146	0	0	0	5	0	0	40	603
ppsC	Mb2958	Involved in phenolpthiocerol and phthiocerol dimycocerosate (dim) biosynthesis: extension with malony CoA (complete reduction).	lipid metabolism	5	53	171	374	0	0	0	188	0	0	171	1	1	0	3	1	0	53	186
Mb3120c	Mb3120c	#N/A	#N/A	5	5	23	348	0	0	0	169	0	0	23	0	0	0	5	0	0	5	179
PE_PGRS13	Mb0856	Function unknown	PE/PPE	5	5	25	101	0	0	0	101	4	0	25	1	0	0	1	1	0	5	0
esxF	Mb3935c	Unknown	cell wall and cell processes	4	22	64	5933	0	0	0	3033	0	0	64	2	0	0	2	2	0	22	2900
Mb3931c	Mb3931c	#N/A	#N/A	4	61	191	5795	0	0	0	2830	1	0	191	2	0	0	1	2	0	61	2965
Mb3702c	Mb3702c	#N/A	#N/A	4	45	139	4325	0	0	0	2144	0	0	139	1	1	0	2	1	0	45	2181
Mb3895	Mb3895	#N/A	#N/A	4	34	115	4311	0	0	0	2141	0	0	115	0	2	0	2	0	0	34	2170
PE35	Mb3902	Function unknown	PE/PPE	4	22	97	4309	0	0	0	2151	0	0	97	1	0	0	3	1	0	22	2158
PE36	Mb3922c	Function unknown	PE/PPE	4	23	79	4298	0	0	0	2133	0	0	79	3	1	0	0	3	0	23	2165
Mb3862c	Mb3862c	#N/A	#N/A	4	46	182	4291	0	0	0	2149	0	0	182	1	0	0	3	1	0	46	2142
esxA	Mb3905	Unknown. Elicits high level of inf-gamma from memory effector cells during the first phase of a protective immune response. Exported protein cotranscribed with Rv3874|MT3988|MTV027.09|LHP|CFP10.	cell wall and cell processes	4	30	89	4278	0	0	0	2159	0	0	89	2	2	0	0	2	0	30	2119
esxB	Mb3904	Unknown. Exported protein cotranscribed with Rv3875|MT3989|MTV027.10.	cell wall and cell processes	4	19	90	4276	0	0	0	2157	0	0	90	3	1	0	1	2	1	18	2119
Mb3643c	Mb3643c	#N/A	#N/A	4	12	46	4266	0	0	0	2164	0	1	46	2	0	0	2	2	0	11	2102
Mb3645c	Mb3645c	#N/A	#N/A	4	29	109	4260	0	0	0	2171	0	0	109	0	2	0	2	0	0	29	2089
Mb3711c	Mb3711c	#N/A	#N/A	4	41	104	4255	0	0	0	2130	0	0	104	1	1	0	2	1	0	41	2125
lpqE	Mb3615	Unknown	cell wall and cell processes	4	53	187	4253	0	0	0	2074	0	0	187	1	0	0	3	1	0	53	2179
Mb3579c	Mb3579c	#N/A	#N/A	4	67	218	4234	0	0	0	2141	0	0	218	0	0	0	4	0	0	67	2093
Mb3770	Mb3770	#N/A	#N/A	4	31	96	4225	0	0	0	2137	0	0	96	2	1	0	1	2	0	31	2088
Mb3795	Mb3795	#N/A	#N/A	4	15	83	4218	0	0	0	2105	0	0	83	3	0	0	1	3	0	15	2113
Mb3818	Mb3818	#N/A	#N/A	4	27	116	4212	0	0	0	2099	0	0	116	1	1	0	2	1	0	27	2113
Mb3779c	Mb3779c	#N/A	#N/A	4	50	157	4210	0	0	0	2118	0	0	157	1	2	0	1	1	0	50	2092
Mb3778c	Mb3778c	#N/A	#N/A	4	51	138	4208	0	0	0	2130	0	0	138	1	0	0	3	1	0	51	2078
Mb3667	Mb3667	#N/A	#N/A	4	18	67	4184	0	0	0	2045	0	0	67	2	0	0	2	2	0	18	2139
recR	Mb3742c	May play a role in DNA repair. It seems to be involved in an RECBC-independent recombinational process of DNA repair. It may act with RECF|Rv0003 (and RECO|Rv2362c ?) for modulating assembly of disassembly of RECA filaments.	information pathways	4	67	203	4181	0	0	0	2044	0	0	203	1	1	0	2	1	0	67	2137
Mb3603	Mb3603	#N/A	#N/A	4	37	157	4151	0	0	0	2079	0	0	157	2	1	0	1	2	0	37	2072
Mb3801c	Mb3801c	#N/A	#N/A	4	33	95	4144	0	0	0	2140	0	0	95	1	0	0	3	1	0	33	2004
TB11.2	Mb3623	#N/A	#N/A	4	38	102	4084	0	0	0	2092	0	0	102	0	2	0	2	0	0	38	1992
Mb2985	Mb2985	#N/A	#N/A	4	36	114	4050	0	0	0	2046	0	0	114	1	0	0	3	1	0	36	2004
Mb3681c	Mb3681c	#N/A	#N/A	4	57	133	4025	0	0	0	1997	0	1	133	2	1	0	1	2	0	56	2028
PE_PGRS61	Mb3677	Function unknown	PE/PPE	4	68	189	4021	0	0	0	1920	0	0	189	1	1	1	2	1	0	67	2101
Mb3679c	Mb3679c	#N/A	#N/A	4	35	83	3939	0	0	0	1973	0	0	83	1	0	0	3	1	0	35	1966
sigMa	Mb3941	#N/A	#N/A	4	36	111	3816	0	0	0	1388	0	0	111	2	1	0	1	2	0	36	2428
cysE	Mb2363	Involved in cysteine biosynthesis [catalytic activity: acetyl-CoA + L-serine = CoA + O-acetyl-L-serine].	intermediary metabolism and respiration	4	54	187	3516	0	0	0	1807	0	0	187	0	1	0	3	0	0	54	1709
lppOa	Mb2312	#N/A	#N/A	4	21	44	3490	0	0	0	1740	0	0	44	1	1	0	2	1	0	21	1750
Mb2294	Mb2294	#N/A	#N/A	4	19	87	3481	0	0	0	1748	0	0	87	1	0	0	3	1	0	19	1733
Mb2318	Mb2318	#N/A	#N/A	4	61	225	3476	0	0	0	1706	0	1	225	2	1	0	1	2	0	60	1770
Mb2334	Mb2334	#N/A	#N/A	4	54	179	3458	0	0	0	1728	0	0	179	2	1	0	1	2	0	54	1730
rocD2	Mb2348c	Involved in arginine metabolism [catalytic activity: L-ornithine + a 2-oxo acid = L-glutamate 5-semialdehyde + an L-amino acid].	intermediary metabolism and respiration	4	35	139	3427	0	0	0	1711	1	0	139	1	0	0	3	0	1	34	1716
panB	Mb2249	Involved in pantothenate biosynthesis.	intermediary metabolism and respiration	4	54	216	3425	0	0	0	1716	0	0	216	2	1	0	1	2	0	54	1709
Mb2359	Mb2359	#N/A	#N/A	4	30	87	3423	0	0	0	1719	0	1	87	0	2	0	2	0	0	29	1704
ptpA	Mb2258	Involved in signal transduction (via dephosphorylation). Can dephosphorylated in vitro the phosphotyrosine residue of myelin basic protein (MBP) at pH 7.0 [catalytic activity: protein tyrosine phosphate + H(2)O = protein tyrosine + phosphate].	regulatory proteins	4	39	137	3423	0	0	0	1737	0	0	137	2	0	0	2	2	0	39	1686
Mb2251	Mb2251	#N/A	#N/A	4	35	81	3404	0	0	0	1679	0	0	81	1	0	0	3	1	0	35	1725
cobS	Mb2231	Involved in cobalamin biosynthesis	intermediary metabolism and respiration	4	64	189	3396	0	0	0	1687	0	0	189	1	0	0	3	1	0	64	1709
adhE2	Mb2283	#N/A	#N/A	4	73	280	3367	0	0	0	1736	0	0	280	2	1	0	1	2	0	73	1631
Mb2379	Mb2379	#N/A	#N/A	4	29	98	3319	0	0	0	1694	0	0	98	2	0	0	2	2	0	29	1625
Mb2393c	Mb2393c	#N/A	#N/A	4	57	176	3308	0	0	0	1637	0	0	176	0	1	0	3	0	0	57	1671
Mb2381c	Mb2381c	#N/A	#N/A	4	31	119	3288	0	0	0	1623	0	0	119	1	0	0	3	1	0	31	1665
mbtH	Mb2398c	Thought to be involved in the biogenesis of the hydroxyphenyloxazoline-containing siderophore mycobactins.	lipid metabolism	4	12	48	3269	0	0	0	1653	0	0	48	2	0	0	2	2	0	12	1616
Mb3015	Mb3015	#N/A	#N/A	4	24	104	3072	0	0	0	1665	0	0	104	1	1	0	2	1	0	24	1407
Mb2222c	Mb2222c	#N/A	#N/A	4	26	108	2843	0	0	0	1085	0	0	108	1	0	0	3	1	0	26	1758
Mb3947c	Mb3947c	#N/A	#N/A	4	42	168	2745	0	0	0	1376	0	0	168	1	0	0	3	1	0	42	1369
plcD	Mb1784c	Hydrolyzes sphingomyelin in addition to phosphatidylcholine. Probable virulence factor implicated in the pathogenesis of M.tuberculosis at the level of intracellular survival, by the alteration of cell signaling events or by direct cytotoxicity [catalytic activity: a phosphatidylcholine + H(2)O = 1,2- diacylglycerol + choline phosphate].	intermediary metabolism and respiration	4	75	289	2508	0	0	0	1274	0	0	289	0	0	0	4	0	0	75	1234
Mb1840	Mb1840	#N/A	#N/A	4	12	65	2484	0	0	0	1236	0	1	65	2	1	0	1	2	0	11	1248
esxN	Mb1821	Function unknown	cell wall and cell processes	4	19	56	2479	0	0	0	1267	0	0	56	1	2	0	2	0	1	18	1212
Mb1758c	Mb1758c	#N/A	#N/A	4	56	176	2468	0	0	0	1245	0	0	176	0	0	0	4	0	0	56	1223
Mb2220c	Mb2220c	#N/A	#N/A	4	47	176	2458	0	0	0	704	0	0	176	2	1	0	1	2	0	47	1754
dxr	Mb2895c	Involved in the deoxyxylulose-5-phosphate pathway (DXP) of isoprenoid biosynthesis (at the second step). Catalyzes the NADP-dependent rearrangement and reduction of 1-deoxy-D-xylulose-5-phosphate (DXP) to 2-C-methyl-D- erythritol 4-phosphate (MEP).	intermediary metabolism and respiration	4	63	205	2458	0	0	0	1218	0	0	205	2	0	0	2	2	0	63	1240
Mb1923c	Mb1923c	#N/A	#N/A	4	36	107	2453	0	0	0	1239	0	0	107	1	0	0	3	1	0	36	1214
Mb1763c	Mb1763c	#N/A	#N/A	4	11	43	2450	0	0	0	1205	0	0	43	0	1	0	3	0	0	11	1245
Mb1906	Mb1906	#N/A	#N/A	4	16	87	2447	0	0	0	1238	0	0	87	1	1	0	2	1	0	16	1209
Mb1915c	Mb1915c	#N/A	#N/A	4	25	78	2440	0	0	0	1201	0	0	78	0	0	0	4	0	0	25	1239
Mb1922c	Mb1922c	#N/A	#N/A	4	22	59	2439	0	0	0	1242	0	1	59	1	1	0	2	1	0	21	1197
guaB1	Mb1874c	Involved in GMP biosynthesis [catalytic activity: inosine 5'-phosphate + NAD+ + H2O = xanthosine 5'-phosphate + NADH]	intermediary metabolism and respiration	4	69	257	2433	0	0	0	1184	0	0	257	1	0	0	3	1	0	69	1249
Mb2897	Mb2897	#N/A	#N/A	4	28	82	2431	0	0	0	1269	0	0	82	0	1	0	3	0	0	28	1162
Mb1701c	Mb1701c	#N/A	#N/A	4	31	123	2420	0	0	0	1173	0	0	123	1	1	0	3	0	1	30	1247
mpb83	Mb2898	#N/A	#N/A	4	39	142	2412	0	0	0	1250	0	0	142	1	1	0	3	0	1	38	1162
Mb1799	Mb1799	#N/A	#N/A	4	53	233	2410	0	0	0	1253	0	0	233	1	1	0	2	1	0	53	1157
Mb1697	Mb1697	#N/A	#N/A	4	13	64	2408	0	0	0	1221	0	1	64	0	0	0	4	0	0	12	1187
Mb1873c	Mb1873c	#N/A	#N/A	4	69	249	2406	0	0	0	1191	0	0	249	1	0	0	3	1	0	69	1215
Mb1856	Mb1856	#N/A	#N/A	4	42	156	2401	0	0	0	1189	0	0	156	1	0	0	3	1	0	42	1212
Mb2891	Mb2891	#N/A	#N/A	4	15	46	2394	0	0	0	1192	0	0	46	2	0	0	2	2	0	15	1202
PE20	Mb1835	Function unknown	PE/PPE	4	20	51	2387	0	0	0	1239	0	0	51	2	1	0	1	2	0	20	1148
Mb1717	Mb1717	#N/A	#N/A	4	48	114	2386	0	0	0	1200	0	0	114	1	0	0	3	1	0	48	1186
Mb1855	Mb1855	#N/A	#N/A	4	17	72	2386	0	0	0	1181	0	1	72	3	0	0	1	3	0	16	1205
Mb1808c	Mb1808c	#N/A	#N/A	4	108	305	2382	0	0	0	1244	0	0	305	1	1	0	2	1	0	108	1138
ureA	Mb1879	Involved in the conversion of urea to NH3 [catalytic activity: urea + H2O = CO2 + 2 NH3]	intermediary metabolism and respiration	4	21	59	2382	0	0	0	1161	0	0	59	1	2	0	1	1	0	21	1221
pgsA2	Mb1853	Thought to be involved in cardiolipin biosynthesis; generates cardiolipin from phosphatidylglycerol and CDP-diacylglycerol [catalytic activity: may be: phosphatidylglycerol + phosphatidylglycerol -> cardiolipin + glycerol, or: CDP-diacylglycerol + glycerol 3-phosphate = CMP + 3-(3-phosphatidyl)-glycerol 1-phosphate].	lipid metabolism	4	33	116	2377	0	0	0	1179	0	0	116	0	1	0	3	0	0	33	1198
Mb1713c	Mb1713c	#N/A	#N/A	4	37	138	2371	0	0	0	1221	0	0	138	0	0	0	4	0	0	37	1150
ndh	Mb1885c	Transfer of electrons from NADH to the respiratory chain. The immediate electron acceptor for the enzyme is believed to be ubiquinone. Does not couple the redox reaction to proton translocation.	intermediary metabolism and respiration	4	70	252	2371	0	0	0	1173	0	1	252	1	0	0	3	1	0	69	1198
Mb2853c	Mb2853c	#N/A	#N/A	4	13	83	2366	0	0	0	1189	0	0	83	1	2	0	1	1	0	13	1177
cysG	Mb2872c	Involved in the biosynthesis of siroheme and cobalamin [catalytic activity: 2 S-adenosyl-L-methionine + uroporphyrin III = 2 S-adenosyl-L-homocysteine + sirohydrochlorin]. SAM-dependent methyl transferase that methylates uroporphyrinogen III at position C-2 and C-7 to form precorrin-2 and then position C-12 or C-18 to form trimethylpyrrocorphin 2. It catalyzes also the conversion of precorrin-2 i…	intermediary metabolism and respiration	4	60	220	2365	0	0	0	1181	0	0	220	1	0	0	4	0	1	59	1184
ilvG	Mb1851	Valine and isoleucine biosynthesis (first step) [catalytic activity: 2-acetolactate + CO(2) = 2 pyruvate]	intermediary metabolism and respiration	4	99	291	2364	0	0	0	1187	0	1	291	1	1	0	2	1	0	98	1177
Mb1945c	Mb1945c	#N/A	#N/A	4	25	106	2361	0	0	0	1205	0	0	106	1	0	0	3	1	0	25	1156
echA16	Mb2855	Could possibly oxidize fatty acids using specific components [catalytic activity: (3S)-3-hydroxyacyl-CoA = trans-2(or 3)-enoyl-CoA + H(2)O].	lipid metabolism	4	39	139	2359	0	0	0	1164	0	0	139	1	0	0	3	1	0	39	1195
Mb1712c	Mb1712c	#N/A	#N/A	4	42	139	2355	0	0	0	1206	0	0	139	2	1	0	1	2	0	42	1149
Mb1941c	Mb1941c	#N/A	#N/A	4	24	77	2354	0	0	0	1178	0	0	77	0	0	0	4	0	0	24	1176
Mb2876c	Mb2876c	#N/A	#N/A	4	18	94	2354	0	0	0	1168	0	0	94	1	0	0	3	1	0	18	1186
Mb2845c	Mb2845c	#N/A	#N/A	4	34	124	2345	0	0	0	1194	0	0	124	0	2	0	2	0	0	34	1151
Mb1796	Mb1796	#N/A	#N/A	4	15	63	2341	0	0	0	1140	0	0	63	2	0	0	2	2	0	15	1201
cyp139	Mb1694c	Cytochromes P450 are a group of heme-thiolate monooxygenases. They oxidize a variety of structurally unrelated compounds, including steroids, fatty acids, and xenobiotics.	intermediary metabolism and respiration	4	72	250	2338	0	0	0	1167	0	0	250	1	0	0	3	1	0	72	1171
Mb1870c	Mb1870c	#N/A	#N/A	4	11	52	2319	0	0	0	1174	0	0	52	2	1	0	1	2	0	11	1145
Mb1741	Mb1741	#N/A	#N/A	4	44	137	2311	0	0	0	1171	0	0	137	1	0	0	3	1	0	44	1140
ugpE	Mb2858c	Involved in active transport of Sn-glycerol-3-phosphate across the membrane (import). Responsible for the translocation of the substrate across the membrane.	cell wall and cell processes	4	43	141	2311	0	0	0	1163	0	0	141	2	0	0	2	2	0	43	1148
Mb1744	Mb1744	#N/A	#N/A	4	29	148	2282	0	0	0	1181	0	0	148	1	0	0	3	1	0	29	1101
Mb1792c	Mb1792c	#N/A	#N/A	4	17	75	2276	0	0	0	1083	0	0	75	2	2	0	0	2	0	17	1193
Mb2968	Mb2968	#N/A	#N/A	4	30	103	2190	0	0	0	1523	0	0	103	0	1	0	3	0	0	30	667
Mb2430	Mb2430	#N/A	#N/A	4	14	69	2153	0	0	0	643	1	0	69	1	0	0	2	1	0	15	1510
Mb3007	Mb3007	#N/A	#N/A	4	36	111	2140	0	0	0	1434	0	0	111	2	1	0	1	2	0	36	706
Mb2902c	Mb2902c	#N/A	#N/A	4	57	168	2036	0	0	0	1240	0	0	168	1	0	0	3	1	0	57	796
pks17	Mb1691	Potentially involved in some intermediate steps for the synthesis of a polyketide molecule which may be involved in secondary metabolism	lipid metabolism	4	62	247	1816	0	0	0	1183	0	0	247	1	0	0	3	1	0	62	633
qcrC	Mb2217	Respiration	intermediary metabolism and respiration	4	30	88	1707	0	0	0	1098	0	0	88	1	0	0	3	1	0	30	609
Mb1594c	Mb1594c	#N/A	#N/A	4	5	25	1642	0	0	0	992	0	0	25	1	1	0	2	1	0	5	650
ddl	Mb3005c	#N/A	#N/A	4	52	217	1574	0	0	0	188	0	0	217	0	0	0	4	0	0	52	1386
Mb3411c	Mb3411c	#N/A	#N/A	4	38	133	1397	0	0	0	631	0	0	133	0	1	0	3	0	0	38	766
nadB	Mb1621	Quinolinate biosynthesis. Catalyzes the oxidation of L-aspartate to iminoaspartate which is condensed with dihydroxyacetone phosphate to quinolinate under the action of quinolinate synthase a [catalytic activity: L-aspartate + H(2)O + O(2) = oxaloacetate + NH(3) + H(2)O(2)]	intermediary metabolism and respiration	4	34	147	1389	0	0	0	692	0	0	147	0	0	0	4	0	0	34	697
Mb2840c	Mb2840c	#N/A	#N/A	4	13	58	1380	0	0	0	145	0	0	58	0	1	0	3	0	0	13	1235
uvrB	Mb1659	Involved in nucleotide excision repair. The ABC excision nuclease is a DNA repair enzyme that catalyzes the excision reaction of UV-damaged nucleotide segments producing oligomers having the modified base(S). UVRB stimulates the ATPase activity of UVRA in the presence of UV-irradiated double-stranded DNA. It also enhances the ability of UVRA to bind to UV-irradiated duplex DNA	information pathways	4	39	224	1359	0	0	0	683	0	0	224	0	0	0	4	0	0	39	676
uvrA	Mb1664	Involved in nucleotide excision repair. The ABC excision nuclease is a DNA repair enzyme that catalyzes the excision reaction of UV-damaged nucleotide segments producing oligomers having the modified base(S). UVRA is an ATPase and a DNA-binding protein that preferentially binds single-stranded or UV-irradiated double-stranded DNA.	information pathways	4	70	292	1355	0	0	0	665	0	0	292	0	0	0	4	0	0	70	690
mce4B	Mb3528c	Unknown, but thought to be involved in host cell invasion. Predicted to be involved in lipid catabolism.	virulence, detoxification, adaptation	4	17	106	1353	0	0	0	657	0	0	106	1	1	0	2	1	0	17	696
Mb1652	Mb1652	#N/A	#N/A	4	22	56	1341	0	0	0	691	0	0	56	1	0	0	3	1	0	22	650
Mb2048c	Mb2048c	#N/A	#N/A	4	21	70	1331	0	0	0	665	0	0	70	0	1	0	3	0	0	21	666
lytB1	Mb3414c	Unknown. Possibly involved in drug/antibiotic tolerance. In other organisms, LYTB product is involved in penicillin tolerance and control of the stringent response.	cell wall and cell processes	4	44	109	1329	0	0	0	693	0	0	109	1	1	0	2	1	0	44	636
idsB	Mb3415c	Involved in biosynthesis of membrane ether-linked lipids. Catalyzes the trans-addition of the three molecules of IPP onto DMAPP to form geranylgeranyl pyrophosphate which is a precursor of the ether-linked lipids. Catalyze the consecutive condensation of homoallylic diphosphate of isopentenyl diphosphates (IPP, C5) with allylic diphosphates to synthesize prenyl diphosphates of various chain lengt…	lipid metabolism	4	32	102	1324	0	0	0	732	0	0	102	1	1	0	2	1	0	32	592
trpE	Mb1635	Involved in tryptophan biosynthesis pathway (at the first step). Supposed tetramer of two components I and two components II: component I (Rv1609|trpE) catalyzes the formation of anthranilate using ammonia rather than glutamine, whereas component II (Rv0013|trpG) provides glutamine amidotransferase activity [catalytic activity: chorismate + L-glutamine = anthranilate + pyruvate + L-glutamate].	intermediary metabolism and respiration	4	41	146	1324	0	0	0	666	0	0	146	0	0	0	4	0	0	41	658
Mb2504c	Mb2504c	#N/A	#N/A	4	36	159	1317	0	0	0	705	0	0	159	1	1	0	3	0	1	35	612
Mb2070c	Mb2070c	#N/A	#N/A	4	6	31	1315	0	0	0	671	0	0	31	0	2	0	2	0	0	6	644
Mb2501c	Mb2501c	#N/A	#N/A	4	19	70	1315	0	0	0	615	0	0	70	1	0	0	3	1	0	19	700
Mb1608c	Mb1608c	#N/A	#N/A	4	37	129	1313	0	0	0	666	0	0	129	1	0	0	3	1	0	37	647
Mb1660	Mb1660	#N/A	#N/A	4	37	164	1308	0	0	0	665	0	0	164	1	0	0	3	1	0	37	643
Mb1616	Mb1616	#N/A	#N/A	4	4	32	1306	0	0	0	658	0	0	32	1	1	0	2	1	0	4	648
Mb1636	Mb1636	#N/A	#N/A	4	22	68	1306	0	0	0	655	0	0	68	1	0	0	3	1	0	22	651
nadA	Mb1620	Quinolinate biosynthesis	intermediary metabolism and respiration	4	24	126	1306	0	0	0	631	0	0	126	0	2	0	2	0	0	24	675
Mb1674	Mb1674	#N/A	#N/A	4	21	85	1302	0	0	0	649	0	0	85	1	1	0	2	1	0	21	653
accA1	Mb2529c	This protein carries two functions: biotin carboxyl carrier protein and biotin carboxyltransferase. Involved in the first step of long-chain fatty acid synthesis [catalytic activity: ATP + biotin-carboxyl-carrier protein + CO(2) = ADP + phosphate + carboxybiotin-carboxyl-carrier protein].	lipid metabolism	4	42	197	1302	0	0	0	655	0	0	197	0	0	0	4	0	0	42	647
rplT	Mb1670	This protein binds directly to 23S ribosomal RNA and is necessary to the in vitro assembly process of the 50S ribosomal subunit; it is not involved in the protein synthesizing functions of that subunit	information pathways	4	9	40	1300	0	0	0	640	0	0	40	2	1	0	1	2	0	9	660
cydB	Mb1648c	Involved in the respiratory chain (at the terminal step): aerobic respiration. Cytochrome D terminal oxidase complex is the component of the aerobic respiratory chain that is supposedly predominant when cells are grown at low aeration [catalytic activity: ubiquinol-8 + O(2) = ubiquinone-8 + H(2)O].	intermediary metabolism and respiration	4	24	112	1295	0	0	0	635	0	0	112	1	0	0	3	1	0	24	660
Mb2052c	Mb2052c	#N/A	#N/A	4	38	192	1293	0	0	0	641	0	0	192	0	0	0	4	0	0	38	652
Mb2535	Mb2535	#N/A	#N/A	4	15	85	1293	0	0	0	650	0	0	85	1	1	0	2	1	0	15	643
Mb2047c	Mb2047c	#N/A	#N/A	4	19	78	1290	0	0	0	666	0	0	78	0	0	0	4	0	0	19	624
nadD	Mb2444c	Involved in NAD biosynthesis; catalyzes the reversible adenylation of nicotinate mononucleotide [catalytic activity: ATP + nicotinate ribonucleotide = diphosphate + deamido-NAD(+)].	intermediary metabolism and respiration	4	16	64	1290	0	0	0	680	0	0	64	0	0	0	4	0	0	16	610
Mb2441c	Mb2441c	#N/A	#N/A	4	16	77	1286	0	0	0	651	0	0	77	1	0	0	3	1	0	16	635
Mb3496	Mb3496	#N/A	#N/A	4	25	98	1284	0	0	0	644	0	0	98	2	0	0	2	2	0	25	640
Mb1601	Mb1601	#N/A	#N/A	4	7	45	1275	0	0	0	626	0	0	45	1	1	0	2	1	0	7	649
Mb3417c	Mb3417c	#N/A	#N/A	4	10	34	1269	0	0	0	743	0	0	34	2	1	0	1	2	0	10	526
rpsD	Mb3487c	This protein binds directly to 16S ribosomal RNA.	information pathways	4	12	51	1256	0	0	0	619	0	0	51	1	0	0	3	1	0	12	637
sigD	Mb3448c	The sigma factor is an initiation factor that promotes attachment of the RNA polymerase to specific initiation sites and then is released.	information pathways	4	19	60	1253	0	0	0	630	0	0	60	1	1	0	3	0	1	18	623
Mb2022c	Mb2022c	#N/A	#N/A	4	30	143	1252	0	0	0	626	0	0	143	0	1	0	3	0	0	30	626
PPE57	Mb3459	Function unknown	PE/PPE	4	11	70	1252	0	0	0	592	0	0	70	0	1	0	3	0	0	11	660
argF	Mb1684	Involved in arginine biosynthesis [catalytic activity: carbamoyl phosphate + L-ornithine = phosphate + L-citrulline.]	intermediary metabolism and respiration	4	14	95	1251	0	0	0	598	0	0	95	1	0	0	3	1	0	14	653
Mb2481c	Mb2481c	#N/A	#N/A	4	30	110	1243	0	0	0	643	0	0	110	0	1	0	3	0	0	30	600
frr	Mb2906c	Responsible for the release of ribosomes from messenger RNA at the termination of protein biosynthesis. May increase the efficiency of translation by recycling ribosomes from one round of translation to another.	information pathways	4	21	106	1235	0	0	0	1225	0	0	106	0	1	0	3	0	0	21	10
Mb2482c	Mb2482c	#N/A	#N/A	4	54	170	1232	0	0	0	631	0	0	170	0	0	0	4	0	0	54	601
argJ	Mb1681	Arginine biosynthesis.	intermediary metabolism and respiration	4	22	139	1228	0	0	0	600	0	0	139	0	0	0	4	0	0	22	628
lipP	Mb2490	Function unknown; lipolytic enzyme involved in cellular metabolism.	intermediary metabolism and respiration	4	31	120	1226	0	0	0	618	0	0	120	0	1	0	3	0	0	31	608
argH	Mb1687	Arginine biosynthesis (last step) [catalytic activity: N-(L-arginino)succinate = fumarate + L- arginine]	intermediary metabolism and respiration	4	40	116	1225	0	0	0	612	0	0	116	2	0	0	2	2	0	40	613
argG	Mb1686	Arginine biosynthesis [catalytic activity: ATP + L-citrulline + L-aspartate = AMP + diphosphate + L-argininosuccinate]	intermediary metabolism and respiration	4	25	125	1221	0	0	0	604	0	0	125	1	1	0	2	1	0	25	617
PE_PGRS43a	Mb2518c	#N/A	#N/A	4	49	105	1208	0	0	0	545	0	0	105	1	1	0	2	1	0	49	663
Mb2023	Mb2023	#N/A	#N/A	4	49	160	1202	0	0	0	578	0	0	160	0	0	0	4	0	0	49	624
clpX	Mb2484c	ATP-dependent specificity component of the CLP protease. It directs the protease to specific substrates. Can perform chaperone functions in the absence of CLPP).	intermediary metabolism and respiration	4	29	131	1201	0	0	0	615	0	0	131	0	0	0	4	0	0	29	586
Mb3467	Mb3467	#N/A	#N/A	4	17	34	1197	0	0	0	606	0	1	34	1	0	0	3	1	0	16	591
kgtP	Mb3503c	Involved in active transport of dicarboxylic acid across the membrane. Responsible for the translocation of the substrate across the membrane.	cell wall and cell processes	4	36	138	1172	0	0	0	614	0	0	138	1	0	0	3	1	0	36	558
Mb2515c	Mb2515c	#N/A	#N/A	4	85	324	1162	0	0	0	653	0	1	324	0	0	0	4	0	0	84	509
treYa	Mb1590c	#N/A	#N/A	4	3	101	991	0	0	0	0	1	1	102	0	1	0	2	0	0	3	991
Mb1490	Mb1490	#N/A	#N/A	4	22	78	886	0	0	0	342	0	0	78	0	0	0	4	0	0	22	544
Mb3049c	Mb3049c	#N/A	#N/A	4	9	56	419	0	0	0	217	0	0	56	0	0	0	4	0	0	9	202
sdhA	Mb3347	Involved in tricarboxylic acid cycle. Membrane-bound FAD-containing enzyme which is responsible for succinate interconversion [catalytic activity: succinate + acceptor = fumarate + reduced acceptor].	intermediary metabolism and respiration	4	11	50	413	0	0	0	206	0	0	50	0	0	0	4	0	0	11	207
ppsA	Mb2956	Involved in phenolpthiocerol and phthiocerol dimycocerosate (dim) biosynthesis: extension of C18 with malony CoA (partial reduction).	lipid metabolism	4	55	141	403	0	0	0	184	0	0	141	1	0	0	3	1	0	55	219
Mb2560c	Mb2560c	#N/A	#N/A	4	19	111	388	0	0	0	186	0	0	111	0	0	0	4	0	0	19	202
Mb1972	Mb1972	#N/A	#N/A	4	20	67	384	0	0	0	189	0	0	67	0	0	0	4	0	0	20	195
dnaJ1	Mb0360	Acts as a co-chaperone. Stimulates, jointly with GRPE|Rv0351, the ATPase activity of DNAK|Rv0350. Seems to be regulated negatively by HSPR (Rv0353 product).	virulence, detoxification, adaptation	4	27	103	143	0	0	0	65	0	0	103	1	0	0	3	1	0	27	78
esxE	Mb3934c	Unknown	cell wall and cell processes	3	45	116	5923	0	0	0	3031	0	0	116	2	0	0	1	2	0	45	2892
Mb3723c	Mb3723c	#N/A	#N/A	3	37	140	4317	0	0	0	2188	0	0	140	1	0	0	2	1	0	37	2129
Mb3635c	Mb3635c	#N/A	#N/A	3	40	164	4253	0	0	0	2098	0	1	164	2	0	0	1	2	0	39	2155
Mb3699	Mb3699	#N/A	#N/A	3	51	122	4252	0	0	0	2122	0	0	122	0	2	0	1	0	0	51	2130
ispF	Mb3612c	Involved in the deoxyxylulose-5-phosphate pathway (DXP) of isoprenoid biosynthesis (at the fifth step). Converts 4-diphosphocytidyl-2C-methyl-D-erythritol 2-phosphate into 2C-methyl-D-erythritol 2,4-cyclodiphosphate and CMP. Also converts 4-diphosphocytidyl-2C-methyl-D-erythritol into 2C-methyl-D-erythritol 3,4-cyclophosphate and CMP.	intermediary metabolism and respiration	3	56	143	4251	0	0	0	2133	0	0	143	2	0	0	1	2	0	56	2118
Mb3870	Mb3870	#N/A	#N/A	3	42	133	4250	0	0	0	2109	0	1	133	2	0	0	2	1	1	40	2141
lpqG	Mb3647	Unknown	cell wall and cell processes	3	51	152	4216	0	0	0	2051	0	0	152	1	1	0	1	1	0	51	2165
hns	Mb3882	Function unknown	information pathways	3	33	118	4208	0	0	0	2110	0	0	118	1	1	0	1	1	0	33	2098
pirG	Mb3840	Surface-exposed protein required for multiplication and intracellular growth. Seems to play a role in virulence.	cell wall and cell processes	3	89	267	4130	0	0	0	2037	0	0	267	1	0	0	2	1	0	89	2093
Mb2984c	Mb2984c	#N/A	#N/A	3	31	84	3991	0	0	0	1957	0	0	84	1	0	0	2	1	0	31	2034
Mb3678c	Mb3678c	#N/A	#N/A	3	21	60	3973	0	0	0	2017	1	0	60	1	0	0	1	1	0	21	1956
PE_PGRS57	Mb3543	Function unknown	PE/PPE	3	265	663	3756	0	0	0	2196	0	0	663	2	0	0	1	2	0	265	1560
Mb3943	Mb3943	#N/A	#N/A	3	56	145	3569	0	0	0	1382	0	0	145	1	1	0	1	1	0	56	2187
lppN	Mb2293	Unknown	cell wall and cell processes	3	29	123	3514	0	0	0	1758	0	0	123	0	1	0	2	0	0	29	1756
lppOb	Mb2313	#N/A	#N/A	3	34	98	3505	0	0	0	1735	0	0	98	1	1	0	1	1	0	34	1770
Mb2295	Mb2295	#N/A	#N/A	3	27	92	3492	0	0	0	1752	0	0	92	1	0	0	2	1	0	27	1740
Mb2227c	Mb2227c	#N/A	#N/A	3	25	89	3473	0	0	0	1757	0	1	89	2	0	0	1	2	0	24	1716
Mb2331c	Mb2331c	#N/A	#N/A	3	13	55	3468	0	0	0	1730	0	0	55	1	0	0	2	1	0	13	1738
Mb2333c	Mb2333c	#N/A	#N/A	3	12	55	3456	0	0	0	1732	0	0	55	1	1	0	1	1	0	12	1724
Mb2307c	Mb2307c	#N/A	#N/A	3	17	77	3436	0	0	0	1688	0	0	77	0	0	0	3	0	0	17	1748
Mb2335c	Mb2335c	#N/A	#N/A	3	49	122	3418	0	0	0	1724	0	0	122	2	0	0	1	2	0	49	1694
Mb2337	Mb2337	#N/A	#N/A	3	20	91	3418	0	0	0	1652	0	0	91	2	0	0	1	2	0	20	1766
mmpL9b	Mb2368	#N/A	#N/A	3	31	119	3418	0	0	0	1657	0	0	119	2	0	0	1	2	0	31	1761
fabD	Mb2267	Catalyzes malonyl-CoA-ACP transacylase (MCAT) activity using holo-ACPM as substrate for transacylation [catalytic activity: malonyl-CoA + [acyl-carrier protein] = CoA + malonyl-[acyl-carrier protein]].	lipid metabolism	3	86	247	3411	0	0	0	1657	0	0	247	1	0	0	2	1	0	86	1754
Mb2229	Mb2229	#N/A	#N/A	3	61	192	3406	0	0	0	1647	0	0	192	0	0	0	3	0	0	61	1759
cut2	Mb2323	Hydrolysis of cutin (a polyester that forms the structure of plant cuticle).	cell wall and cell processes	3	46	207	3398	0	0	0	1713	0	0	207	1	0	0	2	1	0	46	1685
Mb2284	Mb2284	#N/A	#N/A	3	47	160	3373	0	0	0	1751	0	0	160	1	0	0	2	1	0	47	1622
lppQ	Mb2370	Unknown	cell wall and cell processes	3	30	102	3351	0	0	0	1611	0	0	102	0	1	0	2	0	0	30	1740
Mb2278c	Mb2278c	#N/A	#N/A	3	44	107	3343	0	0	0	1730	0	0	107	1	0	0	2	1	0	44	1613
Mb2424c	Mb2424c	#N/A	#N/A	3	12	47	3336	0	0	0	1651	0	0	47	1	0	0	2	1	0	12	1685
PE_PGRS40	Mb2392	Function unknown	PE/PPE	3	14	52	3270	0	0	0	1644	0	1	52	1	0	0	2	1	0	13	1626
Mb2396	Mb2396	#N/A	#N/A	3	35	82	3242	0	0	0	1600	0	1	82	0	1	0	2	0	0	34	1642
esxO	Mb2375c	Function unknown	cell wall and cell processes	3	6	52	3219	0	0	0	1610	0	0	52	2	1	0	0	2	0	6	1609
trxC	Mb3945	Thioredoxin participates in various redox reactions through the reversible oxidation of its active center dithiol, to a disulfide, & catalyzes dithiol-disulfide exchange reactions. Forms together with thioredoxin reductase and NADPH a redox active system which donates electrons to a wide variety of different metabolic process. Seems regulated by sigh (Rv3223c product).	intermediary metabolism and respiration	3	25	80	3015	0	0	0	1371	0	1	80	1	1	0	1	1	0	24	1644
Mb3013	Mb3013	#N/A	#N/A	3	51	134	2897	0	0	0	1489	0	0	134	1	0	0	2	1	0	51	1408
Mb1754c	Mb1754c	#N/A	#N/A	3	35	132	2494	0	0	0	1229	0	0	132	1	0	0	2	1	0	35	1265
parB	Mb3948c	Involved in chromosome partition. Localize to both POLES of the predivisional cell following completion of DNA replication. Binds to the DNA origin of replication.	cell wall and cell processes	3	55	203	2491	0	0	0	1386	0	0	203	1	0	0	3	0	1	54	1105
Mb1901c	Mb1901c	#N/A	#N/A	3	36	111	2470	0	0	0	1234	0	0	111	0	1	1	2	0	0	35	1236
Mb1762c	Mb1762c	#N/A	#N/A	3	26	114	2468	0	0	0	1250	0	0	114	0	0	0	3	0	0	26	1218
Mb1756	Mb1756	#N/A	#N/A	3	26	93	2465	0	0	0	1217	0	0	93	0	0	0	3	0	0	26	1248
Mb1896c	Mb1896c	#N/A	#N/A	3	35	152	2461	0	0	0	1234	0	0	152	0	0	0	3	0	0	35	1227
PE18	Mb1816	Function unknown	PE/PPE	3	21	48	2461	0	0	0	1238	0	0	48	0	1	0	2	0	0	21	1223
PPE25	Mb1815	Function unknown	PE/PPE	3	56	204	2460	0	0	0	1234	0	0	204	1	1	0	2	0	1	55	1226
Mb1781	Mb1781	#N/A	#N/A	3	18	73	2454	0	0	0	1270	0	0	73	2	0	0	1	2	0	18	1184
dsbF	Mb1704	Unknown; possibly involved in thiol:disulfide interchange.	cell wall and cell processes	3	28	119	2448	0	0	0	1206	0	0	119	2	0	0	1	2	0	28	1242
Mb3017c	Mb3017c	#N/A	#N/A	3	42	151	2442	0	0	0	1382	0	0	151	2	1	0	0	2	0	42	1060
Mb1924	Mb1924	#N/A	#N/A	3	11	85	2438	0	0	0	1208	0	0	85	2	1	0	1	1	1	10	1230
Mb1948	Mb1948	#N/A	#N/A	3	29	114	2436	0	0	0	1253	0	0	114	0	0	0	3	0	0	29	1183
Mb1700c	Mb1700c	#N/A	#N/A	3	49	166	2433	0	0	0	1186	0	1	166	0	0	0	3	0	0	48	1247
glnA3	Mb1910	Involved in glutamine biosynthesis [catalytic activity: ATP + L-glutamate + NH(3) = ADP + glutamine + orthophosphate].	intermediary metabolism and respiration	3	69	242	2432	0	0	0	1202	0	0	242	0	0	0	3	0	0	69	1230
apa	Mb1891	Unknown (could mediate bacterial attachment to host cells).	cell wall and cell processes	3	65	167	2423	0	0	0	1234	0	0	167	1	0	0	2	1	0	65	1189
Mb1905	Mb1905	#N/A	#N/A	3	45	132	2422	0	0	0	1221	0	0	132	0	0	0	3	0	0	45	1201
Mb1846	Mb1846	#N/A	#N/A	3	40	119	2419	0	0	0	1181	0	0	119	0	0	0	3	0	0	40	1238
PE_PGRS32b	Mb1831c	#N/A	#N/A	3	91	258	2419	0	0	0	1193	1	0	258	0	0	0	2	0	0	91	1226
wag22b	Mb1789c	#N/A	#N/A	3	121	353	2416	0	0	0	1207	0	0	353	1	0	0	2	1	0	121	1209
Mb1928	Mb1928	#N/A	#N/A	3	17	60	2414	0	0	0	1208	0	0	60	0	0	0	3	0	0	17	1206
Mb1805c	Mb1805c	#N/A	#N/A	3	28	112	2412	0	0	0	1252	0	0	112	0	0	0	3	0	0	28	1160
Mb1894c	Mb1894c	#N/A	#N/A	3	50	157	2412	0	0	0	1192	0	0	157	3	0	0	0	3	0	50	1220
cycA	Mb1730c	Permease that is involved in the transport across the cytoplasmic membrane of D-alanine, D-serine and glycine	cell wall and cell processes	3	83	308	2412	0	0	0	1199	0	0	308	1	0	0	2	1	0	83	1213
Mb1933	Mb1933	#N/A	#N/A	3	12	47	2405	0	0	0	1190	0	0	47	1	0	0	2	1	0	12	1215
Mb2888	Mb2888	#N/A	#N/A	3	22	72	2401	0	0	0	1202	0	0	72	1	1	0	1	1	0	22	1199
Mb1733c	Mb1733c	#N/A	#N/A	3	8	34	2398	0	0	0	1208	0	0	34	0	1	0	2	0	0	8	1190
Mb1724	Mb1724	#N/A	#N/A	3	52	158	2392	0	0	0	1200	0	0	158	0	0	0	3	0	0	52	1192
ureB	Mb1880	Involved in the conversion of urea to NH3 [catalytic activity: urea + H2O = CO2 + 2 NH3]	intermediary metabolism and respiration	3	20	59	2390	0	0	0	1153	0	1	59	1	0	0	2	1	0	19	1237
lppC	Mb1946c	Unknown	cell wall and cell processes	3	20	97	2381	0	0	0	1185	0	0	97	0	1	0	2	0	0	20	1196
Mb2849c	Mb2849c	#N/A	#N/A	3	27	107	2380	0	0	0	1174	0	0	107	1	1	0	1	1	0	27	1206
Mb1711c	Mb1711c	#N/A	#N/A	3	28	121	2379	0	0	0	1207	0	0	121	1	0	0	2	1	0	28	1172
Mb1939	Mb1939	#N/A	#N/A	3	23	71	2370	0	0	0	1202	0	1	71	0	1	0	2	0	0	22	1168
ureD	Mb1884	Probably facilitates nickel incorporation	intermediary metabolism and respiration	3	33	113	2369	0	0	0	1189	0	0	113	1	0	0	2	1	0	33	1180
Mb1862	Mb1862	#N/A	#N/A	3	12	46	2367	0	0	0	1169	0	0	46	2	1	0	0	2	0	12	1198
Mb1877c	Mb1877c	#N/A	#N/A	3	18	86	2366	0	0	0	1187	0	0	86	1	1	0	1	1	0	18	1179
Mb1718	Mb1718	#N/A	#N/A	3	65	180	2361	0	0	0	1195	0	0	180	0	2	0	1	0	0	65	1166
Mb1859	Mb1859	#N/A	#N/A	3	34	144	2354	0	0	0	1170	0	0	144	1	0	0	2	1	0	34	1184
Mb2875c	Mb2875c	#N/A	#N/A	3	87	334	2350	0	0	0	1179	0	0	334	1	0	0	2	1	0	87	1171
Mb1860	Mb1860	#N/A	#N/A	3	20	89	2347	0	0	0	1162	0	0	89	1	0	0	2	1	0	20	1185
Mb1795c	Mb1795c	#N/A	#N/A	3	12	41	2340	0	0	0	1199	0	0	41	1	0	0	2	1	0	12	1141
Mb1869c	Mb1869c	#N/A	#N/A	3	22	76	2329	0	0	0	1164	0	0	76	1	0	0	2	1	0	22	1165
Mb2862c	Mb2862c	#N/A	#N/A	3	49	175	2325	0	0	0	1171	0	0	175	0	0	0	3	0	0	49	1154
nusA	Mb2866c	Could participates in both the termination and antitermination of transcription.	information pathways	3	46	203	2321	0	0	0	1142	0	0	203	1	0	0	2	1	0	46	1179
Mb2865c	Mb2865c	#N/A	#N/A	3	18	60	2313	0	0	0	1125	0	0	60	1	0	0	3	0	1	17	1188
wag22a	Mb1790c	#N/A	#N/A	3	13	35	2313	0	0	0	1090	0	0	35	1	2	0	0	1	0	13	1223
Mb1746	Mb1746	#N/A	#N/A	3	31	131	2303	0	0	0	1175	0	0	131	0	1	0	2	0	0	31	1128
Mb1865	Mb1865	#N/A	#N/A	3	45	168	2302	0	0	0	1141	0	0	168	0	0	0	3	0	0	45	1161
fadB3a	Mb1742	#N/A	#N/A	3	26	106	2296	0	0	0	1182	0	0	106	1	1	0	1	1	0	26	1114
rbfA	Mb2863c	Associates with free 30S ribosomal subunits (but not with 30S subunits that are part of 70S ribosomes or polysomes). Essential for efficient processing of 16S rRNA. May interact with the 5'terminal helix region of 16S SRNA.	information pathways	3	36	92	2293	0	0	0	1164	0	0	92	1	1	0	1	1	0	36	1129
Mb2901	Mb2901	#N/A	#N/A	3	12	52	2274	0	0	0	1032	0	0	52	1	1	0	1	1	0	12	1242
gidB	Mb3950c	#N/A	#N/A	3	46	140	2000	0	0	0	1386	0	1	140	0	1	0	2	0	0	45	614
PE_PGRS53	Mb3537	Function unknown	PE/PPE	3	108	335	1998	0	0	0	1350	0	1	335	1	0	0	2	1	0	107	648
gpsA	Mb3006c	#N/A	#N/A	3	74	205	1814	0	0	0	439	0	0	205	0	0	0	3	0	0	74	1375
Mb2904c	Mb2904c	#N/A	#N/A	3	45	214	1616	0	0	0	1251	0	0	214	1	1	0	1	1	0	45	365
bioA	Mb1595	Involved in bioconversion of pimelate into dethiobiotin [catalytic activity: S-adenosyl-L-methionine + 8-amino-7- oxononanoate = S-adenosyl-4-methylthio-2-oxobutanoate + 7,8- diaminononanoate]. Supposedly involved in stationary-phase survival.	intermediary metabolism and respiration	3	25	138	1600	0	0	0	655	0	0	138	0	1	0	2	0	0	25	945
Mb2841c	Mb2841c	#N/A	#N/A	3	48	206	1444	0	0	0	220	0	0	206	1	0	0	3	0	1	47	1224
cdsA	Mb2905c	Involved in the phospholipid biosynthesis [catalytic activity: CTP + phosphatidate = pyrophosphate + CDP-diacylglycerol].	lipid metabolism	3	42	169	1409	0	0	0	1261	0	0	169	1	0	0	2	1	0	42	148
Mb1598	Mb1598	#N/A	#N/A	3	6	57	1403	0	0	0	685	0	0	57	1	1	0	1	1	0	6	718
Mb2039	Mb2039	#N/A	#N/A	3	16	66	1337	0	0	0	672	0	0	66	0	0	0	3	0	0	16	665
Mb2041	Mb2041	#N/A	#N/A	3	16	67	1337	0	0	0	634	0	0	67	0	1	0	2	0	0	16	703
Mb1653c	Mb1653c	#N/A	#N/A	3	24	151	1333	0	0	0	657	0	0	151	0	1	0	2	0	0	24	676
Mb1650c	Mb1650c	#N/A	#N/A	3	14	52	1329	0	0	0	658	0	1	52	1	1	0	1	1	0	13	671
pykA	Mb1643	Produces phosphoenol pyruvate in glycolysis [catalytic activity: ATP + pyruvate = ADP + phosphoenolpyruvate]	intermediary metabolism and respiration	3	26	138	1329	0	0	0	654	0	0	138	1	0	0	2	1	0	26	675
hisF	Mb1631	Histidine biosynthesis pathway (sixth step). Catalyzes the cyclization reaction that produces D-erythro-imidazole glycerol phosphate.	intermediary metabolism and respiration	3	19	85	1326	0	0	0	627	0	0	85	1	0	0	2	1	0	19	699
mce4D	Mb3526c	Unknown, but thought to be involved in host cell invasion. Predicted to be involved in lipid catabolism.	virulence, detoxification, adaptation	3	22	130	1326	0	0	0	657	0	0	130	1	0	0	2	1	0	22	669
Mb2035	Mb2035	#N/A	#N/A	3	15	53	1321	0	0	0	693	0	0	53	1	0	0	2	1	0	15	628
Mb2045c	Mb2045c	#N/A	#N/A	3	13	60	1321	0	0	0	693	0	0	60	0	0	0	3	0	0	13	628
citE	Mb2526c	Interconversion of acetate and oxaloacetate from citrate [catalytic activity: citrate = acetate + oxaloacetate].	intermediary metabolism and respiration	3	22	85	1319	0	0	0	674	0	0	85	1	0	0	2	1	0	22	645
Mb2450c	Mb2450c	#N/A	#N/A	3	22	76	1318	0	0	0	619	0	0	76	0	0	0	3	0	0	22	699
Mb1607c	Mb1607c	#N/A	#N/A	3	9	31	1314	0	0	0	688	0	0	31	1	1	0	1	1	0	9	626
infC	Mb1668	If-3 binds to the 30S ribosomal subunit and shifts the equilibrum between 70S ribosomes and their 50S and 30S subunits in favor of the free subunits, thus enhancing the availability of 30S subunits on which protein synthesis initiation begins.	information pathways	3	17	62	1314	0	0	0	655	0	0	62	0	0	0	3	0	0	17	659
Mb1618c	Mb1618c	#N/A	#N/A	3	38	138	1311	0	0	0	659	0	0	138	0	0	0	3	0	0	38	652
Mb1619c	Mb1619c	#N/A	#N/A	3	23	72	1311	0	0	0	659	0	0	72	0	1	0	2	0	0	23	652
pdhA	Mb2525c	#N/A	#N/A	3	24	117	1311	0	0	0	666	0	1	117	0	1	0	2	0	0	23	645
bcpB	Mb1634c	Peroxide detoxification	virulence, detoxification, adaptation	3	12	44	1310	0	0	0	673	0	1	44	1	0	0	2	1	0	11	637
rpmI	Mb1669	Translation	information pathways	3	5	17	1303	0	0	0	644	0	0	17	1	1	0	1	1	0	5	659
otsA	Mb3520	Involved in osmoregulatory trehalose biosynthesis. Mycobacteria can produce trehalose from glucose 6-phosphate and UDP-glucose (the OtsA-OtsB pathway) from glycogen-like alpha(1-->4)-linked glucose polymers (the TreY-TreZ pathway) and from maltose (the TreS pathway) [catalytic activity: UDP-glucose + D-glucose 6-phosphate = UDP + alpha,alpha-trehalose 6-phosphate].	virulence, detoxification, adaptation	3	34	156	1302	0	0	0	652	0	0	156	0	1	0	2	0	0	34	650
yrbE4A	Mb3531c	Unknown. Predicted to be involved in lipid catabolism.	virulence, detoxification, adaptation	3	25	94	1298	0	0	0	638	0	0	94	1	1	0	1	1	0	25	660
fadE19	Mb2528c	Function unknown, but seems involved in metabolism of small branched-chain fatty acids and macrolide antibiotic production. Catalyses the alpha, beta-dehydrogenation of acyl-CoA esters and transfer electrons to ETF, the electron transfer protein.	lipid metabolism	3	25	129	1296	0	0	0	658	0	1	129	1	0	0	2	1	0	24	638
Mb2437c	Mb2437c	#N/A	#N/A	3	38	152	1295	0	0	0	630	0	0	152	1	0	0	2	1	0	38	665
ppm1	Mb2077c	Transfers mannose from GDP-mannose to all endogenous polyprenol-phosphates.	cell wall and cell processes	3	64	244	1295	0	0	0	640	0	0	244	0	0	0	3	0	0	64	655
Mb2534	Mb2534	#N/A	#N/A	3	16	68	1292	0	0	0	658	0	0	68	1	0	0	2	1	0	16	634
lipT	Mb2071c	Converts unknown esters to corresponding free acid and alcohol	intermediary metabolism and respiration	3	39	165	1292	0	0	0	662	0	0	165	1	0	0	2	1	0	39	630
trpB	Mb1638	Tryptophan biosynthesis pathway (fifth last step). The beta subunit is responsible for the synthesis of L-tryptophan from indole and L-serine. [catalytic activity: L-serine + 1-(indol-3-YL)glycerol 3-phosphate = L-tryptophan + glyceraldehyde 3-phosphate + H(2)O]	intermediary metabolism and respiration	3	26	138	1291	0	0	0	655	0	0	138	0	0	0	3	0	0	26	636
Mb3495	Mb3495	#N/A	#N/A	3	17	56	1285	0	0	0	650	0	0	56	0	1	0	2	0	0	17	635
papA5	Mb2964	Thought to be involved in phthiocerol dimycocerosate (dim) biosynthesis.	lipid metabolism	3	33	135	1283	0	0	0	631	0	0	135	0	0	0	3	0	0	33	652
Mb1600	Mb1600	#N/A	#N/A	3	6	44	1280	0	0	0	640	0	0	44	1	1	0	1	1	0	6	640
cydD	Mb1647c	Involved in active transport across the membrane of component linked with the assembly of cytochrome: involved in cytochrome biogenesis (aerobic respiration). Responsible for energy coupling to the transport system and for the translocation of the substrate across the membrane.	intermediary metabolism and respiration	3	46	157	1280	0	0	0	631	0	0	157	1	0	0	2	1	0	46	649
pheS	Mb1676	Charging PHE tRNA [catalytic activity: ATP + L-phenylalanine + tRNA(PHE) = AMP + diphosphate + L-phenylalanyl-tRNA(PHE)]	information pathways	3	29	97	1276	0	0	0	636	0	0	97	1	0	0	2	1	0	29	640
Mb2027c	Mb2027c	#N/A	#N/A	3	37	123	1274	0	0	0	636	0	0	123	0	1	0	2	0	0	37	638
rpfE	Mb2477c	Thought to promote the resuscitation and growth of dormant, nongrowing cells. Could also stimulate the growth of several other high G+C gram+ organisms, e.g. Mycobacterium avium, Mycobacterium bovis (BCG), Mycobacterium kansasii, Mycobacterium smegmatis.	cell wall and cell processes	3	8	43	1271	0	0	0	636	0	0	43	1	0	0	2	1	0	8	635
rpoA	Mb3486c	DNA-dependent RNA polymerase catalyzes the transcription of DNA into RNA using the four ribonucleoside triphosphates as substrates. The amino-terminal portion is involved in the assembly of core RNAP, whereas the C-terminal is involved in interaction with transcriptional regulators [catalytic activity: N nucleoside triphosphate = N pyrophosphate + RNA(N)].	information pathways	3	28	102	1270	0	0	0	636	0	0	102	0	1	0	2	0	0	28	634
Mb3390c	Mb3390c	#N/A	#N/A	3	7	26	1264	0	0	0	639	0	1	26	1	0	0	2	1	0	6	625
Mb3386c	Mb3386c	#N/A	#N/A	3	21	75	1263	0	0	0	646	0	0	75	1	0	0	2	1	0	21	617
Mb3516	Mb3516	#N/A	#N/A	3	16	47	1263	0	0	0	612	0	0	47	1	1	0	1	1	0	16	651
cpsA	Mb3514	Unknown	conserved hypotheticals	3	34	157	1260	0	0	0	648	0	0	157	0	1	0	2	0	0	34	612
Mb2028c	Mb2028c	#N/A	#N/A	3	19	76	1255	0	0	0	605	0	0	76	1	1	0	1	1	0	19	650
Mb2067c	Mb2067c	#N/A	#N/A	3	38	137	1255	0	0	0	619	0	1	137	1	1	0	1	1	0	37	636
folC	Mb2474c	Conversion of folates to polyglutamate derivatives. Bacteria require folate for the biosynthesis of glycine, methionine, formyl-met-tRNA, thymidylates, purines, and pantothenate [catalytic activity: ATP + {tetrahydrofolyl-[GLU]}(N) + L-glutamate = ADP + phosphate + {tetrahydrofolyl-[GLU]}(N+1)].	intermediary metabolism and respiration	3	28	137	1255	0	0	0	620	0	0	137	0	0	0	3	0	0	28	635
rmlB2	Mb3497c	#N/A	#N/A	3	26	115	1252	0	0	0	640	0	0	115	1	0	0	2	1	0	26	612
tig	Mb2489c	Involved in protein export. Acts as a chaperone by maintaining the newly synthesized protein in an open conformation.	cell wall and cell processes	3	42	128	1248	0	0	0	580	1	0	128	1	0	0	1	1	0	42	668
Mb2492c	Mb2492c	#N/A	#N/A	3	13	52	1246	0	0	0	616	0	0	52	1	1	0	1	1	0	13	630
Mb3441	Mb3441	#N/A	#N/A	3	9	27	1246	0	0	0	616	0	0	27	0	0	0	3	0	0	9	630
pdhC	Mb2523c	#N/A	#N/A	3	36	118	1246	0	0	0	589	0	0	118	1	0	0	2	1	0	36	657
Mb3426c	Mb3426c	#N/A	#N/A	3	37	116	1231	0	0	0	610	0	0	116	0	0	0	3	0	0	37	621
Mb3437c	Mb3437c	#N/A	#N/A	3	55	157	1230	0	0	0	630	0	0	157	0	1	0	2	0	0	55	600
Mb3392	Mb3392	#N/A	#N/A	3	6	25	1228	0	0	0	616	0	0	25	2	0	0	1	2	0	6	612
Mb2486	Mb2486	#N/A	#N/A	3	31	144	1227	0	0	0	626	0	0	144	1	1	0	2	0	1	30	601
Mb3393	Mb3393	#N/A	#N/A	3	6	23	1226	0	0	0	617	0	0	23	1	0	0	2	1	0	6	609
gadB	Mb3462c	Catalyzes the production of GABA [catalytic activity: L-glutamate = 4-aminobutanoate + CO(2)].	intermediary metabolism and respiration	3	36	135	1222	0	0	0	635	0	0	135	0	0	0	3	0	0	36	587
glmM	Mb3471c	#N/A	#N/A	3	41	122	1216	0	0	0	587	0	0	122	1	1	0	1	1	0	41	629
PPE56a	Mb3385c	#N/A	#N/A	3	43	137	1209	0	0	0	619	0	0	137	0	1	0	2	0	0	43	590
Mb3427c	Mb3427c	#N/A	#N/A	3	18	53	1205	0	0	0	572	0	0	53	2	0	0	1	2	0	18	633
Mb3406	Mb3406	#N/A	#N/A	3	43	131	1204	0	0	0	622	0	0	131	0	1	0	2	0	0	43	582
esxT	Mb3474c	Function unknown	cell wall and cell processes	3	7	28	1204	0	0	0	605	0	0	28	1	1	0	1	1	0	7	599
pks10	Mb1688	Possibly involved in the biosynthesis of secondary metabolites [catalytic activity: 3 malonyl-CoA + 4-coumaroyl-CoA = 4 CoA + naringenin chalcone + 3 CO2]	lipid metabolism	3	15	108	1193	0	0	0	610	0	0	108	0	0	0	3	0	0	15	583
PE_PGRS51	Mb3402	Function unknown	PE/PPE	3	45	137	1191	0	0	0	601	0	0	137	0	0	0	3	0	0	45	590
Mb3510c	Mb3510c	#N/A	#N/A	3	22	58	1187	0	0	0	546	0	0	58	1	0	0	2	1	0	22	641
ctpF	Mb2020	Metal cation-transporting ATPase; possibly catalyzes the transport of an undetermined metal cation with the hydrolysis of ATP [catalytic activity: ATP + H(2)O + undetermined metal cation(in) = ADP + phosphate + undetermined metal cation(out)].	cell wall and cell processes	3	82	257	1167	0	0	0	636	0	0	257	0	0	0	3	0	0	82	531
Mb3464c	Mb3464c	#N/A	#N/A	3	21	60	1155	0	0	0	572	0	0	60	1	0	0	2	1	0	21	583
Mb2063c	Mb2063c	#N/A	#N/A	3	27	109	1121	0	0	0	437	0	0	109	0	0	0	3	0	0	27	684
TB16.3	Mb2207c	Unknown	conserved hypotheticals	3	7	46	1120	0	0	0	492	0	0	46	0	0	0	3	0	0	7	628
hspX	Mb2057c	Stress protein induced by anoxia. Has a proposed role in maintenance of long-term viability during latent, asymptomatic infections, and a proposed role in replication during initial infection. Regulated by the two component regulatory system DEVR|Rv3133c/DEVS|Rv3132c, in response to a hypoxic signal.	virulence, detoxification, adaptation	3	7	44	1100	0	0	0	659	0	0	44	1	1	0	1	1	0	7	441
Mb3378c	Mb3378c	#N/A	#N/A	3	9	27	1071	0	0	0	461	0	0	27	0	2	0	1	0	0	9	610
Mb2056c	Mb2056c	#N/A	#N/A	3	62	188	1056	0	0	0	626	0	0	188	0	0	0	3	0	0	62	430
Mb2080	Mb2080	#N/A	#N/A	3	21	69	1038	0	0	0	417	0	0	69	1	0	0	2	1	0	21	621
rpsR	Mb2081c	#N/A	#N/A	3	9	30	993	0	0	0	635	0	0	30	0	2	0	1	0	0	9	358
qor	Mb1489c	Catalyzes the one electron reduction of certain quinones [catalytic activity: NADPH + quinone = NADP+ + semiquinone]	intermediary metabolism and respiration	3	26	100	985	0	0	0	537	0	0	100	1	0	0	2	1	0	26	448
PE_PGRS28	Mb1487c	Function unknown	PE/PPE	3	52	134	921	1	0	0	251	1	0	133	1	1	0	0	1	0	52	670
Mb2204c	Mb2204c	#N/A	#N/A	3	24	79	912	0	0	0	257	0	0	79	0	0	0	3	0	0	24	655
cobN	Mb2088c	Required for cobalt insertion.	intermediary metabolism and respiration	3	27	111	773	0	0	0	577	0	0	111	1	0	0	2	1	0	27	196
Mb1492c	Mb1492c	#N/A	#N/A	3	26	79	750	0	0	0	655	0	0	79	1	0	0	2	1	0	26	95
ppsD	Mb2959	Involved in phenolpthiocerol and phthiocerol dimycocerosate (dim) biosynthesis: extension with methylmalony CoA (partial reduction).	lipid metabolism	3	46	152	667	0	0	0	487	0	0	152	0	1	0	2	0	0	46	180
aroG	Mb2200c	Chorismate biosynthesis	intermediary metabolism and respiration	3	17	37	638	0	0	0	176	0	1	37	1	0	0	2	1	0	16	462
PE_PGRS27	Mb1485c	Function unknown	PE/PPE	3	16	56	540	0	0	0	0	1	0	56	0	0	0	2	0	0	16	540
Mb3220	Mb3220	#N/A	#N/A	3	11	46	428	0	0	0	213	0	0	46	0	0	0	3	0	0	11	215
mnmA	Mb3050c	#N/A	#N/A	3	7	41	428	0	0	0	225	0	0	41	1	0	0	2	1	0	7	203
pepQ	Mb2564c	Function unknown; hydrolyses peptides.	intermediary metabolism and respiration	3	8	30	426	0	0	0	215	0	0	30	0	0	0	3	0	0	8	211
Mb3075c	Mb3075c	#N/A	#N/A	3	8	39	414	0	0	0	207	0	0	39	0	0	0	3	0	0	8	207
Mb3186c	Mb3186c	#N/A	#N/A	3	12	43	406	0	0	0	211	0	0	43	1	1	0	1	1	0	12	195
Mb3086c	Mb3086c	#N/A	#N/A	3	14	49	405	0	0	0	208	0	0	49	0	1	0	2	0	0	14	197
sdhB	Mb3348	Involved in tricarboxylic acid cycle. Membrane-bound FAD-containing enzyme which is responsible for succinate interconversion [catalytic activity: succinate + acceptor = fumarate + reduced acceptor].	intermediary metabolism and respiration	3	6	25	402	0	0	0	202	0	0	25	0	0	0	3	0	0	6	200
fixA	Mb3055c	The electron transfer flavoprotein serves as a specific electron acceptor for other dehydrogenases. It transfers the electrons to the main respiratory chain via ETF-ubiquinone oxidoreductase (ETF dehydrogenase).	intermediary metabolism and respiration	3	11	28	398	0	0	0	203	0	0	28	1	0	0	2	1	0	11	195
rhlE	Mb3237	Has a helix-destabilizing activity	information pathways	3	18	37	398	0	0	0	200	0	0	37	0	1	0	2	0	0	18	198
nrdE	Mb3077c	Involved in the DNA replication pathway. Catalyzes the biosynthesis of deoxyribonucleotides from the corresponding ribonucleotides, precursors that are necessary for DNA synthesis. [catalytic activity: 2'-deoxyribonucleoside diphosphate + oxidized thioredoxin + H(2)O = ribonucleoside diphosphate + reduced thioredoxin].	information pathways	3	11	71	390	0	0	0	194	0	0	71	0	0	0	3	0	0	11	196
Mb1971	Mb1971	#N/A	#N/A	3	6	32	377	0	0	0	181	0	0	32	0	0	0	3	0	0	6	196
mesTa	Mb3202c	#N/A	#N/A	3	4	16	374	0	0	0	191	0	0	16	1	0	0	2	1	0	4	183
ppsB	Mb2957	Involved in phenolpthiocerol and phthiocerol dimycocerosate (dim) biosynthesis: extension with malony CoA (partial reduction).	lipid metabolism	3	35	138	371	0	0	0	186	0	0	138	1	0	0	2	1	0	35	185
pbpB	Mb2187c	Involved in peptidoglycan biosynthesis	cell wall and cell processes	3	21	64	369	0	0	0	175	0	0	64	0	0	0	3	0	0	21	194
lhr	Mb3324	Has both ATPase and helicase activities.	information pathways	3	38	145	340	0	0	0	171	0	0	145	0	0	0	3	0	0	38	169
senX3	Mb0500	Sensor part of a two component regulatory system. Probably forms part of a two-component regulatory system SENX3/REGX3; phosphorylates REGX3.	regulatory proteins	3	31	100	235	0	0	0	18	0	0	100	1	0	0	2	1	0	31	217
PE_PGRS14	Mb0857c	Function unknown	PE/PPE	3	6	42	86	0	1	0	85	1	0	42	1	0	0	1	1	0	6	1
Mb3733c	Mb3733c	#N/A	#N/A	2	25	103	4291	0	0	0	2186	0	1	103	0	1	0	1	0	0	24	2105
Mb3712c	Mb3712c	#N/A	#N/A	2	24	84	4285	0	0	0	2160	0	0	84	0	0	0	2	0	0	24	2125
esxD	Mb3920c	Function unknown	cell wall and cell processes	2	25	113	4280	0	0	0	2138	0	0	113	2	0	0	0	2	0	25	2142
lpqH	Mb3789	Shown to inhibit gamma interferon regulated HLA-DR protein and mRNA expression in human macrophages	cell wall and cell processes	2	45	134	4278	0	0	0	2100	0	0	134	1	0	0	1	1	0	45	2178
Mb3642c	Mb3642c	#N/A	#N/A	2	32	112	4242	0	0	0	2150	0	0	112	1	1	0	0	1	0	32	2092
Mb3798c	Mb3798c	#N/A	#N/A	2	9	64	4230	0	0	0	2154	0	0	64	1	0	0	1	1	0	9	2076
Mb3910c	Mb3910c	#N/A	#N/A	2	40	118	4219	0	0	0	2051	0	0	118	1	0	0	1	1	0	40	2168
Mb3786	Mb3786	#N/A	#N/A	2	28	103	4218	0	0	0	2132	0	0	103	1	0	0	1	1	0	28	2086
Mb3799c	Mb3799c	#N/A	#N/A	2	29	106	4216	0	0	0	2148	0	0	106	0	0	0	2	0	0	29	2068
Mb3881	Mb3881	#N/A	#N/A	2	26	69	4216	0	0	0	2086	0	1	69	2	0	0	0	2	0	25	2130
Mb3794	Mb3794	#N/A	#N/A	2	30	122	4199	0	0	0	2118	0	1	122	2	0	0	0	2	0	29	2081
Mb3773	Mb3773	#N/A	#N/A	2	41	126	4195	0	0	0	2138	0	0	126	1	0	0	1	1	0	41	2057
PE33	Mb3674	Function unknown	PE/PPE	2	19	86	4091	0	0	0	1922	0	0	86	0	0	0	2	0	0	19	2169
PE_PGRS60	Mb3676	Function unknown	PE/PPE	2	30	82	4013	0	0	0	1889	0	0	82	1	1	0	0	1	0	30	2124
Mb3682c	Mb3682c	#N/A	#N/A	2	74	218	3997	0	0	0	1933	0	0	218	1	0	0	1	1	0	74	2064
Mb2296	Mb2296	#N/A	#N/A	2	22	73	3507	0	0	0	1772	0	0	73	1	0	0	1	1	0	22	1735
Mb2326c	Mb2326c	#N/A	#N/A	2	13	56	3495	0	0	0	1756	0	0	56	1	1	0	0	1	0	13	1739
Mb2324	Mb2324	#N/A	#N/A	2	19	59	3464	0	0	0	1727	0	0	59	2	0	0	0	2	0	19	1737
Mb2304	Mb2304	#N/A	#N/A	2	7	56	3442	0	0	0	1722	0	0	56	1	1	0	0	1	0	7	1720
acpP	Mb2268	#N/A	#N/A	2	17	96	3414	0	0	0	1654	0	0	96	2	0	0	0	2	0	17	1760
rocD1	Mb2349c	Involved in arginine metabolism [catalytic activity: L-ornithine + a 2-oxo acid = L-glutamate 5-semialdehyde + an L-amino acid].	intermediary metabolism and respiration	2	46	173	3404	0	0	0	1698	0	0	173	0	1	0	1	0	0	46	1706
Mb2279c	Mb2279c	#N/A	#N/A	2	5	45	3355	0	0	0	1733	0	0	45	1	0	0	1	1	0	5	1622
Mb2390c	Mb2390c	#N/A	#N/A	2	21	60	3289	0	0	0	1652	0	0	60	2	0	0	0	2	0	21	1637
dnaJ2	Mb2394c	Acts as a co-chaperone. Stimulates, jointly with GRPE, the ATPase activity of DNAK|Rv0350.	virulence, detoxification, adaptation	2	73	308	3251	0	0	0	1606	0	0	308	2	0	0	1	1	1	72	1645
Mb1770	Mb1770	#N/A	#N/A	2	12	47	2484	0	0	0	1238	0	0	47	1	1	0	0	1	0	12	1246
esxM	Mb1820	Function unknown	cell wall and cell processes	2	14	62	2479	0	0	0	1276	0	0	62	0	1	0	1	0	0	14	1203
Mb1769	Mb1769	#N/A	#N/A	2	12	35	2474	0	0	0	1237	0	0	35	0	1	0	1	0	0	12	1237
Mb1904	Mb1904	#N/A	#N/A	2	25	69	2444	0	0	0	1228	0	0	69	0	0	0	2	0	0	25	1216
Mb1902c	Mb1902c	#N/A	#N/A	2	29	71	2443	0	0	0	1220	0	0	71	1	0	1	2	0	1	27	1223
Mb1764c	Mb1764c	#N/A	#N/A	2	25	108	2441	0	0	0	1201	0	0	108	1	0	0	1	1	0	25	1240
lppE	Mb1913c	Unknown	cell wall and cell processes	2	16	74	2441	0	0	0	1202	0	0	74	0	0	0	2	0	0	16	1239
Mb1921c	Mb1921c	#N/A	#N/A	2	10	24	2439	0	0	0	1244	0	0	24	2	0	0	0	2	0	10	1195
lppT	Mb1827	Unknown	cell wall and cell processes	2	13	29	2433	0	0	0	1207	0	0	29	0	0	0	2	0	0	13	1226
Mb1926	Mb1926	#N/A	#N/A	2	10	33	2423	0	0	0	1209	0	0	33	1	1	0	0	1	0	10	1214
Mb1807c	Mb1807c	#N/A	#N/A	2	15	70	2414	0	0	0	1256	0	0	70	1	1	0	0	1	0	15	1158
Mb1925	Mb1925	#N/A	#N/A	2	18	54	2413	0	0	0	1195	0	0	54	0	1	0	1	0	0	18	1218
Mb1801	Mb1801	#N/A	#N/A	2	18	62	2411	0	0	0	1253	0	0	62	1	0	0	1	1	0	18	1158
ureF	Mb1882	Probably facilitates nickel incorporation	intermediary metabolism and respiration	2	30	103	2409	0	0	0	1185	0	0	103	0	0	0	2	0	0	30	1224
Mb2846c	Mb2846c	#N/A	#N/A	2	13	76	2395	0	0	0	1234	0	0	76	1	1	0	0	1	0	13	1161
modA	Mb1888	Involved in the active transport of molybdenum into the cell across the membrane (import). Part of the binding-protein-dependent transport system modabc.	cell wall and cell processes	2	39	133	2395	0	0	0	1199	0	0	133	1	0	0	1	1	0	39	1196
Mb1892	Mb1892	#N/A	#N/A	2	12	69	2394	0	0	0	1221	0	1	69	0	1	0	1	0	0	11	1173
Mb1878	Mb1878	#N/A	#N/A	2	24	81	2391	0	0	0	1175	0	0	81	1	0	0	2	0	1	23	1216
Mb1834c	Mb1834c	#N/A	#N/A	2	30	62	2390	0	0	0	1147	0	1	62	1	0	0	2	0	1	28	1243
Mb1734	Mb1734	#N/A	#N/A	2	58	280	2379	0	0	0	1171	0	0	280	0	0	0	2	0	0	58	1208
Mb1809	Mb1809	#N/A	#N/A	2	20	94	2375	0	0	0	1176	0	0	94	1	0	0	1	1	0	20	1199
Mb1938	Mb1938	#N/A	#N/A	2	21	76	2375	0	0	0	1188	0	1	76	0	1	0	1	0	0	20	1187
gcvH	Mb1857	The glycine cleavage system catalyses the degradation of glycine. The H protein shuttles the methylamine group of glycine from the P protein to the T protein	intermediary metabolism and respiration	2	12	80	2372	0	0	0	1183	0	0	80	0	0	0	2	0	0	12	1189
Mb2884c	Mb2884c	#N/A	#N/A	2	49	174	2371	0	0	0	1168	0	0	174	0	0	0	2	0	0	49	1203
PE_PGRS32a	Mb1832c	#N/A	#N/A	2	14	47	2371	0	0	0	1139	0	0	47	1	0	0	1	1	0	14	1232
Mb1748	Mb1748	#N/A	#N/A	2	27	143	2368	0	0	0	1240	0	0	143	1	0	0	1	1	0	27	1128
Mb1887c	Mb1887c	#N/A	#N/A	2	36	115	2367	0	0	0	1180	0	1	115	2	0	0	0	2	0	35	1187
Mb1861	Mb1861	#N/A	#N/A	2	39	125	2342	0	0	0	1159	0	0	125	1	0	0	1	1	0	39	1183
mpb70	Mb2900	#N/A	#N/A	2	36	103	2335	0	0	0	1112	0	1	103	0	0	0	2	0	0	35	1223
Mb1719	Mb1719	#N/A	#N/A	2	9	34	2334	0	0	0	1194	0	0	34	2	0	0	0	2	0	9	1140
Mb1737	Mb1737	#N/A	#N/A	2	42	128	2324	0	0	0	1090	0	0	128	1	0	0	1	1	0	42	1234
Mb1795A	Mb1795A	#N/A	#N/A	2	18	59	2322	0	0	0	1119	0	0	59	0	0	0	2	0	0	18	1203
ugpAb	Mb2859c	#N/A	#N/A	2	25	102	2316	0	0	0	1173	0	0	102	0	0	0	2	0	0	25	1143
Mb2969	Mb2969	#N/A	#N/A	2	16	57	2314	0	0	0	1673	0	0	57	0	1	0	1	0	0	16	641
pca	Mb2991c	Involved in gluconeogenesis and lipogenesis. Pyruvate carboxylase catalyzes a 2-step reaction, involving the ATP-dependent carboxylation of the covalently attached biotin in the first step and the transfer of the carboxyl group to pyruvate in the second [catalytic activity: ATP + pyruvate + HCO(3)(-) = ADP + phosphate + oxaloacetate].	intermediary metabolism and respiration	2	42	95	2222	0	0	0	2012	0	0	95	0	0	0	2	0	0	42	210
Mb3953c	Mb3953c	#N/A	#N/A	2	5	20	1449	0	0	0	1392	0	0	20	1	0	0	1	1	0	5	57
hisA	Mb1629	Histidine biosynthesis pathway (fourth step) [catalytic activity: N-(5'-phospho-D-ribosylformimino)-5-amino-1-(5''-phosphoribosyl)-4-imidazolecarb oxamide = N-(5'-phospho-D-1'-ribulosylformimino)-5-amino-1-(5''-phosphoribosyl)-4- imidazolecarboxamide.]	intermediary metabolism and respiration	2	18	68	1368	0	0	0	663	0	0	68	1	0	0	1	1	0	18	705
trpD	Mb2215c	Tryptophan biosynthesis	intermediary metabolism and respiration	2	20	113	1354	0	0	0	614	0	0	113	1	0	0	1	1	0	20	740
Mb1623	Mb1623	#N/A	#N/A	2	20	73	1352	0	0	0	702	0	0	73	0	0	0	2	0	0	20	650
Mb1654c	Mb1654c	#N/A	#N/A	2	13	49	1349	0	0	0	673	0	0	49	1	0	0	1	1	0	13	676
Mb1658c	Mb1658c	#N/A	#N/A	2	14	38	1345	0	0	0	673	0	0	38	0	0	0	2	0	0	14	672
Mb2068c	Mb2068c	#N/A	#N/A	2	23	72	1344	0	0	0	701	0	0	72	1	0	0	1	1	0	23	643
hisB	Mb1627	Histidine biosynthesis (seventh step) [catalytic activity: D-erythro-1-(imidazol-4-YL)glycerol 3- phosphate = 3-(imidazol-4-YL)-2-oxopropyl phosphate + H(2)O]	intermediary metabolism and respiration	2	17	81	1344	0	0	0	660	0	0	81	1	0	0	1	1	0	17	684
hisI	Mb1632	Involved in histidine biosynthesis pathway (at the third step) [catalytic activity: 5-phosphoribosyl-AMP + H(2)O = 5-(5-phospho-D-ribosylaminoformimino)-1-(5-phospho-ribosyl) imidazole-4- carboxamide.]	intermediary metabolism and respiration	2	13	30	1341	0	0	0	638	0	0	30	0	1	0	1	0	0	13	703
Mb2545c	Mb2545c	#N/A	#N/A	2	21	82	1338	0	0	0	650	0	0	82	1	0	0	1	1	0	21	688
Mb2040	Mb2040	#N/A	#N/A	2	28	120	1332	0	0	0	640	0	0	120	0	0	0	2	0	0	28	692
Mb2540c	Mb2540c	#N/A	#N/A	2	39	123	1331	0	0	0	656	0	0	123	1	0	0	1	1	0	39	675
Mb2541	Mb2541	#N/A	#N/A	2	3	16	1327	0	0	0	674	0	0	16	0	1	0	1	0	0	3	653
mce4C	Mb3527c	Unknown, but thought to be involved in host cell invasion. Predicted to be involved in lipid catabolism.	virulence, detoxification, adaptation	2	23	115	1327	0	0	0	657	0	0	115	1	0	0	1	1	0	23	670
Mb2500	Mb2500	#N/A	#N/A	2	14	73	1321	0	0	0	712	0	0	73	1	0	0	1	1	0	14	609
Mb2543c	Mb2543c	#N/A	#N/A	2	11	56	1318	0	0	0	661	1	0	57	0	0	0	1	0	0	11	657
hisC1	Mb1626	Histidine biosynthesis (eighth step) [catalytic activity: L-histidinol-phosphate + 2-oxoglutarate = 3-(imidazol-4-YL)-2-oxopropyl phosphate + L-glutamate]	intermediary metabolism and respiration	2	40	133	1316	0	0	0	678	0	0	133	0	0	0	2	0	0	40	638
Mb1605c	Mb1605c	#N/A	#N/A	2	10	24	1312	0	0	0	679	0	0	24	1	0	0	1	1	0	10	633
bioB	Mb1615	Involved in biotin synthesis.	intermediary metabolism and respiration	2	38	100	1310	0	0	0	677	0	0	100	1	0	0	1	1	0	38	633
Mb2549c	Mb2549c	#N/A	#N/A	2	8	23	1309	0	0	0	683	0	0	23	0	0	0	2	0	0	8	626
Mb1666c	Mb1666c	#N/A	#N/A	2	39	148	1308	0	0	0	651	0	0	148	1	0	0	1	1	0	39	657
PE25	Mb2457c	Function unknown	PE/PPE	2	9	43	1302	0	0	0	668	0	0	43	1	1	0	0	1	0	9	634
groEL	Mb3451c	#N/A	#N/A	2	28	144	1302	0	0	0	640	0	0	144	0	0	0	2	0	0	28	662
bcp	Mb2550	Putative antioxidant protein.	virulence, detoxification, adaptation	2	12	51	1301	0	0	0	616	0	0	51	0	0	0	2	0	0	12	685
orn	Mb2539	Involved in RNA degradation: 3'-to-5' exoribonuclease specific for small oligoribonucleotides.	intermediary metabolism and respiration	2	11	68	1300	0	0	0	647	0	0	68	1	0	0	1	1	0	11	653
Mb1675	Mb1675	#N/A	#N/A	2	19	78	1299	0	0	0	653	0	0	78	0	1	0	1	0	0	19	646
Mb2537	Mb2537	#N/A	#N/A	2	24	80	1299	0	0	0	659	0	0	80	2	0	0	0	2	0	24	640
Mb1611c	Mb1611c	#N/A	#N/A	2	10	54	1296	0	0	0	635	0	0	54	1	0	0	1	1	0	10	661
Mb1614c	Mb1614c	#N/A	#N/A	2	19	68	1296	0	0	0	627	0	0	68	2	0	0	0	2	0	19	669
Mb1604c	Mb1604c	#N/A	#N/A	2	10	45	1295	0	0	0	671	0	0	45	0	0	0	2	0	0	10	624
Mb1672c	Mb1672c	#N/A	#N/A	2	27	111	1291	0	0	0	654	0	0	111	0	1	0	1	0	0	27	637
proA	Mb2451c	Involved in proline biosynthesis pathway (at the second step). Catalyzes the NADPH dependent reduction of L-gamma- glutamyl 5-phosphate into L-glutamate 5-semialdehyde and phosphate. The product spontaneously undergoes cyclization to form 1-pyrroline-5-carboxylate. [catalytic activity: L-glutamate 5-semialdehyde + phosphate + NADP(+) = L-gamma-glutamyl 5-phosphate + NADPH].	intermediary metabolism and respiration	2	28	131	1285	0	0	0	606	0	0	131	0	0	0	2	0	0	28	679
accD1	Mb2530c	Involved in fatty acid metabolism.	lipid metabolism	2	34	169	1283	0	0	0	642	0	0	169	0	0	0	2	0	0	34	641
Mb3458c	Mb3458c	#N/A	#N/A	2	13	37	1282	0	0	0	646	0	0	37	0	0	0	2	0	0	13	636
Mb3522c	Mb3522c	#N/A	#N/A	2	9	51	1281	0	0	0	631	0	0	51	0	1	0	1	0	0	9	650
Mb1603c	Mb1603c	#N/A	#N/A	2	14	52	1280	0	0	0	665	0	0	52	1	1	0	0	1	0	14	615
Mb2447c	Mb2447c	#N/A	#N/A	2	25	67	1280	0	0	0	653	0	0	67	1	0	0	1	1	0	25	627
Mb2443c	Mb2443c	#N/A	#N/A	2	13	44	1277	0	0	0	662	0	0	44	0	0	0	2	0	0	13	615
Mb3523c	Mb3523c	#N/A	#N/A	2	22	56	1277	0	0	0	615	0	0	56	1	0	0	1	1	0	22	662
Mb3418	Mb3418	#N/A	#N/A	2	25	60	1276	0	0	0	534	0	0	60	1	0	0	2	0	1	24	742
Mb2495c	Mb2495c	#N/A	#N/A	2	14	50	1272	0	0	0	637	0	0	50	0	1	0	1	0	0	14	635
Mb3519	Mb3519	#N/A	#N/A	2	8	10	1272	0	0	0	628	0	0	10	1	2	0	0	0	1	7	644
fdxA	Mb2030c	Involved in electron transfer.	intermediary metabolism and respiration	2	7	33	1272	0	0	0	638	0	0	33	1	0	0	1	1	0	7	634
Mb2551c	Mb2551c	#N/A	#N/A	2	43	141	1270	0	0	0	683	0	0	141	0	0	0	2	0	0	43	587
rimI	Mb3454c	Acetylates the N-terminal alanine of ribosomal protein S18 [catalytic activity: acetyl-CoA + ribosomal-protein L-alanine = CoA + ribosomal-protein N-acetyl-L-alanine].	information pathways	2	13	53	1270	0	0	0	624	0	0	53	0	0	0	2	0	0	13	646
Mb1602c	Mb1602c	#N/A	#N/A	2	41	147	1267	0	0	0	645	0	0	147	1	0	0	1	1	0	41	622
alr	Mb3457c	Provides the D-alanine required for cell wall biosynthesis. Transforms L-alanine to D-alanine [catalytic activity: L-alanine = D-alanine]	intermediary metabolism and respiration	2	33	120	1266	0	0	0	625	0	0	120	0	0	0	2	0	0	33	641
Mb3387c	Mb3387c	#N/A	#N/A	2	7	29	1264	0	0	0	655	0	0	29	1	0	0	1	1	0	7	609
groES	Mb3452c	Binds to CPN60 in the presence of mg-ATP and suppresses the ATPase activity of the latter.	virulence, detoxification, adaptation	2	6	35	1264	0	0	0	603	0	0	35	1	0	0	1	1	0	6	661
infA	Mb3491c	No specific function has so far been attributed to this initiation factor; however, it seems to stimulate more or less all the activities of the other two initiation factors, if-2 and if-3.	information pathways	2	7	18	1264	0	0	0	624	0	1	18	1	0	0	1	1	0	6	640
rplQ	Mb3485c	Involved in translation mechanism.	information pathways	2	14	57	1264	0	0	0	618	0	0	57	0	0	0	2	0	0	14	646
glbO	Mb2497	Oxygen carrier, involved in oxygen transport.	intermediary metabolism and respiration	2	13	35	1263	0	0	0	633	0	0	35	0	0	0	2	0	0	13	630
Mb2053c	Mb2053c	#N/A	#N/A	2	17	78	1262	0	0	0	650	0	1	78	0	0	0	2	0	0	16	612
guaA	Mb3429c	Involved in GMP biosynthesis [catalytic activity: ATP + xanthosine 5'-phosphate + L-glutamine + H(2)O = AMP + pyrophosphate + GMP + L-glutamate].	intermediary metabolism and respiration	2	45	134	1260	0	0	0	597	0	0	134	1	0	0	1	1	0	45	663
Mb3436c	Mb3436c	#N/A	#N/A	2	32	106	1259	0	0	0	637	0	0	106	0	1	0	1	0	0	32	622
Mb3440	Mb3440	#N/A	#N/A	2	22	74	1259	0	0	0	615	0	0	74	2	0	0	0	2	0	22	644
Mb2439c	Mb2439c	#N/A	#N/A	2	32	139	1258	0	0	0	598	0	1	139	0	0	0	2	0	0	31	660
Mb2491c	Mb2491c	#N/A	#N/A	2	15	81	1258	0	0	0	623	0	0	81	1	0	0	1	1	0	15	635
Mb2493c	Mb2493c	#N/A	#N/A	2	10	73	1253	0	0	0	628	0	0	73	0	1	0	1	0	0	10	625
Mb3439c	Mb3439c	#N/A	#N/A	2	12	47	1252	0	0	0	647	0	0	47	1	0	0	1	1	0	12	605
choD	Mb3443c	Involved in cholesterol metabolism [catalytic activity: cholesterol + O(2) = cholest-4-en-3-one + H(2)O(2)].	lipid metabolism	2	39	172	1252	0	0	0	622	0	0	172	1	0	0	1	1	0	39	630
ndk	Mb2472c	#N/A	#N/A	2	12	47	1251	0	0	0	605	0	0	47	1	0	0	1	1	0	12	646
Mb2026c	Mb2026c	#N/A	#N/A	2	23	80	1248	0	0	0	644	0	0	80	0	0	0	2	0	0	23	604
Mb3469c	Mb3469c	#N/A	#N/A	2	41	118	1248	0	0	0	602	0	0	118	0	0	0	2	0	0	41	646
Mb3432	Mb3432	#N/A	#N/A	2	29	118	1247	0	0	0	626	0	0	118	0	0	0	2	0	0	29	621
Mb2473c	Mb2473c	#N/A	#N/A	2	14	37	1245	0	0	0	609	0	0	37	0	1	0	1	0	0	14	636
Mb3501	Mb3501	#N/A	#N/A	2	9	54	1243	0	0	0	582	0	0	54	0	0	0	2	0	0	9	661
argD	Mb1683	Arginine biosynthesis (fourth step) [catalytic activity: N2-acetyl-L-ornithine + 2-oxoglutarate = N-acetyl-L-glutamate 5-semialdehyde + L-glutamate]	intermediary metabolism and respiration	2	23	111	1239	0	0	0	587	0	1	111	0	0	0	2	0	0	22	652
Mb3460c	Mb3460c	#N/A	#N/A	2	30	115	1238	0	0	0	672	0	0	115	1	0	0	1	1	0	30	566
guaB3	Mb3444c	Catalyses the first reaction unique to GMP biosynthesis [catalytic activity: inosine 5'-phosphate + NAD(+) + H(2)O = xanthosine 5'-phosphate + NADH].	intermediary metabolism and respiration	2	38	92	1238	0	0	0	598	0	1	92	1	0	0	1	1	0	37	640
Mb3438c	Mb3438c	#N/A	#N/A	2	16	69	1234	0	0	0	640	0	0	69	1	0	0	2	0	1	15	594
idsA1	Mb3431c	Involved in the biosynthesis of membrane ether-linked lipids. Catalyzes the trans-addition of the three molecules of IPP onto DMAPP to form geranylgeranyl pyrophosphate which is a precursor of the ether-linked lipids [catalytic ACTIVITY1: dimethylallyl diphosphate + isopentenyl diphosphate = diphosphate + geranyl diphosphate] [catalytic ACTIVITY2: geranyl diphosphate + isopentenyl diphosphate = d…	lipid metabolism	2	28	101	1234	0	0	0	594	0	0	101	1	0	0	1	1	0	28	640
ilvB2	Mb3499c	Involved in valine and isoleucine biosynthesis (at the first step) [catalytic activity: 2-acetolactate + CO(2) = 2-pyruvate].	intermediary metabolism and respiration	2	51	165	1232	0	0	0	626	0	0	165	1	0	0	1	1	0	51	606
argB	Mb1682	Arginine biosynthesis (second step) [catalytic activity: ATP + N-acetyl-L-glutamate = ADP + N-acetyl-L-glutamate 5-phosphate]	intermediary metabolism and respiration	2	18	99	1231	0	0	0	585	0	0	99	1	0	0	1	1	0	18	646
Mb3446	Mb3446	#N/A	#N/A	2	10	44	1230	0	0	0	606	0	0	44	1	0	0	1	1	0	10	624
fadD15	Mb2210	Function unknown, but involved in lipid degradation.	lipid metabolism	2	33	152	1230	0	0	0	625	0	0	152	0	0	0	2	0	0	33	605
Mb3480c	Mb3480c	#N/A	#N/A	2	40	129	1224	0	0	0	594	0	0	129	0	0	0	2	0	0	40	630
bpoA	Mb3502c	Supposedly involved in detoxification reactions.	virulence, detoxification, adaptation	2	18	60	1224	0	0	0	642	0	0	60	0	0	0	2	0	0	18	582
clpP2	Mb2487c	CLP cleaves peptides in various proteins in a process that requires ATP hydrolysis. CLP may be responsible for a fairly general and central housekeeping function rather than for the degradation of specific substrates.	intermediary metabolism and respiration	2	10	62	1223	0	0	0	592	0	0	62	0	0	0	2	0	0	10	631
Mb3478	Mb3478	#N/A	#N/A	2	35	114	1221	0	0	0	631	0	0	114	0	0	0	2	0	0	35	590
otsB2	Mb3407	Involved in osmoregulatory trehalose biosynthesis. Mycobacteria can produce trehalose from glucose 6-phosphate and UDP-glucose (the OtsA-OtsB pathway) from glycogen-like alpha(1-->4)-linked glucose polymers (the TreY-TreZ pathway) and from maltose (the TreS pathway) [catalytic activity: trehalose 6-phosphate + H(2)O = trehalose + orthophosphate].	virulence, detoxification, adaptation	2	39	101	1217	0	0	0	616	0	0	101	0	0	0	2	0	0	39	601
Mb2024	Mb2024	#N/A	#N/A	2	16	77	1216	0	0	0	584	0	0	77	1	0	0	1	1	0	16	632
Mb3479	Mb3479	#N/A	#N/A	2	52	121	1216	0	0	0	646	0	0	121	0	0	0	2	0	0	52	570
Mb3476c	Mb3476c	#N/A	#N/A	2	35	112	1210	0	0	0	632	0	0	112	0	0	0	2	0	0	35	578
Mb3508	Mb3508	#N/A	#N/A	2	33	80	1210	0	0	0	623	0	0	80	0	1	0	1	0	0	33	587
mmuM	Mb2485	Catalyzes methyl transfer from S-methylmethionine or S-adenosylmethionine (less efficient) to homocysteine, selenohomocysteine and less efficiently selenocysteine [catalytic activity: S-adenosyl-L-methionine + L-homocysteine = S-adenosyl-L-homocysteine + L-methionine].	intermediary metabolism and respiration	2	22	76	1209	0	0	0	610	0	0	76	1	0	0	1	1	0	22	599
Mb2460c	Mb2460c	#N/A	#N/A	2	35	131	1208	0	0	0	691	0	0	131	1	0	0	1	1	0	35	517
guaB2	Mb3445c	Catalyses the first reaction unique to GMP biosynthesis [catalytic activity: inosine 5'-phosphate + NAD(+) + H(2)O = xanthosine 5'-phosphate + NADH].	intermediary metabolism and respiration	2	35	170	1207	0	0	0	597	0	0	170	1	0	0	2	0	1	34	610
Mb2059c	Mb2059c	#N/A	#N/A	2	3	21	1201	0	0	0	624	0	0	21	0	0	0	2	0	0	3	577
rpsI	Mb3472c	Involved in translation mechanism. This protein is one of the assembly proteins of the 50S ribosomal subunit.	information pathways	2	13	56	1200	0	0	0	588	0	0	56	1	0	0	1	1	0	13	612
Mb3509c	Mb3509c	#N/A	#N/A	2	18	70	1198	0	0	0	560	0	0	70	1	0	0	1	1	0	18	638
Mb3507	Mb3507	#N/A	#N/A	2	30	99	1196	0	0	0	602	0	1	99	2	0	0	0	2	0	29	594
Mb2066c	Mb2066c	#N/A	#N/A	2	27	85	1191	0	0	0	541	0	0	85	0	0	0	2	0	0	27	650
Mb3394	Mb3394	#N/A	#N/A	2	39	123	1187	0	0	0	589	0	0	123	0	0	0	2	0	0	39	598
PPE60	Mb3505	Function unknown	PE/PPE	2	40	96	1186	0	0	0	572	0	0	96	0	0	0	2	0	0	40	614
Mb3397c	Mb3397c	#N/A	#N/A	2	16	65	1182	0	0	0	613	0	0	65	0	0	0	2	0	0	16	569
Mb2078c	Mb2078c	#N/A	#N/A	2	42	157	1163	0	0	0	616	0	0	157	1	0	0	1	1	0	42	547
Mb3465c	Mb3465c	#N/A	#N/A	2	20	81	1159	0	0	0	568	0	0	81	1	0	0	1	1	0	20	591
iunH	Mb3425	Involved in purine salvage. Catalyzes the hydrolysis of all of the commonly occurring purine and pyrimidine nucleosides into ribose and the associated base, and could have a preference for inosine and uridine as substrates [catalytic activity: a N-D-ribosylpurine + H(2)O = a purine + D- ribose].	intermediary metabolism and respiration	2	19	97	1157	0	0	0	580	0	0	97	1	0	0	1	1	0	19	577
Mb3002c	Mb3002c	#N/A	#N/A	2	14	47	1148	0	0	0	191	0	0	47	0	0	0	2	0	0	14	957
acrA1	Mb3423	Function unknown; involved in cellular metabolism	lipid metabolism	2	54	158	1128	0	0	0	598	0	0	158	1	0	0	1	1	0	54	530
drrA	Mb2961	Probably involved in active transport of antibiotic and phthiocerol dimycocerosate (dim) across the membrane (export). DRRA, DRRB|Rv2936|MTCY19H9.05 and DRRC|Rv2938|MTCY19H9.06 may act jointly to confer daunorubicin and doxorubicin resistance by an export mechanism. Responsible for energy coupling to the transport system.	cell wall and cell processes	2	22	104	1091	0	0	0	661	0	0	104	0	0	0	2	0	0	22	430
rpmA	Mb2468c	Involved in translation mechanisms.	information pathways	2	4	30	1024	0	0	0	423	0	0	30	0	1	0	1	0	0	4	601
proB	Mb2466c	Involved in proline biosynthesis pathway (at the first step). Catalyzes the transfer of a phosphate group to glutamate to form glutamate 5-phosphate which rapidly cyclizes to 5-oxoproline [catalytic activity: ATP + L-glutamate = ADP + L-glutamate 5- phosphate].	intermediary metabolism and respiration	2	23	107	1020	0	0	0	387	0	0	107	0	1	0	1	0	0	23	633
acyP	Mb2947c	Involved in cellular metabolism [catalytic activity: an acylphosphate + H(2)O = a fatty acid anion + orthophosphate].	intermediary metabolism and respiration	2	7	23	956	0	0	0	620	0	0	23	1	1	0	0	1	0	7	336
rpmB	Mb2084c	#N/A	#N/A	2	9	27	943	0	0	0	649	0	0	27	1	0	0	1	1	0	9	294
Mb2951c	Mb2951c	#N/A	#N/A	2	9	23	736	0	0	0	542	0	0	23	0	0	0	2	0	0	9	194
ftsY	Mb2945c	Probably involved in the reception and insertion of a subset of proteins at the membrane: possibly membrane receptor for FFH|Rv2916c.	cell wall and cell processes	2	46	117	636	0	0	0	3	0	0	117	0	0	0	2	0	0	46	633
tesA	Mb2953	Probably involved in biosynthesis of phthiocerol dimycocerosate (PDIM)	lipid metabolism	2	3	23	632	0	0	0	208	0	0	23	0	0	0	2	0	0	3	424
fadD26	Mb2955	Involved in phthiocerol dimycocerosate (dim) biosynthesis, possibly by activating substrates for the PPS polyketides synthase.	lipid metabolism	2	17	53	468	0	0	0	179	0	0	53	0	0	0	2	0	0	17	289
Mb2166c	Mb2166c	#N/A	#N/A	2	4	13	465	0	0	0	240	0	0	13	1	0	0	1	1	0	4	225
Mb3142	Mb3142	#N/A	#N/A	2	4	34	430	0	0	0	219	0	0	34	0	0	0	2	0	0	4	211
nuoF	Mb3174	Involved in aerobic|anaerobic respiration [catalytic activity: NADH + ubiquinone = NAD(+) + ubiquinol].	intermediary metabolism and respiration	2	9	41	429	0	0	0	225	0	0	41	0	0	0	2	0	0	9	204
PPE53	Mb3183c	Function unknown	PE/PPE	2	14	53	426	0	0	0	199	0	0	53	0	0	0	2	0	0	14	227
Mb3215c	Mb3215c	#N/A	#N/A	2	16	105	422	0	0	0	206	0	0	105	0	0	0	2	0	0	16	216
Mb3218	Mb3218	#N/A	#N/A	2	8	29	420	0	0	0	215	0	0	29	0	0	0	2	0	0	8	205
dinP	Mb3082	Thought to be involved in DNA metabolism and mutagenesis [catalytic activity: N deoxynucleoside triphosphate = N diphosphate + {DNA}N].	information pathways	2	9	28	419	0	0	0	218	0	0	28	0	0	0	2	0	0	9	201
Mb3187c	Mb3187c	#N/A	#N/A	2	10	11	418	0	0	0	221	0	0	11	0	1	0	1	0	0	10	197
fadE25	Mb3302c	Function unknown, but involved in lipid degradation [catalytic activity: acyl-CoA + ETF = 2,3-dehydroacyl-CoA + reduced ETF].	lipid metabolism	2	7	36	414	0	0	0	217	0	0	36	0	0	0	2	0	0	7	197
Mb1983c	Mb1983c	#N/A	#N/A	2	2	12	410	0	0	0	212	0	0	12	0	0	0	2	0	0	2	198
Mb3260c	Mb3260c	#N/A	#N/A	2	5	16	410	0	0	0	175	0	0	16	0	0	0	2	0	0	5	235
Mb3351c	Mb3351c	#N/A	#N/A	2	6	20	407	0	0	0	201	0	0	20	1	0	0	1	1	0	6	206
cysQ	Mb2155c	Can dephosphorylate a broad range of substrates. Likely involved in sulfur metabolism, controlling the pool of 3'-phosphoadenosine 5'-phosphate (pap) and 3'-phosphoadenoside 5'-phosphosulfate (PAPS) [catalytic activity: adenosine 3',5'-bisphosphate + H2O = adenosine 5'-phosphate + phosphate]. Has also been shown to have myo-inositol 1-phosphatase [catalytic activity: myo-inositol 1-phosphate + H(…	intermediary metabolism and respiration	2	9	30	406	0	0	0	202	0	0	30	0	0	0	2	0	0	9	204
pvdS	Mb3261c	#N/A	#N/A	2	16	30	406	0	0	0	184	0	0	30	0	0	0	2	0	0	16	222
nuoL	Mb3180	Involved in aerobic|anaerobic respiration [catalytic activity: NADH + ubiquinone = NAD(+) + ubiquinol].	intermediary metabolism and respiration	2	18	67	405	0	0	0	186	0	0	67	0	0	0	2	0	0	18	219
prcA	Mb2133c	Protein degradation	intermediary metabolism and respiration	2	8	19	405	0	0	0	206	0	0	19	1	0	0	1	1	0	8	199
Mb3099c	Mb3099c	#N/A	#N/A	2	3	14	404	0	0	0	196	0	0	14	1	0	0	2	0	1	2	208
Mb3267c	Mb3267c	#N/A	#N/A	2	27	94	404	0	0	0	223	0	0	94	0	0	0	2	0	0	27	181
Mb2130c	Mb2130c	#N/A	#N/A	2	3	2	403	0	0	0	192	0	0	2	0	1	0	1	0	0	3	211
Mb3349c	Mb3349c	#N/A	#N/A	2	6	11	402	0	0	0	203	0	0	11	0	0	0	2	0	0	6	199
Mb2139c	Mb2139c	#N/A	#N/A	2	21	47	401	0	0	0	202	0	0	47	0	0	0	2	0	0	21	199
Mb3299c	Mb3299c	#N/A	#N/A	2	10	21	401	0	0	0	187	0	0	21	1	0	0	1	1	0	10	214
Mb1955	Mb1955	#N/A	#N/A	2	7	32	400	0	0	0	187	0	0	32	0	0	0	2	0	0	7	213
Mb3236c	Mb3236c	#N/A	#N/A	2	5	20	399	0	0	0	199	0	0	20	0	0	0	2	0	0	5	200
Mb3305	Mb3305	#N/A	#N/A	2	5	24	399	0	0	0	199	0	0	24	0	1	0	1	0	0	5	200
Mb3258c	Mb3258c	#N/A	#N/A	2	8	43	398	0	0	0	177	0	0	43	0	0	0	2	0	0	8	221
maf	Mb3310	#N/A	#N/A	2	7	23	396	0	0	0	207	0	0	23	0	0	0	2	0	0	7	189
tpx	Mb1967	Has antioxidant activity. Could remove peroxides or H(2)O(2)	virulence, detoxification, adaptation	2	3	13	396	0	0	0	193	0	0	13	0	0	0	2	0	0	3	203
Mb3093	Mb3093	#N/A	#N/A	2	4	18	395	0	0	0	194	0	0	18	0	0	0	2	0	0	4	201
nudC	Mb3224c	Involved in nicotinate and nicotinamide metabolism. Generates AMP and NMN from NAD(+) and H(2)O. Acting on acid anhydrides, in phosphorus-containing anhydrides. Also acts on NADP+, 3-acetylpyridine and the thionicotinamide analogues of NAD+ and NADP+ [catalytic activity: NADH + H(2)O = AMP + NMNH].	intermediary metabolism and respiration	2	7	36	395	0	0	0	215	0	0	36	0	0	0	2	0	0	7	180
pknK	Mb3107c	Involved in signal transduction (via phosphorylation). Involved in transcriptional regulatory mechanism and in the regulation of secondary metabolites [catalytic activity: ATP + a protein = ADP + a phosphoprotein].	regulatory proteins	2	31	88	395	0	0	0	201	0	0	88	0	0	0	2	0	0	31	194
Mb2191c	Mb2191c	#N/A	#N/A	2	3	8	391	0	0	0	212	0	0	8	0	1	0	1	0	0	3	179
Mb3205	Mb3205	#N/A	#N/A	2	5	31	391	0	0	0	216	0	0	31	0	0	0	2	0	0	5	175
Mb3323	Mb3323	#N/A	#N/A	2	4	12	391	0	0	0	204	0	0	12	0	0	0	2	0	0	4	187
Mb2554c	Mb2554c	#N/A	#N/A	2	6	15	390	0	0	0	189	0	0	15	1	0	0	1	1	0	6	201
Mb3300	Mb3300	#N/A	#N/A	2	13	44	390	0	0	0	199	0	0	44	0	1	0	1	0	0	13	191
PE_PGRS38	Mb2186c	Function unknown	PE/PPE	2	13	39	389	0	0	0	176	0	0	39	1	0	0	1	1	0	13	213
mraW	Mb2189c	#N/A	#N/A	2	13	32	389	0	0	0	204	0	0	32	0	0	0	2	0	0	13	185
ribA1	Mb1975	Involved in riboflavin biosynthesis [catalytic activity: GTP + 3 H(2)O = formate + 2,5-diamino-6-hydroxy-4-(5-phosphoribosylamino)pyrimidine + diphosphate]	intermediary metabolism and respiration	2	9	31	388	0	0	0	211	0	0	31	0	0	0	2	0	0	9	177
add	Mb3342c	Catalyzes hydrolytic deamination of adenosine and generates inosine [catalytic activity: adenosine + H(2)O = inosine + NH(3) (also may act on deoxyadenosine)].	intermediary metabolism and respiration	2	7	45	387	0	0	0	190	0	0	45	1	0	0	1	1	0	7	197
Mb3057	Mb3057	#N/A	#N/A	2	10	57	386	0	0	0	185	0	0	57	1	0	0	1	1	0	10	201
Mb3360	Mb3360	#N/A	#N/A	2	18	69	386	0	0	0	183	0	0	69	1	0	0	1	1	0	18	203
Mb3257	Mb3257	#N/A	#N/A	2	11	26	385	0	0	0	212	0	1	26	0	1	0	1	0	0	10	173
echA13	Mb1970c	Could possibly oxidize fatty acids using specific components [catalytic activity: (3S)-3-hydroxyacyl-CoA = trans-2(or 3)-enoyl-CoA + H(2)O].	lipid metabolism	2	3	35	382	0	0	0	197	0	0	35	0	1	0	1	0	0	3	185
ansP1	Mb2151	Involved in L-asparagine transport.	cell wall and cell processes	2	12	54	381	0	0	0	199	0	0	54	1	0	0	1	1	0	12	182
Mb3123	Mb3123	#N/A	#N/A	2	10	28	378	0	0	0	201	0	0	28	0	0	0	2	0	0	10	177
Mb3239c	Mb3239c	#N/A	#N/A	2	14	20	378	0	0	0	199	0	0	20	1	1	0	0	1	0	14	179
Mb2192	Mb2192	#N/A	#N/A	2	4	18	372	0	0	0	174	0	0	18	0	0	0	2	0	0	4	198
Mb3277c	Mb3277c	#N/A	#N/A	2	4	20	372	0	0	0	204	0	0	20	1	0	0	1	1	0	4	168
Mb3112	Mb3112	#N/A	#N/A	2	7	27	371	0	0	0	175	0	0	27	1	0	0	1	1	0	7	196
Mb3269c	Mb3269c	#N/A	#N/A	2	7	19	370	0	0	0	195	0	0	19	0	0	0	2	0	0	7	175
Mb2110	Mb2110	#N/A	#N/A	2	13	23	369	0	0	0	164	0	0	23	1	0	0	2	0	1	12	205
Mb3368c	Mb3368c	#N/A	#N/A	2	7	24	368	0	0	0	197	0	0	24	1	0	0	1	1	0	7	171
Mb2093c	Mb2093c	#N/A	#N/A	2	9	43	360	0	0	0	186	0	0	43	1	0	0	1	1	0	9	174
Mb2118c	Mb2118c	#N/A	#N/A	2	2	19	355	0	0	0	155	0	0	19	1	0	0	1	1	0	2	200
amiA1	Mb3333c	Function unknown; certainly hydrolyses L-amino acid.	intermediary metabolism and respiration	2	10	36	346	0	0	0	168	0	0	36	0	0	0	2	0	0	10	178
Mb2571	Mb2571	#N/A	#N/A	2	12	52	245	0	0	0	35	0	0	52	0	0	0	2	0	0	12	210
nth	Mb3698c	Has both an apurinic and/or apyrimidinic endonuclease activity and a DNA N-glycosylase activity. Incises damaged DNA at cytosines, thymines and guanines. Acts on a damaged strand (oxidized pyrimidines), 5' from the damaged site [catalytic activity: endonucleolytic cleavage near apurinic or apyrimidinic sites to products with 5'-phosphate].	information pathways	1	73	224	4282	0	0	0	2147	0	0	224	3	0	0	0	1	2	71	2135
Mb3582	Mb3582	#N/A	#N/A	1	66	246	4252	0	0	0	2118	0	0	246	1	0	0	0	1	0	66	2134
Mb3797c	Mb3797c	#N/A	#N/A	1	21	48	4233	0	0	0	2159	0	0	48	1	0	0	0	1	0	21	2074
Mb3666c	Mb3666c	#N/A	#N/A	1	22	64	4220	0	0	0	2136	0	0	64	2	0	0	0	1	1	21	2084
Mb3777	Mb3777	#N/A	#N/A	1	19	71	4218	0	0	0	2094	0	0	71	0	0	0	1	0	0	19	2124
Mb3597c	Mb3597c	#N/A	#N/A	1	27	75	4178	0	0	0	2100	0	0	75	1	0	0	0	1	0	27	2078
ppa	Mb3652	Involved in the function of cellular bioenergetics [catalytic activity: pyrophosphate + H(2)O = 2 orthophosphate].	intermediary metabolism and respiration	1	41	164	4169	0	0	0	2121	0	0	164	1	0	0	0	1	0	41	2048
Mb3680c	Mb3680c	#N/A	#N/A	1	17	74	3941	0	0	0	1975	0	0	74	0	1	0	0	0	0	17	1966
Mb2297c	Mb2297c	#N/A	#N/A	1	28	70	3505	0	0	0	1714	0	0	70	1	1	0	0	0	1	27	1791
Mb2354	Mb2354	#N/A	#N/A	1	33	121	3425	0	0	0	1713	0	0	121	1	0	0	0	1	0	33	1712
Mb2351	Mb2351	#N/A	#N/A	1	30	124	3392	0	0	0	1671	0	0	124	1	0	0	0	1	0	30	1721
Mb2386c	Mb2386c	#N/A	#N/A	1	29	76	3328	0	0	0	1694	0	0	76	0	1	0	0	0	0	29	1634
Mb2371	Mb2371	#N/A	#N/A	1	14	51	3313	0	0	0	1593	0	0	51	0	1	0	0	0	0	14	1720
lppR	Mb2426c	Unknown	cell wall and cell processes	1	53	190	2830	0	0	0	1666	0	0	190	0	0	0	1	0	0	53	1164
Mb1771	Mb1771	#N/A	#N/A	1	27	124	2507	0	0	0	1244	0	0	124	0	0	0	1	0	0	27	1263
PE19	Mb1819	Function unknown	PE/PPE	1	13	58	2492	0	0	0	1274	0	1	58	0	1	0	0	0	0	12	1218
Mb2896	Mb2896	#N/A	#N/A	1	11	39	2452	0	0	0	1259	0	0	39	2	0	0	0	1	1	10	1193
Mb1814	Mb1814	#N/A	#N/A	1	15	35	2443	0	0	0	1214	0	0	35	0	0	0	1	0	0	15	1229
Mb1698	Mb1698	#N/A	#N/A	1	22	60	2433	0	0	0	1245	0	0	60	0	0	0	1	0	0	22	1188
Mb1710A	Mb1710A	#N/A	#N/A	1	6	35	2398	0	0	0	1183	0	0	35	0	1	0	0	0	0	6	1215
Mb1750c	Mb1750c	#N/A	#N/A	1	13	37	2393	0	0	0	1164	0	1	37	1	0	0	0	1	0	12	1229
Mb2852c	Mb2852c	#N/A	#N/A	1	22	80	2391	0	0	0	1216	0	0	80	0	0	0	1	0	0	22	1175
Mb1876c	Mb1876c	#N/A	#N/A	1	58	164	2386	0	0	0	1204	0	0	164	0	0	0	1	0	0	58	1182
Mb1932c	Mb1932c	#N/A	#N/A	1	22	83	2386	0	0	0	1199	0	0	83	1	0	0	0	1	0	22	1187
cfp17	Mb1858	#N/A	#N/A	1	13	98	2378	0	0	0	1189	0	0	98	0	0	0	1	0	0	13	1189
Mb1738	Mb1738	#N/A	#N/A	1	27	113	2371	0	0	0	1123	0	1	113	1	0	0	0	1	0	26	1248
Mb1949c	Mb1949c	#N/A	#N/A	1	13	101	2367	0	0	0	1142	0	0	101	1	0	0	0	1	0	13	1225
lprJ	Mb1716	Unknown	cell wall and cell processes	1	21	70	2361	0	0	0	1178	0	0	70	0	0	0	1	0	0	21	1183
furA	Mb1944c	Acts as a global negative controlling element, employing FE(2+) as a cofactor to bind the operator of the repressed genes. Seems to regulate transcription of KATG|Rv1908c gene.	regulatory proteins	1	19	82	2354	0	0	0	1204	0	0	82	0	1	0	0	0	0	19	1150
Mb2869	Mb2869	#N/A	#N/A	1	25	88	2335	0	0	0	1186	0	0	88	0	0	0	1	0	0	25	1149
cmk	Mb1739	Catalyzes the transfer of a phosphate group from ATP to either CMP or dCMP to form CDP or dCDP and ADP [catalytic activity: ATP + CMP = ADP + CDP].	intermediary metabolism and respiration	1	29	118	2335	0	0	0	1149	0	0	118	1	0	0	0	1	0	29	1186
cut1	Mb1788	Hydrolysis of cutin.	cell wall and cell processes	1	37	111	2324	0	0	0	1086	0	0	111	0	0	0	1	0	0	37	1238
fadB3b	Mb1743	#N/A	#N/A	1	13	57	2287	0	0	0	1180	0	0	57	1	0	0	0	1	0	13	1107
Mb2429c	Mb2429c	#N/A	#N/A	1	7	44	2283	0	0	0	1648	0	0	44	0	0	0	1	0	0	7	635
ctaE	Mb2216	Thought to be involved in aerobic respiration.	intermediary metabolism and respiration	1	13	64	1503	0	0	0	899	0	0	64	0	0	0	1	0	0	13	604
Mb3004	Mb3004	#N/A	#N/A	1	4	15	1484	0	0	0	1291	0	0	15	1	0	0	0	1	0	4	193
fadD17	Mb3536	Function unknown, but supposed involvement in lipid degradation.	lipid metabolism	1	46	137	1478	0	0	0	807	0	0	137	0	0	0	1	0	0	46	671
bioD	Mb1597	Involved in bioconversion of pimelate into dethiobiotin [catalytic activity: ATP + 7,8-diaminononanoate + CO(2) = ADP + phosphate + dethiobiotin]	intermediary metabolism and respiration	1	16	51	1470	0	0	0	688	0	0	51	0	0	0	1	0	0	16	782
Mb3410	Mb3410	#N/A	#N/A	1	10	50	1368	0	0	0	722	0	0	50	0	0	0	1	0	0	10	646
rnpA	Mb3954c	RNaseP catalyzes the removal of the 5'-leader sequence from PRE-tRNA to produce the mature 5'terminus. It can also cleave other RNA substrates such as 4.5S RNA. The protein component plays an auxiliary but essential role in vivo by binding to the 5'-leader sequence and broadening the substrate specificity of the ribozyme [catalytic activity: endonucleolytic cleavage of RNA, removing 5'-extra-nucl…	information pathways	1	5	10	1367	0	0	0	1326	0	0	10	0	0	0	1	0	0	5	41
Mb1598A	Mb1598A	#N/A	#N/A	1	2	13	1358	0	0	0	687	0	0	13	1	0	0	0	1	0	2	671
Mb2502c	Mb2502c	#N/A	#N/A	1	9	35	1350	0	0	0	642	0	0	35	0	0	0	1	0	0	9	708
Mb2544c	Mb2544c	#N/A	#N/A	1	27	128	1345	0	0	0	660	0	0	128	1	0	0	1	0	1	26	685
rpsA	Mb1656	Binds mRNA; thus facilitating recognition of the initiation point. It is needed to translate mRNA with a short shine-dalgarno (SD) purine-rich sequence.	information pathways	1	30	162	1344	0	0	0	656	0	0	162	0	0	0	1	0	0	30	688
Mb1599	Mb1599	#N/A	#N/A	1	14	42	1342	0	0	0	661	0	0	42	1	0	0	0	1	0	14	681
Mb2542	Mb2542	#N/A	#N/A	1	8	49	1333	0	0	0	666	0	0	49	1	0	0	0	1	0	8	667
coaE	Mb1657	Catalyzes the phosphorylation of the 3'-hydroxyl group of dephosphocoenzyme a to form coenzyme a [catalytic activity: ATP + dephospho-CoA <=> ADP + CoA].	intermediary metabolism and respiration	1	30	132	1333	0	0	0	661	0	0	132	0	0	0	1	0	0	30	672
Mb2036	Mb2036	#N/A	#N/A	1	14	60	1331	0	0	0	708	0	0	60	1	0	0	0	1	0	14	623
fabG	Mb3532c	#N/A	#N/A	1	26	95	1330	0	0	0	673	0	0	95	0	1	0	0	0	0	26	657
pncA	Mb2069c	Converts amides such as nicotinamide to corresponding acid.	intermediary metabolism and respiration	1	19	57	1330	0	0	0	683	0	0	57	0	0	0	1	0	0	19	647
Mb2034c	Mb2034c	#N/A	#N/A	1	12	38	1322	0	0	0	627	0	1	38	1	0	0	0	1	0	11	695
chaA	Mb1633	Involved in transport of ions (presumably calcium) across the membrane. Responsible for the translocation of the substrate across the membrane.	cell wall and cell processes	1	44	100	1322	0	0	0	635	0	0	100	0	1	0	0	0	0	44	687
Mb2043c	Mb2043c	#N/A	#N/A	1	10	30	1321	0	0	0	708	0	0	30	0	0	0	1	0	0	10	613
Mb2044c	Mb2044c	#N/A	#N/A	1	8	27	1320	0	0	0	704	0	0	27	1	0	0	0	1	0	8	616
PE17	Mb1673	Function unknown	PE/PPE	1	22	94	1320	0	0	0	648	0	0	94	1	0	0	0	1	0	22	672
Mb2033	Mb2033	#N/A	#N/A	1	9	39	1317	0	0	0	668	0	0	39	1	0	0	0	1	0	9	649
Mb2449c	Mb2449c	#N/A	#N/A	1	31	140	1316	0	0	0	635	0	0	140	0	0	0	1	0	0	31	681
Mb1665c	Mb1665c	#N/A	#N/A	1	6	32	1315	0	0	0	655	0	0	32	0	1	0	0	0	0	6	660
Mb1606c	Mb1606c	#N/A	#N/A	1	9	29	1314	0	0	0	684	0	0	29	0	1	0	0	0	0	9	630
Mb2042	Mb2042	#N/A	#N/A	1	13	49	1313	0	0	0	614	0	0	49	1	0	0	0	1	0	13	699
trpC	Mb1637	Tryptophan biosynthesis pathway (fourth step) [catalytic activity: 1-(2-carboxyphenylamino)-1-deoxy-D-ribulose 5-phosphate = 1-(indol-3-YL)glycerol 3-phosphate + CO(2) + H(2)O.]	intermediary metabolism and respiration	1	15	80	1312	0	0	0	673	0	0	80	0	0	0	1	0	0	15	639
Mb2046c	Mb2046c	#N/A	#N/A	1	12	32	1311	0	0	0	679	0	0	32	1	0	0	0	1	0	12	632
Mb2458c	Mb2458c	#N/A	#N/A	1	17	46	1310	0	0	0	681	0	0	46	0	0	0	1	0	0	17	629
Mb2051c	Mb2051c	#N/A	#N/A	1	21	77	1309	0	0	0	671	0	0	77	0	0	0	1	0	0	21	638
Mb1617	Mb1617	#N/A	#N/A	1	24	70	1305	0	0	0	651	0	0	70	0	0	0	1	0	0	24	654
Mb2050c	Mb2050c	#N/A	#N/A	1	28	92	1305	0	0	0	675	0	0	92	0	0	0	1	0	0	28	630
yrbE4B	Mb3530c	Unknown. Predicted to be involved in lipid catabolism.	virulence, detoxification, adaptation	1	21	83	1303	0	0	0	630	0	0	83	0	1	0	0	0	0	21	673
Mb3521	Mb3521	#N/A	#N/A	1	9	52	1302	0	0	0	660	0	0	52	0	0	0	1	0	0	9	642
Mb2499	Mb2499	#N/A	#N/A	1	8	32	1299	0	0	0	699	0	0	32	0	0	0	1	0	0	8	600
Mb2436c	Mb2436c	#N/A	#N/A	1	21	95	1297	0	0	0	644	0	0	95	0	0	0	1	0	0	21	653
lppI	Mb2072	Unknown	cell wall and cell processes	1	17	55	1294	0	0	0	632	0	0	55	0	0	0	1	0	0	17	662
truA	Mb3484c	Formation of pseudouridine at positions 38, 39 and 40 in the anticodon stem and loop of transfer RNAS [catalytic activity: uracil + D-ribose 5-phosphate = pseudouridine 5'-phosphate + H(2)O].	information pathways	1	22	62	1294	0	0	0	646	0	0	62	1	0	0	0	1	0	22	648
tsnR	Mb1671	rRNA modification	information pathways	1	19	76	1294	0	0	0	641	0	0	76	0	0	0	1	0	0	19	653
Mb2445	Mb2445	#N/A	#N/A	1	9	24	1290	0	0	0	606	0	0	24	1	0	0	0	1	0	9	684
Mb2448c	Mb2448c	#N/A	#N/A	1	5	29	1290	0	0	0	647	0	0	29	0	0	0	1	0	0	5	643
Mb2527c	Mb2527c	#N/A	#N/A	1	14	58	1290	0	0	0	655	0	0	58	0	0	0	1	0	0	14	635
Mb1613c	Mb1613c	#N/A	#N/A	1	20	106	1289	0	0	0	623	0	0	106	1	0	0	0	1	0	20	666
Mb2442c	Mb2442c	#N/A	#N/A	1	12	69	1289	0	0	0	656	0	0	69	0	1	0	0	0	0	12	633
pdhB	Mb2524c	#N/A	#N/A	1	27	109	1285	0	0	0	630	0	0	109	0	0	0	1	0	0	27	655
Mb1612c	Mb1612c	#N/A	#N/A	1	39	145	1284	0	0	0	619	0	0	145	0	0	0	1	0	0	39	665
PE_PGRS52	Mb3420	Function unknown	PE/PPE	1	45	150	1284	0	0	0	595	0	0	150	0	0	0	1	0	0	45	689
gcp	Mb3453c	Hydrolysis of O-sialoglycoproteins; cleaves 31-ARG-|-asp-32 bond in glycophorin A. Does not cleave unglycosylated proteins, desialylated glycoproteins or glycoproteins that are only N-glycosylated. Could be a metalloprotease.	intermediary metabolism and respiration	1	40	96	1284	0	0	0	620	0	0	96	0	0	0	1	0	0	40	664
scoA	Mb2532c	Involved in fatty acid degradation/synthesis [catalytic activity: succinyl-CoA + a 3-oxo acid = succinate + a 3-oxo-acyl-CoA].	lipid metabolism	1	22	76	1282	0	0	0	642	0	0	76	1	0	0	0	1	0	22	640
tesB1	Mb1644	Involved in fatty acid metabolism.	lipid metabolism	1	30	102	1281	0	0	0	629	0	0	102	1	0	0	0	1	0	30	652
rmlC	Mb3494	Involved in dTDP-L-rhamnose biosynthesis, within the O antigen biosynthesis pathway of lipopolysaccharide biosynthesis: conversion of dTDP-4-keto-6-deoxy-D-glucose to dTDP-4-keto-rhamnose [catalytic activity: dTDP-4-dehydro-6-deoxy-D-glucose = dTDP-4-dehydro-6-deoxy-L-mannose].	intermediary metabolism and respiration	1	11	57	1279	0	0	0	633	0	0	57	0	1	0	0	0	0	11	646
Mb2476c	Mb2476c	#N/A	#N/A	1	35	109	1278	0	0	0	656	0	0	109	0	0	0	1	0	0	35	622
Mb3455c	Mb3455c	#N/A	#N/A	1	16	59	1277	0	0	0	637	0	0	59	0	0	0	1	0	0	16	640
Mb3456c	Mb3456c	#N/A	#N/A	1	8	46	1274	0	0	0	634	0	0	46	0	0	0	1	0	0	8	640
Mb3518	Mb3518	#N/A	#N/A	1	6	24	1273	0	0	0	619	0	1	24	1	0	0	0	1	0	5	654
ahpC	Mb2454	Involved in oxidative stress response. LPDC|Rv0462, DLAT|Rv2215, AHPD|Rv2429, and AHPC|Rv2428 constitute an NADH-dependent peroxidase and peroxynitrite reductase that provides protection against oxidative stress.	virulence, detoxification, adaptation	1	16	75	1273	0	0	0	646	0	0	75	1	0	0	1	0	1	15	627
rmlB1	Mb3493	#N/A	#N/A	1	22	107	1269	0	0	0	624	0	0	107	0	0	0	1	0	0	22	645
Mb2496c	Mb2496c	#N/A	#N/A	1	18	64	1267	0	0	0	631	0	0	64	0	0	0	1	0	0	18	636
fadE26	Mb3534	Function unknown, but involved in lipid degradation.	lipid metabolism	1	27	130	1267	0	0	0	584	0	0	130	0	0	0	1	0	0	27	683
whiB3	Mb3450	Involved in transcriptional mechanism (growth phase-dependent).	regulatory proteins	1	9	25	1266	0	0	0	625	0	0	25	0	0	0	1	0	0	9	641
folD	Mb3391c	Necessary for the biosynthesis of purines, thymydylate, methionine, histidine, pantothenate, and formyl tRNA-met [catalytic activity: 5,10-methylenetetrahydrofolate + NADP(+) = 5,10-methenyltetrahydrofolate + NADPH] [catalytic activity: 5,10-methenyltetrahydrofolate + H(2)O = 10-formyltetrahydrofolate].	intermediary metabolism and respiration	1	24	64	1263	0	0	0	633	0	0	64	1	0	0	0	1	0	24	630
Mb3515c	Mb3515c	#N/A	#N/A	1	31	93	1260	0	0	0	634	0	0	93	1	0	0	1	0	1	30	626
echA18	Mb3408	Could possibly oxidize fatty acids using specific components [catalytic activity: (3S)-3-hydroxyacyl-CoA = trans-2(or 3)-enoyl-CoA + H(2)O].	lipid metabolism	1	28	87	1260	0	0	0	643	0	0	87	0	0	0	1	0	0	28	617
rpsM	Mb3489c	Involved in the binding of fMet-tRNA and, hence, in the initiation of translation.	information pathways	1	10	41	1260	0	0	0	619	0	0	41	0	0	0	1	0	0	10	641
Mb2479c	Mb2479c	#N/A	#N/A	1	4	17	1259	0	0	0	642	0	0	17	1	0	0	0	1	0	4	617
Mb3513c	Mb3513c	#N/A	#N/A	1	23	48	1259	0	0	0	602	0	0	48	0	0	0	1	0	0	23	657
Mb3389	Mb3389	#N/A	#N/A	1	9	29	1258	0	0	0	618	0	0	29	1	0	0	0	1	0	9	640
lprN	Mb3525c	Unknown, but thought to be involved in host cell invasion. Predicted to be involved in lipid catabolism.	cell wall and cell processes	1	37	137	1258	0	0	0	630	0	0	137	0	0	0	1	0	0	37	628
Mb3388c	Mb3388c	#N/A	#N/A	1	3	24	1257	0	0	0	642	0	0	24	0	1	0	0	0	0	3	615
Mb3442	Mb3442	#N/A	#N/A	1	12	33	1257	0	0	0	627	0	0	33	0	0	0	1	0	0	12	630
PE_PGRS42a	Mb2514c	#N/A	#N/A	1	21	52	1249	0	0	0	654	0	0	52	1	0	0	1	0	1	20	595
Mb3447c	Mb3447c	#N/A	#N/A	1	23	86	1247	0	0	0	634	0	0	86	0	0	0	1	0	0	23	613
Mb2506c	Mb2506c	#N/A	#N/A	1	10	27	1246	0	0	0	619	0	0	27	1	0	0	0	1	0	10	627
drrC	Mb2963	Probably involved in active transport of antibiotic and phthiocerol dimycocerosate (dim) across the membrane (export). DRRA|Rv2934|MTCY19H9.04, DRRB|Rv2937|MTCY19H9.05 and DRRC may act jointly to confer daunorubicin and doxorubicin resistance by an export mechanism. Probably responsible for the translocation of the substrate across the membrane and localization of dim into the cell wall.	cell wall and cell processes	1	22	93	1246	0	0	0	647	0	0	93	0	1	0	0	0	0	22	599
Mb2212c	Mb2212c	#N/A	#N/A	1	12	82	1243	0	0	0	634	0	0	82	0	0	0	1	0	0	12	609
argR	Mb1685	Regulates arginine biosynthesis genes	regulatory proteins	1	8	45	1242	0	0	0	606	0	0	45	0	1	0	0	0	0	8	636
Mb3461c	Mb3461c	#N/A	#N/A	1	19	71	1239	0	0	0	651	0	0	71	0	0	0	1	0	0	19	588
rpsK	Mb3488c	S11 plays an essential role for the selection of the correct tRNA in protein biosynthesis. It is located on the large lobe of the small subunit.	information pathways	1	11	48	1238	0	0	0	602	0	0	48	0	1	0	0	0	0	11	636
Mb3463c	Mb3463c	#N/A	#N/A	1	30	112	1237	0	0	0	636	0	0	112	0	0	0	1	0	0	30	601
PE_PGRS43b	Mb2517c	#N/A	#N/A	1	111	226	1234	0	0	0	618	0	0	226	0	1	0	0	0	0	111	616
Mb3470c	Mb3470c	#N/A	#N/A	1	4	36	1229	0	0	0	590	0	0	36	0	1	0	0	0	0	4	639
Mb2522	Mb2522	#N/A	#N/A	1	13	40	1228	0	0	0	659	0	0	40	1	0	0	0	1	0	13	569
fadE27	Mb3535	Function unknown, but involved in lipid degradation.	lipid metabolism	1	33	103	1228	0	0	0	546	0	0	103	0	0	0	1	0	0	33	682
Mb3468	Mb3468	#N/A	#N/A	1	18	68	1227	0	0	0	626	0	0	68	0	0	0	1	0	0	18	601
Mb3428	Mb3428	#N/A	#N/A	1	14	60	1226	0	0	0	639	0	0	60	0	0	0	1	0	0	14	587
Mb3511c	Mb3511c	#N/A	#N/A	1	21	70	1222	0	0	0	573	0	0	70	0	0	0	1	0	0	21	649
Mb3512c	Mb3512c	#N/A	#N/A	1	30	80	1217	0	0	0	573	0	1	80	1	0	0	0	1	0	29	644
acpS	Mb2552c	Biosynthesis of fatty acids and lipids. Transfers the 4'-phosphopantetheine moiety from coenzyme A to a SER of acyl-carrier protein. Catalyzes the formation of holo-ACP, which mediates the transfer of acyl fatty-acid intermediates during the biosynthesis of fatty acids and lipids [catalytic activity: CoA + APO-[acyl-carrier protein] = adenosine 3',5'-bisphosphate + holo-[acyl-carrier protein] ].	lipid metabolism	1	13	42	1210	0	0	0	669	0	0	42	0	0	0	1	0	0	13	541
esxU	Mb3475c	Unknown	cell wall and cell processes	1	10	41	1209	0	0	0	619	0	0	41	1	0	0	0	1	0	10	590
Mb2209	Mb2209	#N/A	#N/A	1	11	48	1208	0	0	0	630	0	0	48	1	0	0	0	1	0	11	578
Mb3396c	Mb3396c	#N/A	#N/A	1	11	51	1202	0	0	0	612	0	0	51	0	0	0	1	0	0	11	590
nadE	Mb2464c	Involved in biosynthesis of NAD. Can use both glutamine or ammonia as a nitrogen source [catalytic activity: ATP + deamido-NAD(+) + L-glutamine + H(2)O = AMP + diphosphate + NAD(+) + L-glutamate].	intermediary metabolism and respiration	1	13	54	1194	0	0	0	579	0	0	54	0	1	0	0	0	0	13	615
Mb3398c	Mb3398c	#N/A	#N/A	1	10	23	1193	0	0	0	620	0	0	23	0	1	0	0	0	0	10	573
drrB	Mb2962	Probably involved in active transport of antibiotic and phthiocerol dimycocerosate (dim) across the membrane (export). DRRA|Rv2934|MTCY19H9.04, DRRB and DRRC|Rv2938|MTCY19H9.06 may act jointly to confer daunorubicin and doxorubicin resistance by an export mechanism. Probably responsible for the translocation of the substrate across the membrane and localization of dim into the cell wall.	cell wall and cell processes	1	23	91	1184	0	0	0	659	0	0	91	0	0	0	1	0	0	23	525
Mb3399c	Mb3399c	#N/A	#N/A	1	12	36	1180	0	0	0	621	0	0	36	0	0	0	1	0	0	12	559
Mb2520	Mb2520	#N/A	#N/A	1	25	91	1174	0	0	0	653	0	0	91	0	0	0	1	0	0	25	521
Mb3404	Mb3404	#N/A	#N/A	1	9	39	1173	0	0	0	603	0	0	39	0	0	0	1	0	0	9	570
Mb3395	Mb3395	#N/A	#N/A	1	9	41	1172	0	0	0	568	0	0	41	0	0	0	1	0	0	9	604
Mb2519	Mb2519	#N/A	#N/A	1	11	64	1168	0	0	0	669	0	0	64	0	1	0	0	0	0	11	499
Mb2062	Mb2062	#N/A	#N/A	1	10	39	1167	0	0	0	703	0	0	39	0	0	0	1	0	0	10	464
Mb3421c	Mb3421c	#N/A	#N/A	1	22	72	1164	0	0	0	548	0	0	72	1	0	0	0	1	0	22	616
Mb2061	Mb2061	#N/A	#N/A	1	2	24	1163	0	0	0	661	0	0	24	0	0	0	1	0	0	2	502
dctA	Mb2470	Involved in the transport of dicarboxylates such as succinate, fumarate, and malate from the periplasm across the inner membrane. Responsible for the translocation of the substrate across the membrane.	cell wall and cell processes	1	30	144	1140	0	0	0	618	0	0	144	0	0	0	1	0	0	30	522
Mb3403c	Mb3403c	#N/A	#N/A	1	18	66	1135	0	0	0	543	0	0	66	0	0	0	1	0	0	18	592
Mb2058	Mb2058	#N/A	#N/A	1	22	90	1130	0	0	0	484	0	0	90	0	0	0	1	0	0	22	646
Mb2065c	Mb2065c	#N/A	#N/A	1	20	95	1122	0	0	0	465	0	0	95	0	0	0	1	0	0	20	657
lpqD	Mb3422	Unknown	cell wall and cell processes	1	20	74	1117	0	0	0	587	0	0	74	1	0	0	0	1	0	20	530
Mb2055c	Mb2055c	#N/A	#N/A	1	6	32	1115	0	0	0	616	0	0	32	0	0	0	1	0	0	6	499
cmaA1	Mb3424c	Has cyclopropane function. Transfers a methylene group from S-adenosyl-L-methionine to the cis double bond of an unsaturated fatty acid chain resulting in the replacement of the double bond with a methylene bridge. Mycolic acids, which represent the major constituent of mycobacterial cell wall complex, act as substrates [catalytic activity: S-adenosyl-L-methionine + phospholipidolefinic fatty aci…	lipid metabolism	1	21	94	1113	0	0	0	534	0	0	94	0	1	0	0	0	0	21	579
fxsA	Mb2079c	Unknown	cell wall and cell processes	1	15	61	1090	0	0	0	594	0	0	61	1	0	0	0	1	0	15	496
rplU	Mb2469c	Involved in translation mechanisms.	information pathways	1	4	34	1062	0	0	0	454	0	0	34	1	0	0	0	1	0	4	608
Mb2206c	Mb2206c	#N/A	#N/A	1	32	125	1004	0	0	0	372	0	0	125	1	0	0	0	1	0	32	632
rpsN	Mb2082c	#N/A	#N/A	1	7	25	979	0	0	0	644	0	0	25	1	0	0	0	1	0	7	335
Mb2205c	Mb2205c	#N/A	#N/A	1	13	43	972	0	0	0	330	0	0	43	0	0	0	1	0	0	13	642
Mb2018	Mb2018	#N/A	#N/A	1	18	86	948	0	0	0	623	0	0	86	0	0	0	1	0	0	18	325
Mb2016c	Mb2016c	#N/A	#N/A	1	6	27	923	0	0	0	246	0	0	27	0	0	0	1	0	0	6	677
Mb2948c	Mb2948c	#N/A	#N/A	1	10	43	915	0	0	0	610	0	0	43	0	0	0	1	0	0	10	305
Mb2017c	Mb2017c	#N/A	#N/A	1	12	39	912	0	0	0	274	0	0	39	0	0	0	1	0	0	12	638
thiL	Mb3001c	Involved in thiamine biosynthesis [catalytic activity: ATP + thiamine phosphate = ADP + thiamine diphosphate].	intermediary metabolism and respiration	1	12	27	842	0	0	0	185	0	0	27	1	0	0	0	1	0	12	657
Mb2086	Mb2086	#N/A	#N/A	1	5	13	836	0	0	0	204	0	0	13	0	1	0	0	0	0	5	632
fpg	Mb2949c	Involved in base excision repair (repair of oxidized purines). This enzyme may play a significant role in processes leading to recovery from mutagenesis and/or cell death by alkylating agents [catalytic activity hydrolysis of DNA containing ring-opened N7-methylguanine residues, releasing 2,6-diamino-4-hydroxy-5-(N-methyl)formamidopyrimide].	information pathways	1	22	86	834	0	0	0	615	0	0	86	1	0	0	0	1	0	22	219
Mb1491c	Mb1491c	#N/A	#N/A	1	26	101	831	0	0	0	610	0	0	101	1	0	0	0	1	0	26	221
Mb2087c	Mb2087c	#N/A	#N/A	1	5	12	801	0	0	0	602	0	0	12	1	0	0	0	1	0	5	199
Mb2202c	Mb2202c	#N/A	#N/A	1	13	30	777	0	0	0	199	0	0	30	0	0	0	1	0	0	13	578
Mb1493c	Mb1493c	#N/A	#N/A	1	16	78	673	0	0	0	673	0	0	78	0	0	0	1	0	0	16	0
ctaB	Mb1486	Thought to be involved in aerobic respiration.	intermediary metabolism and respiration	1	28	87	669	0	0	0	540	0	0	87	1	0	0	0	1	0	28	129
PPE54	Mb3375c	Function unknown	PE/PPE	1	51	92	594	0	0	0	187	0	0	92	0	0	0	1	0	0	51	407
pyrD	Mb2163	Pyrimidine biosynthesis	intermediary metabolism and respiration	1	9	34	453	0	0	0	239	0	0	34	1	0	0	0	1	0	9	214
wag31	Mb2169c	Unknown	cell wall and cell processes	1	3	28	453	0	0	0	238	0	0	28	0	0	0	1	0	0	3	215
Mb2165c	Mb2165c	#N/A	#N/A	1	13	49	451	0	0	0	232	0	0	49	1	0	0	0	1	0	13	219
Mb2170c	Mb2170c	#N/A	#N/A	1	0	10	451	0	0	0	229	0	0	10	0	1	0	0	0	0	0	222
Mb2161c	Mb2161c	#N/A	#N/A	1	3	14	449	0	0	0	207	0	0	14	0	0	0	1	0	0	3	242
TB18.6	Mb2164c	Unknown	conserved hypotheticals	1	11	21	449	0	0	0	220	0	0	21	1	0	0	0	1	0	11	229
PPE47	Mb3047c	Unknown	PE/PPE	1	16	36	446	0	0	0	222	0	0	36	0	0	0	1	0	0	16	224
lppL	Mb2162	Unknown	cell wall and cell processes	1	13	37	446	0	0	0	235	0	0	37	1	0	0	0	1	0	13	211
ftsQ	Mb2175c	This protein may be involved in septum formation.	cell wall and cell processes	1	8	26	443	0	0	0	219	0	0	26	0	0	0	1	0	0	8	224
Mb3052c	Mb3052c	#N/A	#N/A	1	12	19	439	0	0	0	231	0	0	19	0	0	0	1	0	0	12	208
uppP	Mb2160c	#N/A	#N/A	1	8	28	436	0	0	0	197	0	0	28	0	0	0	1	0	0	8	239
Mb2172c	Mb2172c	#N/A	#N/A	1	9	30	433	0	0	0	223	0	0	30	0	0	0	1	0	0	9	210
cysS	Mb2154c	#N/A	#N/A	1	8	28	433	0	0	0	219	0	0	28	1	0	0	0	1	0	8	214
Mb2159c	Mb2159c	#N/A	#N/A	1	6	21	428	0	0	0	197	0	0	21	0	0	0	1	0	0	6	231
esxQ	Mb3042c	Unknown	cell wall and cell processes	1	4	9	428	0	0	0	199	0	0	9	0	0	0	1	0	0	4	229
Mb2157c	Mb2157c	#N/A	#N/A	1	5	24	427	0	0	0	210	0	0	24	0	0	0	1	0	0	5	217
Mb3188c	Mb3188c	#N/A	#N/A	1	11	31	427	0	0	0	222	0	0	31	1	0	0	0	1	0	11	205
Mb3356	Mb3356	#N/A	#N/A	1	0	12	427	0	0	0	225	0	0	12	1	0	0	0	1	0	0	202
Mb2561c	Mb2561c	#N/A	#N/A	1	2	8	425	0	0	0	219	0	0	8	0	0	0	1	0	0	2	206
nuoJ	Mb3178	Involved in aerobic|anaerobic respiration [catalytic activity: NADH + ubiquinone = NAD(+) + ubiquinol].	intermediary metabolism and respiration	1	7	27	424	0	0	0	196	0	0	27	0	0	0	1	0	0	7	228
Mb2010	Mb2010	#N/A	#N/A	1	7	15	423	0	0	0	236	0	0	15	0	0	0	1	0	0	7	187
Mb3265c	Mb3265c	#N/A	#N/A	1	5	14	423	0	0	0	230	0	0	14	0	0	0	1	0	0	5	193
Mb2156	Mb2156	#N/A	#N/A	1	4	8	422	0	0	0	215	0	0	8	0	1	0	0	0	0	4	207
nuoD	Mb3172	Involved in aerobic|anaerobic respiration [catalytic activity: NADH + ubiquinone = NAD(+) + ubiquinol].	intermediary metabolism and respiration	1	10	40	422	0	0	0	223	0	0	40	1	0	0	0	1	0	10	199
nuoK	Mb3179	Involved in aerobic|anaerobic respiration [catalytic activity: NADH + ubiquinone = NAD(+) + ubiquinol].	intermediary metabolism and respiration	1	1	4	422	0	0	0	199	0	0	4	0	1	0	0	0	0	1	223
nuoN	Mb3182	Involved in aerobic|anaerobic respiration [catalytic activity: NADH + ubiquinone = NAD(+) + ubiquinol].	intermediary metabolism and respiration	1	16	47	422	0	0	0	222	0	0	47	0	0	0	1	0	0	16	200
Mb3296	Mb3296	#N/A	#N/A	1	3	17	420	0	0	0	218	0	0	17	0	0	0	1	0	0	3	202
nuoH	Mb3176	Involved in aerobic|anaerobic respiration [catalytic activity: NADH + ubiquinone = NAD(+) + ubiquinol].	intermediary metabolism and respiration	1	12	40	420	0	0	0	199	0	0	40	1	0	0	0	1	0	12	221
Mb2153c	Mb2153c	#N/A	#N/A	1	8	26	419	0	0	0	220	0	0	26	1	0	0	0	1	0	8	199
Mb1984c	Mb1984c	#N/A	#N/A	1	7	21	418	0	0	0	215	0	0	21	0	0	0	1	0	0	7	203
Mb3217	Mb3217	#N/A	#N/A	1	16	47	417	0	0	0	222	0	0	47	0	0	0	1	0	0	16	195
accD5	Mb3308	Key enzyme in the catabolic pathway of odd-chain fatty acids, isoleucine, threonine, methionine, and valine [catalytic activity: ATP + propionyl-CoA + CO(2) + H(2)O = ADP + orthophosphate + methylmalonyl-CoA.]	lipid metabolism	1	10	46	416	0	0	0	218	0	0	46	0	0	0	1	0	0	10	198
ctpC	Mb3298	Metal cation-transporting ATPase; possibly catalyzes the transport of undetermined metal cation with the hydrolyse of ATP [catalytic activity: ATP + H(2)O + undetermined metal cation(in) = ADP + phosphate + undetermined metal cation(out)].	cell wall and cell processes	1	17	65	416	0	0	0	218	0	0	65	0	0	0	1	0	0	17	198
ligA	Mb3039c	This protein catalyzes the formation of phosphodiester linkages between 5'-phosphoryl and 3'-hydroxyl groups in double-stranded DNA using NAD as a coenzyme and as the energy source for the reaction. It is essential for DNA replication and repair of damaged DNA [catalytic activity: NAD(+) + (deoxyribonucleotide)(N) + (deoxyribonucleotide)(M) = AMP + nicotinamide nucleotide + (deoxyribonucleotide)(…	information pathways	1	11	57	416	0	0	0	189	0	0	57	0	0	0	1	0	0	11	227
nuoG	Mb3175	Involved in aerobic|anaerobic respiration [catalytic activity: NADH + ubiquinone = NAD(+) + ubiquinol].	intermediary metabolism and respiration	1	26	83	416	0	0	0	216	0	0	83	0	0	0	1	0	0	26	200
Mb3064c	Mb3064c	#N/A	#N/A	1	7	34	415	0	0	0	204	0	0	34	0	0	0	1	0	0	7	211
Mb2136c	Mb2136c	#N/A	#N/A	1	12	47	413	0	0	0	209	0	0	47	1	0	0	0	1	0	12	204
Mb3067c	Mb3067c	#N/A	#N/A	1	8	26	413	0	0	0	204	0	0	26	0	1	0	0	0	0	8	209
Mb3214	Mb3214	#N/A	#N/A	1	6	11	413	0	0	0	203	0	0	11	0	1	0	0	0	0	6	210
Mb3259c	Mb3259c	#N/A	#N/A	1	10	27	413	0	0	0	180	0	0	27	0	0	0	1	0	0	10	233
efp	Mb2563c	Involved in peptide bond synthesis. Stimulate efficient translation and peptide-bond synthesis on native or reconstituted 70S ribosomes in vitro. Probably functions indirectly by altering the affinity of the ribosome for aminoacyl-tRNA, thus increasing their reactivity as acceptors for peptidyl transferase.	information pathways	1	5	23	413	0	0	0	209	0	0	23	1	0	0	0	1	0	5	204
embR2	Mb3358	#N/A	#N/A	1	13	37	412	0	0	0	209	0	1	37	0	0	0	1	0	0	12	203
ligB	Mb3089	This protein seals during DNA replication, DNA recombination and DNA repair NICKS in double-stranded DNA [catalytic activity: ATP + (deoxyribonucleotide)(N) + (deoxyribonucleotide)(M) = AMP + pyrophosphate + (deoxyribonucleotide)(N+M)].	information pathways	1	17	40	411	0	0	0	202	0	0	40	0	0	0	1	0	0	17	209
metH	Mb2148c	Involved in biosynthesis of methionine (at the terminal step) [catalytic activity: 5-methyltetrahydrofolate + L-homocysteine = tetrahydrofolate + L-methionine].	intermediary metabolism and respiration	1	18	91	411	0	0	0	191	0	0	91	1	0	0	1	0	1	17	220
pgmA	Mb3095c	This enzyme participates in both the breakdown and synthesis of glucose [catalytic activity: alpha-D-glucose 1-phosphate = alpha-D-glucose 6-phosphate].	intermediary metabolism and respiration	1	8	56	411	0	0	0	202	0	0	56	0	0	0	1	0	0	8	209
fprA	Mb3133	Generates oxidized ferredoxin from ferredoxin [catalytic activity: reduced ferredoxin + NADP(+) = oxidized ferredoxin + NADPH].	intermediary metabolism and respiration	1	7	40	410	0	0	0	212	0	0	40	0	0	0	1	0	0	7	198
Mb1986c	Mb1986c	#N/A	#N/A	1	0	6	409	0	0	0	205	0	0	6	0	0	0	1	0	0	0	204
Mb2107c	Mb2107c	#N/A	#N/A	1	7	11	409	0	0	0	206	0	0	11	1	0	0	0	1	0	7	203
aroD	Mb2566c	Involved at the third step in the biosynthesis of chorismate within the biosynthesis of aromatic amino acids (the shikimate pathway). Catalyze a trans-dehydration via an enolate intermediate [catalytic activity: 3-dehydroquinate = 3-dehydroshikimate + H(2)O].	intermediary metabolism and respiration	1	4	18	409	0	0	0	193	0	0	18	0	1	0	0	0	0	4	216
prcB	Mb2134c	Protein degradation	intermediary metabolism and respiration	1	9	27	409	0	0	0	209	0	0	27	0	0	0	1	0	0	9	200
Mb2128	Mb2128	#N/A	#N/A	1	1	21	407	0	0	0	216	0	0	21	1	0	0	0	1	0	1	191
PPE46	Mb3043c	Unknown	PE/PPE	1	18	56	407	0	0	0	195	0	0	56	0	0	0	1	0	0	18	212
prfB	Mb3132c	Peptide chain release factor 2 directs the termination of translation in response to the peptide chain termination codons UGA and UAA.	information pathways	1	7	31	407	0	0	0	206	0	0	31	0	0	0	1	0	0	7	201
Mb3212c	Mb3212c	#N/A	#N/A	1	14	37	406	0	0	0	204	0	0	37	0	0	0	1	0	0	14	202
adhC	Mb3071	Generates aldehyde or ketone from alcohol [catalytic activity: alcohol + NADP(+) = aldehyde or ketone + NADPH].	intermediary metabolism and respiration	1	5	30	405	0	0	0	193	0	0	30	0	0	0	1	0	0	5	212
birA	Mb3307c	BIRA acts both as a biotin-operon repressor and as the enzyme that synthesizes the corepressor, acetyl-CoA:carbon-dioxide ligase. This protein also activates biotin to form biotinyl-5'-adenylate and transfers the biotin moiety to biotin-accepting proteins [catalytic activity: ATP + biotin + APO-[acetyl-CoA:carbon-dioxide ligase (ADP forming)] = AMP + pyrophosphate + [acetyl-CoA:carbon-dioxide lig…	intermediary metabolism and respiration	1	6	18	405	0	0	0	202	0	0	18	0	0	0	1	0	0	6	203
dacB1	Mb3363	Involved in peptidoglycan synthesis (at final stages). Hydrolyzes the bound D-alanyl-D-alanine [catalytic activity: D-alanyl-D-alanine + H(2)O = 2 D-alanine].	cell wall and cell processes	1	14	29	405	0	0	0	193	0	0	29	0	0	0	1	0	0	14	212
purK	Mb3304c	Involved in purine biosynthesis (sixth step). Possesses an ATPase activity that is dependent on the presence of air (aminoimidazole ribonucleotide). The association of PURK and pure produces an enzyme complex capable of converting air to CAIR efficiently under physiological condition [catalytic activity: 1-(5-phosphoribosyl)-5-amino-4-imidazole-carboxylate = 1-(5-phosphoribosyl)-5-aminoimidazole …	intermediary metabolism and respiration	1	14	39	405	0	0	0	215	0	0	39	1	0	0	0	1	0	14	190
Mb3263	Mb3263	#N/A	#N/A	1	3	25	404	0	0	0	195	0	0	25	0	0	0	1	0	0	3	209
Mb3295	Mb3295	#N/A	#N/A	1	14	40	404	0	0	0	204	0	0	40	0	0	0	1	0	0	14	200
Mb3309	Mb3309	#N/A	#N/A	1	5	15	404	0	0	0	221	0	0	15	0	0	0	1	0	0	5	183
Mb3341c	Mb3341c	#N/A	#N/A	1	1	8	404	0	0	0	192	0	0	8	1	0	0	0	1	0	1	212
sdhD	Mb3346	Involved in tricarboxylic acid cycle. Putative hydrophobic component of the succinate dehydrogenase complex. Could be required to anchor the catalytic components to the cytoplasmic membrane	intermediary metabolism and respiration	1	5	21	404	0	0	0	204	0	0	21	1	0	0	0	1	0	5	200
Mb3040c	Mb3040c	#N/A	#N/A	1	11	29	403	0	0	0	174	0	0	29	0	0	0	1	0	0	11	229
lipD	Mb1958	Function unknown; lipolytic enzyme probably involved in cellular metabolism	intermediary metabolism and respiration	1	11	42	403	0	0	0	196	0	0	42	0	0	0	1	0	0	11	207
Mb3098	Mb3098	#N/A	#N/A	1	11	37	402	0	0	0	209	0	0	37	0	0	0	1	0	0	11	193
cobLb	Mb2098c	#N/A	#N/A	1	6	20	402	0	0	0	197	0	0	20	0	1	0	0	0	0	6	205
ctaD	Mb3069c	Cytochrome C oxidase is the component of the respiratory chain that catalyzes the reduction of oxygen to water. Subunits 1-3 form the functional core of the enzyme complex. CO I is the catalytic subunit of the enzyme. Electrons originating in cytochrome C are transferred via the copper a center of subunit 2 and heme a of subunit 1 to the bimetallic center formed by heme A3 and copper B [catalytic…	intermediary metabolism and respiration	1	9	65	402	0	0	0	202	0	0	65	0	0	0	1	0	0	9	200
Mb2558	Mb2558	#N/A	#N/A	1	13	39	401	0	0	0	215	0	0	39	1	0	0	0	1	0	13	186
Mb3080c	Mb3080c	#N/A	#N/A	1	6	14	401	0	0	0	208	0	0	14	0	0	0	1	0	0	6	193
Mb3262c	Mb3262c	#N/A	#N/A	1	15	54	401	0	0	0	203	0	0	54	0	0	0	1	0	0	15	198
recG	Mb2998c	Critical role in recombination and DNA repair. Help process holliday junction intermediates to mature products by catalysing branch migration. Has a DNA unwinding activity characteristic of a DNA helicase with a 3' to 5' polarity. RECG unwind branched duplex DNA (Y-DNA).	information pathways	1	17	66	401	0	0	0	209	0	0	66	0	0	0	1	0	0	17	192
Mb3243c	Mb3243c	#N/A	#N/A	1	4	7	400	0	0	0	206	0	0	7	1	0	0	0	1	0	4	194
PE22	Mb2131	Function unknown	PE/PPE	1	1	10	400	0	0	0	197	0	0	10	0	0	0	1	0	0	1	203
cyp136	Mb3085	Cytochromes P450 are a group of heme-thiolate monooxygenases. They oxidize a variety of structurally unrelated compounds, including steroids, fatty acids, and xenobiotics.	intermediary metabolism and respiration	1	13	52	400	0	0	0	211	0	0	52	0	0	0	1	0	0	13	189
pknL	Mb2198	Involved in signal transduction (via phosphorylation). May be involved in transcriptional mechanism.	regulatory proteins	1	10	28	400	0	0	0	226	0	0	28	0	0	0	1	0	0	10	174
Mb1989c	Mb1989c	#N/A	#N/A	1	5	15	399	0	0	0	210	0	0	15	1	0	0	0	1	0	5	189
Mb1990	Mb1990	#N/A	#N/A	1	4	21	399	0	0	0	190	0	0	21	1	0	0	0	1	0	4	209
Mb2102c	Mb2102c	#N/A	#N/A	1	10	27	399	0	0	0	182	0	0	27	0	0	0	1	0	0	10	217
lppK	Mb2140	Unknown	cell wall and cell processes	1	6	15	399	0	0	0	200	0	0	15	0	0	0	1	0	0	6	199
Mb1964c	Mb1964c	#N/A	#N/A	1	5	15	398	0	0	0	196	0	0	15	0	0	0	1	0	0	5	202
Mb2190c	Mb2190c	#N/A	#N/A	1	5	10	398	0	0	0	212	0	0	10	0	0	0	1	0	0	5	186
Mb3030c	Mb3030c	#N/A	#N/A	1	2	16	397	0	0	0	205	0	0	16	0	0	0	1	0	0	2	192
Mb3209	Mb3209	#N/A	#N/A	1	2	8	397	0	0	0	211	0	0	8	0	1	0	0	0	0	2	186
Mb3210	Mb3210	#N/A	#N/A	1	7	9	397	0	0	0	206	0	0	9	0	1	0	0	0	0	7	191
Mb3226c	Mb3226c	#N/A	#N/A	1	24	87	397	0	0	0	209	0	0	87	1	0	0	0	1	0	24	188
Mb3312	Mb3312	#N/A	#N/A	1	3	14	397	0	0	0	196	0	0	14	1	0	0	0	1	0	3	201
PPE49	Mb3148c	Function unknown	PE/PPE	1	12	26	397	0	0	0	218	0	0	26	1	0	0	0	1	0	12	179
lppG	Mb1981c	Unknown	cell wall and cell processes	1	2	21	397	0	0	0	209	0	0	21	0	0	0	1	0	0	2	188
Mb1976	Mb1976	#N/A	#N/A	1	6	20	396	0	0	0	212	0	0	20	0	0	0	1	0	0	6	184
Mb1987	Mb1987	#N/A	#N/A	1	2	7	396	0	0	0	194	0	0	7	0	0	0	1	0	0	2	202
hab	Mb3105	Enzyme involved in the second step of nitrobenzene degradation: rearranged the intermediate hydroxylaminobenzene to 2-aminophenol.	intermediary metabolism and respiration	1	2	13	396	0	0	0	189	0	0	13	0	1	0	0	0	0	2	207
Mb1978c	Mb1978c	#N/A	#N/A	1	2	11	395	0	0	0	193	0	0	11	1	0	0	0	1	0	2	202
Mb2104	Mb2104	#N/A	#N/A	1	5	12	395	0	0	0	212	0	0	12	1	0	0	0	1	0	5	183
Mb3135	Mb3135	#N/A	#N/A	1	3	17	394	0	0	0	203	0	0	17	1	0	0	0	1	0	3	191
cysA3	Mb3144	May be a sulfotransferase involved in the formation of thiosulfate [catalytic activity: thiosulfate + cyanide = sulfite + thiocyanate].	intermediary metabolism and respiration	1	5	31	394	0	0	0	198	0	0	31	0	0	0	1	0	0	5	196
fecB	Mb3070	May be involved in active transport of FeIII-decitrate across the membrane (import).	cell wall and cell processes	1	11	35	394	0	0	0	196	0	0	35	0	0	0	1	0	0	11	198
Mb1988	Mb1988	#N/A	#N/A	1	0	15	393	0	0	0	187	0	0	15	1	0	0	0	1	0	0	206
accA3	Mb3313	Involved in long-chain fatty acid synthesis (at the first step). Carries two functions: biotin carboxyl carrier protein and biotin carboxyltransferase [catalytic activity: ATP + biotin-carboxyl-carrier protein + CO(2) = ADP + orthophosphate + carboxybiotin-carboxyl-carrier protein].	lipid metabolism	1	10	61	393	0	0	0	188	0	0	61	0	0	0	1	0	0	10	205
aroA	Mb3256	Involved in the biosynthesis of chorismate within the biosynthesis of aromatic amino acids (the shikimate pathway). Acts in the sixth step of this pathway. [catalytic activity: phosphoenolpyruvate + 3-phosphoshikimate = orthophosphate + O(5)-(1-carboxyvinyl)-3-phosphoshikimate].	intermediary metabolism and respiration	1	13	31	393	0	0	0	199	0	0	31	1	0	0	0	1	0	13	194
fadD31	Mb1960	Function unknown, but involvement in lipid degradation.	lipid metabolism	1	13	41	393	0	0	0	207	0	0	41	0	1	0	0	0	0	13	186
sigF	Mb3314c	The sigma factor is an initiation factor that promotes attachment of the RNA polymerase to specific initiation sites and then is released. Thought to be involved in survival and proliferation in lung granulomas during infection. Thought to be involved in virulence and persistence processes. Modulates expression of the 16 KDa alpha-crystallin homologue/Rv2031c. Negatively regulated by Rv3287c|RSBW…	information pathways	1	9	26	393	0	0	0	212	0	0	26	0	0	0	1	0	0	9	181
Mb3246c	Mb3246c	#N/A	#N/A	1	13	42	391	0	0	0	188	0	0	42	0	0	0	1	0	0	13	203
aofH	Mb3195	Possibly catalyzes the oxidative deamination: oxidize on primary amines, and perhaps on secondary and tertiary amines [catalytic activity: RCH(2)NH(2) + H(2)O + O(2) = RCHO + NH(3) + H(2)O(2)]. Must have important function in metabolism. Supposedly involved in stationary-phase survival.	intermediary metabolism and respiration	1	14	37	391	0	0	0	190	0	0	37	0	0	0	1	0	0	14	201
lppF	Mb1956c	Unknown	cell wall and cell processes	1	6	31	391	0	0	0	210	0	0	31	0	0	0	1	0	0	6	181
Mb2997c	Mb2997c	#N/A	#N/A	1	7	19	390	0	0	0	201	0	0	19	0	0	0	1	0	0	7	189
Mb3338	Mb3338	#N/A	#N/A	1	5	29	390	0	0	0	203	0	0	29	0	1	0	0	0	0	5	187
aroB	Mb2567c	Involved at the second step in the biosynthesis of chorismate within the biosynthesis of aromatic amino acids (the shikimate pathway) [catalytic activity: 7-phospho-3-deoxy-arabino-heptulosonate = 3-dehydroquinate + orthophosphate].	intermediary metabolism and respiration	1	9	41	390	0	0	0	199	0	0	41	1	0	0	0	1	0	9	191
fadE17	Mb1969c	Function unknown, but supposed involvement in lipid degradation.	lipid metabolism	1	7	44	390	0	0	0	202	0	0	44	1	0	0	0	1	0	7	188
moaA1	Mb3136	Involved in molybdenum cofactor biosynthesis; involved in the biosynthesis of molybdopterin precursor Z from guanosine.	intermediary metabolism and respiration	1	8	41	390	0	0	0	198	0	0	41	0	1	0	0	0	0	8	192
Mb3056	Mb3056	#N/A	#N/A	1	9	28	389	0	0	0	186	0	0	28	0	1	0	0	0	0	9	203
Mb3106c	Mb3106c	#N/A	#N/A	1	9	20	389	0	0	0	207	0	0	20	0	0	0	1	0	0	9	182
ilvB1	Mb3028c	Involved in valine and isoleucine biosynthesis (at the first step) [catalytic activity: 2-acetolactate + CO(2) = 2 pyruvate].	intermediary metabolism and respiration	1	11	61	389	0	0	0	206	0	0	61	0	0	0	1	0	0	11	183
moeB1	Mb3231c	Possibly involved in molybdopterin metabolism (synthesis)	intermediary metabolism and respiration	1	12	32	389	1	0	0	198	0	0	31	1	0	0	0	1	0	12	191
Mb3061	Mb3061	#N/A	#N/A	1	12	38	388	0	0	0	206	0	0	38	0	1	0	0	0	0	12	182
Mb3208	Mb3208	#N/A	#N/A	1	4	13	388	0	0	0	205	0	0	13	1	0	0	0	1	0	4	183
TB9.4	Mb3234c	Function unknown	conserved hypotheticals	1	4	8	388	0	0	0	191	0	0	8	0	0	0	1	0	0	4	197
fbiB	Mb3290	Required for coenzyme F420 production: involved in the conversion of FO into F420.	intermediary metabolism and respiration	1	9	46	388	0	0	0	200	0	0	46	0	0	0	1	0	0	9	188
Mb3206c	Mb3206c	#N/A	#N/A	1	3	18	387	0	0	0	178	0	0	18	1	0	0	0	1	0	3	209
Mb1957	Mb1957	#N/A	#N/A	1	15	28	386	0	0	0	189	0	1	28	0	0	0	1	0	0	14	197
Mb1998c	Mb1998c	#N/A	#N/A	1	8	26	386	0	0	0	206	0	0	26	0	0	0	1	0	0	8	180
Mb3145	Mb3145	#N/A	#N/A	1	4	13	386	0	0	0	197	0	0	13	0	0	0	1	0	0	4	189
mpt63	Mb1961c	Unknown	cell wall and cell processes	1	5	15	386	0	0	0	181	0	0	15	0	1	0	0	0	0	5	205
Mb3322c	Mb3322c	#N/A	#N/A	1	9	23	385	0	0	0	183	0	0	23	1	0	0	0	1	0	9	202
Mb1977c	Mb1977c	#N/A	#N/A	1	4	18	384	0	0	0	184	0	0	18	0	0	0	1	0	0	4	200
Mb1991	Mb1991	#N/A	#N/A	1	4	10	384	0	0	0	184	0	0	10	0	0	0	1	0	0	4	200
Mb3038	Mb3038	#N/A	#N/A	1	11	16	384	0	0	0	202	0	0	16	0	0	0	1	0	0	11	182
Mb3320	Mb3320	#N/A	#N/A	1	11	33	384	0	0	0	191	0	0	33	0	0	0	1	0	0	11	193
Mb3339	Mb3339	#N/A	#N/A	1	7	42	384	0	0	0	198	0	0	42	0	0	0	1	0	0	7	186
gpm2	Mb3240	Involved in glycolysis [catalytic activity: 1,3-diphosphoglycerate + 3-phosphoglycerate = 2,3-diphosphoglycerate + 3-phosphoglycerate].	intermediary metabolism and respiration	1	5	15	384	0	0	0	181	0	0	15	0	0	0	1	0	0	5	203
Mb3126c	Mb3126c	#N/A	#N/A	1	7	31	383	0	0	0	182	0	0	31	0	0	0	1	0	0	7	201
Mb3197c	Mb3197c	#N/A	#N/A	1	3	15	383	0	0	0	199	0	0	15	1	0	0	0	1	0	3	184
Mb3200	Mb3200	#N/A	#N/A	1	14	35	383	0	0	0	180	0	0	35	1	0	0	0	1	0	14	203
PE_PGRS35	Mb2005	Function unknown	PE/PPE	1	15	44	383	0	0	0	197	0	0	44	0	0	0	1	0	0	15	186
sseA	Mb3311	Possibly a sulfotransferase involved in the formation of thiosulfate [catalytic activity: thiosulfate + cyanide = sulfite + thiocyanate].	intermediary metabolism and respiration	1	8	34	383	0	0	0	191	0	0	34	0	0	0	1	0	0	8	192
PPE52	Mb3168c	Function unknown	PE/PPE	1	5	32	382	0	0	0	178	0	0	32	0	0	0	1	0	0	5	204
wbbL1	Mb3293c	Probably involved in cell wall arabinogalactan linker formation: Uses dTDP-L-rhamnose as substrate to insert the rhamnosyl residue into the cell wall. Seems to be essential for mycobacterial viability.	cell wall and cell processes	1	8	27	382	0	0	0	196	0	0	27	0	0	0	1	0	0	8	186
Mb2188c	Mb2188c	#N/A	#N/A	1	10	35	381	0	0	0	195	0	0	35	0	0	0	1	0	0	10	186
Mb3242	Mb3242	#N/A	#N/A	1	4	10	381	0	0	0	184	0	0	10	0	0	0	1	0	0	4	197
secA1	Mb3268c	Involved in protein export. Interacts with the SECY/SECE subunits. SECA has a central role in coupling the hydrolysis of ATP to the transfer of PRE-secretory periplasmic and outer membrane proteins across the membrane.	cell wall and cell processes	1	18	86	381	0	0	0	198	0	0	86	0	0	0	1	0	0	18	183
Mb2138	Mb2138	#N/A	#N/A	1	6	27	380	0	0	0	191	0	0	27	0	1	0	0	0	0	6	189
Mb2196	Mb2196	#N/A	#N/A	1	13	43	380	0	0	0	201	0	0	43	1	0	0	0	1	0	13	179
Mb3102c	Mb3102c	#N/A	#N/A	1	12	40	380	0	0	0	194	0	0	40	0	1	0	0	0	0	12	186
Mb1963c	Mb1963c	#N/A	#N/A	1	10	27	379	0	0	0	184	0	0	27	1	0	0	0	1	0	10	195
Mb3254c	Mb3254c	#N/A	#N/A	1	12	41	379	0	0	0	197	0	0	41	1	0	0	0	1	0	12	182
lipV	Mb3228	Function unknown; presumed lipolytic enzyme involved in cellular metabolism.	intermediary metabolism and respiration	1	1	18	379	0	0	0	203	0	0	18	0	1	0	0	0	0	1	176
lipR	Mb3111	Function unknown; lipolytic enzyme involved in cellular metabolism.	intermediary metabolism and respiration	1	8	26	378	0	0	0	181	0	1	26	1	0	0	0	1	0	7	197
Mb2183c	Mb2183c	#N/A	#N/A	1	9	25	377	0	0	0	194	0	0	25	0	0	0	1	0	0	9	183
nrdI	Mb3078c	Unknown. Probably involved in ribonucleotide reductase function.	information pathways	1	1	20	377	0	0	0	186	0	0	20	0	1	0	0	0	0	1	191
Mb3147	Mb3147	#N/A	#N/A	1	7	38	376	0	0	0	168	0	0	38	1	0	0	0	1	0	7	208
Mb2004c	Mb2004c	#N/A	#N/A	1	5	12	375	0	0	0	182	0	0	12	0	0	0	1	0	0	5	193
Mb1992	Mb1992	#N/A	#N/A	1	4	17	374	0	0	0	181	0	0	17	0	0	0	1	0	0	4	193
blaC	Mb2094c	Hydrolyses beta-lactams to generate corresponding beta-amino acid [catalytic activity: a beta-lactam + H(2)O = a substituted beta-amino acid].	intermediary metabolism and respiration	1	13	24	373	0	0	0	196	0	0	24	0	1	0	0	0	0	13	177
Mb1997c	Mb1997c	#N/A	#N/A	1	4	13	370	0	0	0	199	0	0	13	0	0	0	1	0	0	4	171
Mb3167	Mb3167	#N/A	#N/A	1	5	10	370	0	0	0	190	0	0	10	1	0	0	0	1	0	5	180
adhD	Mb3113	Function unknown; generates an aldehyde (or perhaps a ketone) from an alcohol.	intermediary metabolism and respiration	1	7	24	370	0	0	0	175	0	0	24	0	0	0	1	0	0	7	195
amiB1	Mb3334c	Involved in cellular metabolism, active on carbon aliphatic amides and/or on many aromatic amides [catalytic activity: a monocarboxylic acid amide + H(2)O = a monocarboxylate + NH(3)].	intermediary metabolism and respiration	1	8	25	370	0	0	0	183	0	0	25	0	0	0	1	0	0	8	187
mesTb	Mb3201c	#N/A	#N/A	1	1	11	370	0	0	0	187	0	0	11	1	0	0	0	1	0	1	183
nrdF1	Mb2003c	Involved in the DNA replication pathway. Catalyzes the biosynthesis of deoxyribonucleotides from the corresponding ribonucleotides, precursors that are necessary for DNA synthesis [catalytic activity: 2'-deoxyribonucleoside diphosphate + oxidized thioredoxin + H(2)O = ribonucleoside diphosphate + reduced thioredoxin].	information pathways	1	10	30	370	0	0	0	175	0	0	30	0	0	0	1	0	0	10	195
yrbE3A	Mb1999	Unknown	virulence, detoxification, adaptation	1	3	12	369	0	0	0	184	0	0	12	0	0	0	1	0	0	3	185
Mb2000	Mb2000	#N/A	#N/A	1	6	24	368	0	0	0	188	0	0	24	0	1	0	0	0	0	6	180
Mb3166c	Mb3166c	#N/A	#N/A	1	3	20	368	0	0	0	178	0	1	20	0	0	0	1	0	0	2	190
lppZ	Mb3031	Unknown	cell wall and cell processes	1	9	28	368	0	0	0	190	0	0	28	1	0	0	0	1	0	9	178
pmmB	Mb3336	Converts D-mannose 1-phosphate to D-mannose 6-phosphate.	intermediary metabolism and respiration	1	17	52	368	0	0	0	188	0	0	52	1	0	0	0	1	0	17	180
sahH	Mb3276c	Thioester hydrolase which acting on ether bounds. Could be involved in methionine and selenoamino acid metabolisms. Also involved in activated methyl. Cycle adenosylhomocysteine is a competitive inhibitor of S-adenosyl-L-methionine-dependent methyl transferase reactions; therefore adenosylhomocysteinase may play a key role in the control of methylations via regulation of the intracellular concent…	intermediary metabolism and respiration	1	17	45	368	0	0	0	193	0	0	45	0	0	0	1	0	0	17	175
Mb3367	Mb3367	#N/A	#N/A	1	5	17	367	0	0	0	176	0	0	17	0	1	0	0	0	0	5	191
Mb2001c	Mb2001c	#N/A	#N/A	1	9	37	366	0	0	0	176	0	0	37	0	0	0	1	0	0	9	190
Mb3110	Mb3110	#N/A	#N/A	1	13	53	366	0	0	0	184	0	0	53	0	0	0	1	0	0	13	182
Mb3114	Mb3114	#N/A	#N/A	1	10	40	366	0	0	0	171	0	0	40	1	0	0	0	1	0	10	195
devS	Mb3156c	Sensor part of the two component regulatory system DEVR/DEVS/dost. Thought to control HSPX|Rv2031|ACR expression; O2, NO and CO are ligands, DOSS is inactive in the presence of oxygen	regulatory proteins	1	14	36	365	0	0	0	187	0	0	36	0	1	0	0	0	0	14	178
manC	Mb3292c	#N/A	#N/A	1	11	42	365	0	0	0	183	0	0	42	1	0	0	0	1	0	11	182
Mb3281c	Mb3281c	#N/A	#N/A	1	9	53	364	0	0	0	194	0	0	53	1	0	0	0	1	0	9	170
Mb3115	Mb3115	#N/A	#N/A	1	11	40	363	0	0	0	175	0	0	40	0	1	0	0	0	0	11	188
Mb3032c	Mb3032c	#N/A	#N/A	1	4	20	362	0	0	0	178	0	0	20	1	0	0	0	1	0	4	184
Mb3152c	Mb3152c	#N/A	#N/A	1	3	25	361	0	0	0	194	0	0	25	0	0	0	1	0	0	3	167
Mb3161	Mb3161	#N/A	#N/A	1	5	26	361	0	0	0	175	0	0	26	1	0	0	0	1	0	5	186
gatB	Mb3034c	Component of the translational apparatus. Furnishes a means for formation of correctly charged GLN-tRNA(GLN) through the transamidation of misacylated GLU- tRNA(GLN) in organisms which lack glutaminyl-tRNA synthetase. The reaction takes place in the presence of glutamine and ATP through an activated gamma-phospho-GLU-tRNA(GLN) [catalytic activity: ATP + L-glutamyl-tRNA(GLN) + L-glutamine = ADP + …	information pathways	1	13	43	361	0	0	0	182	0	0	43	0	0	0	1	0	0	13	179
mpt64	Mb2002c	Unknown	cell wall and cell processes	1	3	13	361	0	0	0	171	0	0	13	0	0	0	1	0	0	3	190
Mb3286c	Mb3286c	#N/A	#N/A	1	3	19	359	0	0	0	169	0	0	19	0	0	0	1	0	0	3	190
nei	Mb3325	Involved in damage reversal. DNA N-glycosylase with an AP lyase activity. Required for the repair of oxidative DNA damage (oxidized pyrimidines).	information pathways	1	5	28	358	0	0	0	161	0	0	28	1	0	0	0	1	0	5	197
Mb3121c	Mb3121c	#N/A	#N/A	1	11	28	357	0	0	0	172	0	0	28	0	0	0	1	0	0	11	185
cobI	Mb2092	Involved in cobalamin biosynthesis.	intermediary metabolism and respiration	1	18	46	357	0	0	0	186	0	0	46	0	0	0	1	0	0	18	171
Mb3158c	Mb3158c	#N/A	#N/A	1	6	23	356	0	0	0	162	0	0	23	1	0	0	0	1	0	6	194
devR	Mb3157c	Regulator part of the two component regulatory system DEVR/DEVS/dost. Controls HSPX|Rv2031|ACR expression.	regulatory proteins	1	6	9	356	0	0	0	170	0	0	9	1	0	0	0	1	0	6	186
tatC	Mb2120c	Involved in proteins export: required for correct localization of precursor proteins bearing signal peptides with the twin arginine conserved motif S/T-R-R-X-F-L-K. This sec-independent pathway is termed tat for twin-arginine translocation system. This system mainly transports proteins with bound cofactors that require folding prior to export.	cell wall and cell processes	1	11	36	356	0	0	0	172	0	0	36	1	0	0	0	1	0	11	184
hisE	Mb2146c	Involved in histidine biosynthesis.	intermediary metabolism and respiration	1	2	10	355	0	0	0	194	0	0	10	0	0	0	1	0	0	2	161
PE_PGRS63	Mb3124c	#N/A	#N/A	1	16	45	353	0	0	0	169	0	0	45	0	0	0	1	0	0	16	184
Mb3117	Mb3117	#N/A	#N/A	1	4	27	350	0	0	0	173	0	0	27	0	0	0	1	0	0	4	177
metX	Mb3373	#N/A	#N/A	1	12	35	350	0	0	0	175	0	0	35	1	0	0	0	1	0	12	175
Mb3154c	Mb3154c	#N/A	#N/A	1	6	39	348	0	0	0	181	0	0	39	0	0	0	1	0	0	6	167
fadD13	Mb3116	Function unknown, but involved in lipid degradation.	lipid metabolism	1	10	38	348	0	0	0	170	0	0	38	0	0	0	1	0	0	10	178
Mb3366c	Mb3366c	#N/A	#N/A	1	4	30	347	0	0	0	172	0	0	30	0	1	0	0	0	0	4	175
Mb2114	Mb2114	#N/A	#N/A	1	2	5	344	0	0	0	150	0	0	5	0	0	0	1	0	0	2	194
glpD2	Mb3330c	Involved in aerobic respiration and oxidation of glycerol. Reduces an acceptor and generates glycerone phosphate from Sn-glycerol 3-phosphate. Possibly play a role in metabolism of riboflavin, FAD,FMN [catalytic activity: SN-glycerol 3-phosphate + acceptor = glycerone phosphate + reduced acceptor].	intermediary metabolism and respiration	1	10	41	342	0	0	0	157	0	0	41	0	0	0	1	0	0	10	185
Mb3328c	Mb3328c	#N/A	#N/A	1	7	24	339	0	0	0	164	0	0	24	1	0	0	0	1	0	7	175
PPE51	Mb3160	Function unknown	PE/PPE	1	14	40	338	0	0	0	180	0	0	40	0	0	0	1	0	0	14	158
lppA	Mb2572	Unknown	cell wall and cell processes	1	3	26	217	0	0	0	2	0	0	26	1	0	0	0	1	0	3	215
lprR	Mb2573	#N/A	#N/A	1	2	0	217	0	0	0	0	0	0	0	0	1	0	0	0	0	2	217
grpE	Mb0359	Stimulates, jointly with DNAJ|Rv0352, the ATPase activity of DNAK|Rv0350. HELPS to release ADP from DNAK thus allowing DNAK to recycle more efficiently. Seems to be regulated negatively by HSPR (Rv0353 product).	virulence, detoxification, adaptation	1	16	58	202	0	0	0	202	0	0	58	1	0	0	0	1	0	16	0
Mb2835	Mb2835	#N/A	#N/A	1	0	0	13	0	0	0	12	1	0	0	0	0	0	0	0	0	0	1
Mb0074	Mb0074	#N/A	#N/A	1	0	0	3	0	0	0	2	1	0	0	0	0	0	0	0	0	0	1
atsAa	Mb0731	#N/A	#N/A	1	0	0	3	0	0	0	2	0	0	0	1	0	0	0	1	0	0	1
PPE13	Mb0902c	Function unknown	PE/PPE	1	0	0	2	0	0	0	2	1	0	0	0	0	0	0	0	0	0	0
Mb1013	Mb1013	#N/A	#N/A	1	1	0	1	0	0	0	1	0	0	0	1	0	0	0	1	0	1	0
PE14	Mb1246c	Function unknown	PE/PPE	1	0	0	1	0	0	0	0	1	0	0	0	0	0	0	0	0	0	1
alkAa	Mb1351c	#N/A	#N/A	1	0	0	1	0	0	0	1	0	0	0	1	0	0	0	1	0	0	0
lipC	Mb0226	Function unknown; lipolytic enzyme probably involved in cellular metabolism.	intermediary metabolism and respiration	1	0	0	1	0	0	0	1	0	0	0	1	0	0	0	1	0	0	0
Mb1540	Mb1540	#N/A	#N/A	1	0	0	0	0	0	0	0	1	0	0	0	0	0	0	0	0	0	0
fadE13	Mb1000c	Function unknown, but involved in lipid degradation.	lipid metabolism	1	0	0	0	0	0	0	0	1	0	0	0	0	0	0	0	0	0	0
fusA2a	Mb0125c	#N/A	#N/A	1	0	0	0	0	0	0	0	1	0	0	0	0	0	0	0	0	0	0
mce2Da	Mb0607	#N/A	#N/A	1	0	0	0	0	0	0	0	1	0	0	0	0	0	0	0	0	0	0
mntH	Mb0948c	H(+)-stimulated, highly selective, divalent cation uptake system. Responsible for the translocation of the divalent metal across the membrane.	cell wall and cell processes	1	0	0	0	0	0	0	0	1	0	0	0	0	0	0	0	0	0	0
Mb1845	Mb1845	#N/A	#N/A	0	23	136	2417	0	0	0	1158	0	0	136	1	0	0	0	0	1	22	1259
Mb1726	Mb1726	#N/A	#N/A	0	25	115	2395	0	0	0	1200	0	0	115	0	0	0	0	0	0	25	1195
Mb1749c	Mb1749c	#N/A	#N/A	0	27	83	2366	0	0	0	1142	0	0	83	0	0	0	0	0	0	27	1224
serA1	Mb3020c	Involved at the first committed step in the 'phosphorylated' pathway of L-serine biosynthesis [catalytic activity: 3-phosphoglycerate + NAD(+) = 3-phosphohydroxypyruvate + NADH].	intermediary metabolism and respiration	0	11	45	1858	0	0	0	1646	0	0	45	0	0	0	0	0	0	11	212
PE24	Mb2431	Function unknown	PE/PPE	0	29	78	1808	0	0	0	626	0	0	78	0	0	0	0	0	0	29	1182
bioF1	Mb1596	Involved in biotin biosynthesis (at the first step) [catalytic activity: 6-carboxyhexanoyl-CoA + L-alanine = 8-amino-7-oxononanoate + CoA + CO2].	intermediary metabolism and respiration	0	32	115	1507	0	0	0	674	0	0	115	0	0	0	0	0	0	32	833
Mb3021	Mb3021	#N/A	#N/A	0	10	37	1457	0	0	0	205	0	0	37	0	0	0	0	0	0	10	1252
nadC	Mb1622	de novo biosynthesis of NAD and NADP [catalytic activity: nicotinate D-ribonucleotide + diphosphate + CO(2) = pyridine-2,3-dicarboxylate + 5-phospho-alpha-D-ribose 1-diphosphate]	intermediary metabolism and respiration	0	24	87	1361	0	0	0	704	0	0	87	0	0	0	0	0	0	24	657
hisD	Mb1625	Involved in histidine biosynthesis pathway (tenth step). This protein is considered as a bifunctional enzyme, possessing two active sites, one an alcohol dehydrogenase and the other an aldehyde dehydrogenase [catalytic activity: L-histidinol + 2 NAD(+) + H(2)O = L-histidine + 2 NADH].	intermediary metabolism and respiration	0	42	129	1358	0	0	0	702	0	0	129	0	0	0	0	0	0	42	656
hisH	Mb1628	Histidine biosynthesis pathway (fifth step). Catalyzes an amidotransferase reaction that generates imidazole-glycerol phosphate and 5-aminoimidazol-4-carboxamide ribonucleotide, which is used for purine synthesis.	intermediary metabolism and respiration	0	17	70	1357	0	0	0	655	0	0	70	0	0	0	0	0	0	17	702
Mb1624c	Mb1624c	#N/A	#N/A	0	7	50	1345	0	0	0	647	0	0	50	0	0	0	0	0	0	7	698
Mb2037	Mb2037	#N/A	#N/A	0	17	64	1337	0	0	0	708	0	0	64	0	0	0	0	0	0	17	629
Mb2546c	Mb2546c	#N/A	#N/A	0	10	31	1334	0	0	0	656	0	0	31	0	0	0	0	0	0	10	678
Mb2459c	Mb2459c	#N/A	#N/A	0	6	26	1332	0	0	0	696	0	0	26	0	0	0	0	0	0	6	636
TB15.3	Mb1662	Function unknown	virulence, detoxification, adaptation	0	15	47	1327	0	0	0	645	0	0	47	0	0	0	0	0	0	15	682
fdxD	Mb3533c	Ferredoxins are iron-sulfur proteins that transfer electrons in a wide variety of metabolic reactions.	intermediary metabolism and respiration	0	0	17	1327	0	0	0	672	0	0	17	0	0	0	0	0	0	0	655
aglA	Mb2498	Involved in sugar metabolism (hydrolysis of terminal, non-reducing 1,4-linked D-glucose residues with release of D-glucose).	intermediary metabolism and respiration	0	42	156	1325	0	0	0	694	0	0	156	0	0	0	0	0	0	42	631
Mb3003c	Mb3003c	#N/A	#N/A	0	1	11	1320	0	0	0	204	0	0	11	0	0	0	0	0	0	1	1116
mce4A	Mb3529c	Unknown, but thought to be involved in host cell invasion. Predicted to be involved in lipid catabolism.	virulence, detoxification, adaptation	0	35	132	1314	0	0	0	653	0	0	132	0	0	0	0	0	0	35	661
Mb2032	Mb2032	#N/A	#N/A	0	9	30	1307	0	0	0	668	0	0	30	1	0	0	0	0	1	8	639
Mb3416c	Mb3416c	#N/A	#N/A	0	11	32	1301	0	0	0	763	0	1	32	0	0	0	0	0	0	10	538
Mb2505c	Mb2505c	#N/A	#N/A	0	7	41	1297	0	0	0	674	0	0	41	0	0	0	0	0	0	7	623
ahpD	Mb2455	Involved in oxidative stress response. LPDC|Rv0462, DLAT|Rv2215, AHPD|Rv2429, and AHPC|Rv2428 constitute an NADH-dependent peroxidase and peroxynitrite reductase that provides protection against oxidative stress.	virulence, detoxification, adaptation	0	14	46	1296	0	0	0	653	0	0	46	1	0	0	0	0	1	13	643
Mb1641	Mb1641	#N/A	#N/A	0	16	46	1293	0	0	0	638	0	1	46	0	0	0	0	0	0	15	655
Mb2438c	Mb2438c	#N/A	#N/A	0	26	83	1288	0	0	0	607	0	0	83	0	0	0	0	0	0	26	681
Mb3382c	Mb3382c	#N/A	#N/A	0	22	59	1288	0	0	0	709	0	0	59	0	0	0	0	0	0	22	579
Mb1610c	Mb1610c	#N/A	#N/A	0	5	25	1284	0	0	0	633	0	0	25	0	0	0	0	0	0	5	651
Mb1609c	Mb1609c	#N/A	#N/A	0	12	37	1278	0	0	0	631	0	0	37	0	0	0	0	0	0	12	647
rpmH	Mb3955c	Involved in translation mechanism. This protein is one of the early assembly proteins of the 50S ribosomal subunit.	information pathways	0	2	4	1278	0	0	0	1246	0	0	4	0	0	0	0	0	0	2	32
rpsT	Mb2435	Involved in translation mechanisms. Binds directly to 16S ribosomal RNA.	information pathways	0	6	21	1278	0	0	0	630	0	0	21	0	0	0	0	0	0	6	648
scoB	Mb2531c	Involved in various degradation and synthesis [catalytic activity: succinyl-CoA + a 3-oxo acid = succinate + a 3-oxo-acyl-CoA].	lipid metabolism	0	16	68	1278	0	0	0	640	0	0	68	0	0	0	0	0	0	16	638
Mb2440c	Mb2440c	#N/A	#N/A	0	24	102	1275	0	0	0	634	0	0	102	1	0	0	0	0	1	23	641
rpmJ	Mb3490c	Involved in translation mechanism.	information pathways	0	1	9	1270	0	0	0	629	0	0	9	0	0	0	0	0	0	1	641
Mb3381	Mb3381	#N/A	#N/A	0	16	46	1269	0	0	0	570	0	0	46	0	0	0	0	0	0	16	699
Mb2076	Mb2076	#N/A	#N/A	0	5	27	1267	0	0	0	623	0	0	27	0	0	0	0	0	0	5	644
Mb3449c	Mb3449c	#N/A	#N/A	0	28	71	1263	0	0	0	633	0	0	71	0	0	0	0	0	0	28	630
mobA	Mb2480c	Involved in molybdenum cofactor biosynthesis. LINKS a guanosine 5'-phosphate to molydopterin (MPT) forming molybdopterin guanine dinucleotide (MGD).	intermediary metabolism and respiration	0	18	64	1261	0	0	0	651	0	0	64	0	0	0	0	0	0	18	610
lipF	Mb3517c	Function unknown; lipolytic enzyme involved in cellular metabolism.	intermediary metabolism and respiration	0	22	87	1258	0	0	0	648	0	0	87	0	0	0	0	0	0	22	610
Mb2075c	Mb2075c	#N/A	#N/A	0	6	24	1256	0	0	0	662	0	0	24	0	0	0	0	0	0	6	594
Mb2478	Mb2478	#N/A	#N/A	0	11	42	1255	0	0	0	625	0	0	42	1	0	0	0	0	1	10	630
Mb3433	Mb3433	#N/A	#N/A	0	28	83	1251	0	0	0	610	0	0	83	0	0	0	0	0	0	28	641
Mb2213c	Mb2213c	#N/A	#N/A	0	34	112	1247	0	0	0	625	0	0	112	1	0	0	0	0	1	33	622
Mb3419	Mb3419	#N/A	#N/A	0	20	63	1244	0	0	0	522	0	0	63	0	0	0	0	0	0	20	722
clpP	Mb2488c	#N/A	#N/A	0	8	58	1244	0	0	0	597	0	0	58	0	0	0	0	0	0	8	647
Mb3500c	Mb3500c	#N/A	#N/A	0	26	49	1236	0	0	0	638	0	0	49	0	0	0	0	0	0	26	598
cut3	Mb3481	Hydrolysis of cutin (a polyester that forms the structure of plant cuticle). Shown to have TDM-specific hydrolase activity (see Yang et al. 2014).	cell wall and cell processes	0	22	76	1223	0	0	0	631	0	0	76	0	0	0	0	0	0	22	592
Mb2483c	Mb2483c	#N/A	#N/A	0	23	124	1219	0	0	0	622	0	0	124	0	0	0	0	0	0	23	597
Mb2521	Mb2521	#N/A	#N/A	0	5	19	1217	0	0	0	655	0	0	19	0	0	0	0	0	0	5	562
fabG3	Mb2025	Not really known; thought to be involved in lipid biosynthesis [catalytic activity: androstan-3-alpha,17-beta-DIOL + NAD+ = 17-beta-hydroxyandrostan-3-one + NADH].	lipid metabolism	0	14	74	1211	0	0	0	592	0	0	74	0	0	0	0	0	0	14	619
rplM	Mb3473c	Involved in translation mechanism. This protein is one of the early assembly proteins of the 50S ribosomal subunit.	information pathways	0	9	51	1206	0	0	0	597	0	0	51	0	0	0	0	0	0	9	609
PE31	Mb3504	Function unknown	PE/PPE	0	10	21	1181	0	0	0	552	0	0	21	0	0	0	0	0	0	10	629
pyrH	Mb2907c	Uridine monophosphate kinase [catalytic activity: ATP + UMP = ADP + UDP].	intermediary metabolism and respiration	0	0	0	1178	0	0	0	1177	0	0	0	0	0	0	0	0	0	0	1
Mb2060	Mb2060	#N/A	#N/A	0	1	9	1175	0	0	0	631	0	0	9	0	0	0	0	0	0	1	544
Mb2208c	Mb2208c	#N/A	#N/A	0	6	41	1158	0	0	0	522	0	0	41	0	0	0	0	0	0	6	636
spoU	Mb3401	Causes methylation	information pathways	0	9	44	1157	0	0	0	574	0	1	44	0	0	0	0	0	0	8	583
Mb2516c	Mb2516c	#N/A	#N/A	0	9	42	1096	0	0	0	597	0	0	42	0	0	0	0	0	0	9	499
Mb2465	Mb2465	#N/A	#N/A	0	6	7	1040	0	0	0	625	0	0	7	0	0	0	0	0	0	6	415
Mb2463	Mb2463	#N/A	#N/A	0	4	14	1033	0	0	0	423	0	0	14	0	0	0	0	0	0	4	610
rbsK	Mb2462	Involved in ribose metabolism (in the first step) [catalytic activity: ATP + D-ribose = ADP + D-ribose 5-phosphate].	intermediary metabolism and respiration	0	25	100	988	0	0	0	358	0	0	100	0	0	0	0	0	0	25	630
rpmG	Mb2083c	#N/A	#N/A	0	4	18	967	0	0	0	645	0	0	18	0	0	0	0	0	0	4	322
Mb3022	Mb3022	#N/A	#N/A	0	9	8	958	0	0	0	210	0	0	8	0	0	0	0	0	0	9	748
treYb	Mb1589c	#N/A	#N/A	0	0	0	947	0	0	0	0	0	0	0	0	0	0	0	0	0	0	947
Mb2839c	Mb2839c	#N/A	#N/A	0	0	0	929	0	0	0	13	0	0	0	0	0	0	0	0	0	0	916
Mb2908	Mb2908	#N/A	#N/A	0	0	0	928	0	0	0	0	0	0	0	0	0	0	0	0	0	0	928
Mb2992c	Mb2992c	#N/A	#N/A	0	4	27	914	0	0	0	715	0	0	27	0	0	0	0	0	0	4	199
Mb2203	Mb2203	#N/A	#N/A	0	14	68	870	0	0	0	658	0	0	68	0	0	0	0	0	0	14	212
Mb2085	Mb2085	#N/A	#N/A	0	26	103	865	0	0	0	203	0	0	103	0	0	0	0	0	0	26	662
Mb2838c	Mb2838c	#N/A	#N/A	0	0	0	826	0	0	0	13	0	0	0	0	0	0	0	0	0	0	813
rnc	Mb2950c	Digests double-stranded RNA. Involved in the processing of ribosomal RNA precursors and of some mRNAs [catalytic activity: endonucleolytic cleavage to 5'-phosphomonoester].	information pathways	0	10	24	810	0	0	0	597	0	0	24	0	0	0	0	0	0	10	213
treZ	Mb1588c	Involved in trehalose biosynthesis (protective effect). Mycobacteria can produce trehalose from glucose 6-phosphate and UDP-glucose (the OTSA-OTSB pathway) from glycogen-like alpha(1-->4)-linked glucose polymers (the trey-TREZ pathway) and from maltose (the TRES pathway). Seems to have additional alpha-glucosidase activity.	virulence, detoxification, adaptation	0	0	0	810	0	0	0	0	0	0	0	0	0	0	0	0	0	0	810
PPE35a	Mb1953c	#N/A	#N/A	0	20	50	768	0	0	0	558	0	0	50	0	0	0	0	0	0	20	210
Mb3023c	Mb3023c	#N/A	#N/A	0	3	6	754	0	0	0	548	0	0	6	0	0	0	0	0	0	3	206
Mb2909c	Mb2909c	#N/A	#N/A	0	0	0	712	0	0	0	712	0	0	0	0	0	0	0	0	0	0	0
Mb2952c	Mb2952c	#N/A	#N/A	0	3	26	699	0	0	0	495	0	0	26	0	0	0	0	0	0	3	204
Mb2201c	Mb2201c	#N/A	#N/A	0	6	24	695	0	0	0	188	0	0	24	0	0	0	0	0	0	6	507
Mb2014c	Mb2014c	#N/A	#N/A	0	0	17	673	0	0	0	195	0	0	17	0	0	0	0	0	0	0	478
Mb2993c	Mb2993c	#N/A	#N/A	0	6	31	672	0	0	0	487	0	0	31	0	0	0	0	0	0	6	185
Mb2013c	Mb2013c	#N/A	#N/A	0	3	3	645	0	0	0	204	0	0	3	0	0	0	0	0	0	3	441
Mb1494c	Mb1494c	#N/A	#N/A	0	0	0	618	0	0	0	618	0	0	0	0	0	0	0	0	0	0	0
ung	Mb3000c	Involved in base excision repair.excises uracil residues from the DNA which can arise as a result of misincorporation of dUMP residues by DNA polymerase or due to deamination of cytosine.	information pathways	0	3	23	599	0	0	0	189	0	0	23	0	0	0	0	0	0	3	410
lppY	Mb3024	Unknown	cell wall and cell processes	0	7	31	589	0	0	0	208	0	0	31	1	0	0	0	0	1	6	381
Mb2012c	Mb2012c	#N/A	#N/A	0	4	8	576	0	0	0	198	0	0	8	0	0	0	0	0	0	4	378
amt	Mb2944c	Thought to be involved in transport of ammonium across the membrane (export). Responsible for the translocation of the substrate across the membrane.	cell wall and cell processes	0	0	0	566	0	0	0	2	0	0	0	0	0	0	0	0	0	0	564
Mb2954	Mb2954	#N/A	#N/A	0	3	12	555	0	0	0	202	0	0	12	0	0	0	0	0	0	3	353
Mb2011c	Mb2011c	#N/A	#N/A	0	3	12	540	0	0	0	195	0	0	12	0	0	0	0	0	0	3	345
Mb1587	Mb1587	#N/A	#N/A	0	0	0	484	0	0	0	484	0	0	0	0	0	0	0	0	0	0	0
Mb2199c	Mb2199c	#N/A	#N/A	0	7	21	472	0	0	0	180	0	0	21	0	0	0	0	0	0	7	292
Mb2167	Mb2167	#N/A	#N/A	0	6	45	471	0	0	0	223	0	0	45	0	0	0	0	0	0	6	248
esxS	Mb3046c	Function unknown	cell wall and cell processes	0	1	6	458	0	0	0	229	0	0	6	0	0	0	0	0	0	1	229
Mb2168c	Mb2168c	#N/A	#N/A	0	2	14	456	0	0	0	237	0	0	14	0	0	0	0	0	0	2	219
PE29	Mb3048c	Function unknown	PE/PPE	0	5	8	454	0	0	0	230	0	0	8	0	0	0	0	0	0	5	224
esxR	Mb3045c	Unknown	cell wall and cell processes	0	1	8	448	0	0	0	228	0	1	8	0	0	0	0	0	0	0	220
Mb3216c	Mb3216c	#N/A	#N/A	0	9	21	443	0	0	0	218	0	0	21	0	0	0	0	0	0	9	225
Mb2171c	Mb2171c	#N/A	#N/A	0	7	32	441	0	0	0	226	0	0	32	0	0	0	0	0	0	7	215
Mb3053c	Mb3053c	#N/A	#N/A	0	5	17	441	0	0	0	227	0	0	17	0	0	0	0	0	0	5	214
yfiH	Mb2173c	Unknown	conserved hypotheticals	0	4	21	441	0	0	0	224	0	0	21	0	0	0	0	0	0	4	217
ftsZ	Mb2174c	Essential for cell division. It is thought that the intracellular concentration of FTSZ protein is critical for productive septum formation in mycobacteria.	cell wall and cell processes	0	10	39	440	0	0	0	218	0	0	39	0	0	0	0	0	0	10	222
Mb2158c	Mb2158c	#N/A	#N/A	0	4	20	439	0	0	0	211	0	0	20	0	0	0	0	0	0	4	228
murD	Mb2179c	Involved in cell wall formation; peptidoglycan biosynthesis.	cell wall and cell processes	0	10	35	435	0	0	0	227	0	0	35	0	0	0	0	0	0	10	208
Mb3084c	Mb3084c	#N/A	#N/A	0	7	11	432	0	0	0	206	0	0	11	0	0	0	0	0	0	7	226
Mb3357	Mb3357	#N/A	#N/A	0	4	12	430	0	0	0	226	0	0	12	0	0	0	0	0	0	4	204
Mb3266c	Mb3266c	#N/A	#N/A	0	6	21	428	0	0	0	236	0	0	21	0	0	0	0	0	0	6	192
nusB	Mb2562c	Involved in the transcription termination process. Interacts with RPSJ|NUSE|Rv0700.	information pathways	0	3	7	428	0	0	0	215	0	0	7	0	0	0	0	0	0	3	213
Mb3213c	Mb3213c	#N/A	#N/A	0	6	31	427	0	0	0	213	0	0	31	0	0	0	0	0	0	6	214
uvrD2	Mb3222c	Involved in nucleotide excision repair. Has both ATPase and helicase activities. Unwinds DNA duplexes with 3' to 5' polarity with respect to the bound strand and initiates unwinding most effectively when a single-stranded region is present. Involved in the postincision events of nucleotide excision repair and methyl-directed mismatch repair.	information pathways	0	13	67	427	0	0	0	228	0	0	67	0	0	0	0	0	0	13	199
nuoM	Mb3181	Involved in aerobic|anaerobic respiration [catalytic activity: NADH + ubiquinone = NAD(+) + ubiquinol].	intermediary metabolism and respiration	0	8	45	425	0	0	0	208	0	0	45	0	0	0	0	0	0	8	217
Mb2565	Mb2565	#N/A	#N/A	0	16	14	423	0	0	0	221	0	1	14	1	0	0	0	0	1	14	202
Mb3219c	Mb3219c	#N/A	#N/A	0	2	8	423	0	0	0	210	0	0	8	0	0	0	0	0	0	2	213
murC	Mb2176c	Involved in cell wall formation; peptidoglycan biosynthesis	cell wall and cell processes	0	23	41	423	0	0	0	217	0	0	41	0	0	0	0	0	0	23	206
whiB7	Mb3221c	Involved in transcriptional mechanism.	regulatory proteins	0	5	10	423	0	0	0	215	0	0	10	0	0	0	0	0	0	5	208
Mb3066c	Mb3066c	#N/A	#N/A	0	9	22	422	0	0	0	215	0	0	22	0	0	0	0	0	0	9	207
iscS	Mb3051c	Catalyzes the removal of elemental sulfur from cysteine to produce alanine.	intermediary metabolism and respiration	0	13	44	422	0	0	0	220	0	0	44	0	0	0	0	0	0	13	202
moaA3	Mb3355c	#N/A	#N/A	0	17	29	422	0	0	0	200	0	0	29	0	0	0	0	0	0	17	222
Mb3185c	Mb3185c	#N/A	#N/A	0	7	16	421	0	0	0	213	0	0	16	0	0	0	0	0	0	7	208
Mb3058	Mb3058	#N/A	#N/A	0	7	27	420	0	0	0	204	0	1	27	0	0	0	0	0	0	6	216
Mb2089	Mb2089	#N/A	#N/A	0	5	6	419	0	0	0	193	0	1	6	0	0	0	0	0	0	4	226
cdd	Mb3344c	This enzyme scavenge exogenous and endogenous cytidine and 2'-deoxycytidine for UMP synthesis [catalytic activity: cytidine + H(2)O = uridine + NH(3)].	intermediary metabolism and respiration	0	0	10	419	0	0	0	206	0	0	10	0	0	0	0	0	0	0	213
moaX	Mb3352c	Thought to be involved in molybdenum cofactor biosynthesis.	intermediary metabolism and respiration	0	5	25	419	0	0	0	213	0	0	25	0	0	0	0	0	0	5	206
Mb3297	Mb3297	#N/A	#N/A	0	2	7	418	0	0	0	217	0	0	7	0	0	0	0	0	0	2	201
ccrB	Mb3096	#N/A	#N/A	0	2	9	418	0	0	0	218	0	0	9	0	0	0	0	0	0	2	200
Mb2135c	Mb2135c	#N/A	#N/A	0	2	1	417	0	0	0	217	0	0	1	0	0	0	0	0	0	2	200
Mb3359c	Mb3359c	#N/A	#N/A	0	5	21	417	0	0	0	206	0	0	21	0	0	0	0	0	0	5	211
lppJ	Mb2106	Unknown	cell wall and cell processes	0	5	17	417	0	0	0	206	0	0	17	0	0	0	0	0	0	5	211
moxR3	Mb3189c	Involved in transcriptional mechanism; regulates methanol dehydrogenase.	regulatory proteins	0	9	30	417	0	0	0	216	0	0	30	0	0	0	0	0	0	9	201
Mb3083c	Mb3083c	#N/A	#N/A	0	5	36	416	0	0	0	200	0	0	36	0	0	0	0	0	0	5	216
serB2	Mb3068c	Generates serine from phosphoserine [catalytic activity: phosphoserine + H(2)O = serine + phosphate].	intermediary metabolism and respiration	0	11	35	416	0	0	0	205	0	0	35	0	0	0	0	0	0	11	211
Mb3264c	Mb3264c	#N/A	#N/A	0	9	38	414	0	0	0	223	0	0	38	0	0	0	0	0	0	9	191
ccrB	Mb3097	#N/A	#N/A	0	3	8	414	0	0	0	219	0	0	8	0	0	0	0	0	0	3	195
Mb3223	Mb3223	#N/A	#N/A	0	3	6	413	0	0	0	198	0	0	6	0	0	0	0	0	0	3	215
fadE22a	Mb3088c	#N/A	#N/A	0	3	8	413	0	0	0	220	0	0	8	0	0	0	0	0	0	3	193
moaC	Mb3353c	#N/A	#N/A	0	6	14	413	0	0	0	205	0	0	14	0	0	0	0	0	0	6	208
Mb3081	Mb3081	#N/A	#N/A	0	5	15	412	0	0	0	205	0	0	15	0	0	0	0	0	0	5	207
moeB2	Mb3143	Possibly involved in molybdopterin metabolism (synthesis).	intermediary metabolism and respiration	0	13	32	412	0	0	0	210	0	0	32	0	0	0	0	0	0	13	202
Mb2184c	Mb2184c	#N/A	#N/A	0	0	8	411	0	0	0	204	0	0	8	0	0	0	0	0	0	0	207
moaB3	Mb3354c	#N/A	#N/A	0	2	13	411	0	0	0	196	0	0	13	0	0	0	0	0	0	2	215
murG	Mb2177c	Involved in cell wall formation; peptidoglycan biosynthesis.	cell wall and cell processes	0	14	43	411	0	0	0	204	0	0	43	0	0	0	0	0	0	14	207
nuoI	Mb3177	Involved in aerobic|anaerobic respiration [catalytic activity: NADH + ubiquinone = NAD(+) + ubiquinol].	intermediary metabolism and respiration	0	6	26	411	0	0	0	194	0	0	26	0	0	0	0	0	0	6	217
Mb3104	Mb3104	#N/A	#N/A	0	14	49	410	0	0	0	190	0	0	49	0	0	0	0	0	0	14	220
Mb3141	Mb3141	#N/A	#N/A	0	6	13	410	0	0	0	194	0	0	13	0	0	0	0	0	0	6	216
cobG	Mb2090	Required for cobalamin biosynthesis.	intermediary metabolism and respiration	0	7	22	410	0	0	0	198	0	0	22	0	0	0	0	0	0	7	212
fixB	Mb3054c	The electron transfer flavoprotein serves as a specific electron acceptor for other dehydrogenases. It transfers the electrons to the main respiratory chain via ETF-ubiquinone oxidoreductase (ETF dehydrogenase).	intermediary metabolism and respiration	0	8	27	410	0	0	0	205	0	0	27	0	0	0	0	0	0	8	205
lipN	Mb2994c	Function unknown; lipolytic enzyme involved in cellular metabolism.	intermediary metabolism and respiration	0	6	31	410	0	0	0	213	0	0	31	0	0	0	0	0	0	6	197
Mb2152	Mb2152	#N/A	#N/A	0	0	10	409	0	0	0	199	0	0	10	0	0	0	0	0	0	0	210
ftsW	Mb2178c	Unknown	cell wall and cell processes	0	15	59	409	0	0	0	215	0	0	59	0	0	0	0	0	0	15	194
Mb3350c	Mb3350c	#N/A	#N/A	0	1	3	408	0	0	0	204	0	0	3	0	0	0	0	0	0	1	204
Mb3362	Mb3362	#N/A	#N/A	0	9	35	408	0	0	0	184	0	0	35	0	0	0	0	0	0	9	224
Mb2142c	Mb2142c	#N/A	#N/A	0	4	21	407	0	0	0	209	0	0	21	0	0	0	0	0	0	4	198
Mb3060c	Mb3060c	#N/A	#N/A	0	5	28	407	0	0	0	193	0	0	28	0	0	0	0	0	0	5	214
Mb3140	Mb3140	#N/A	#N/A	0	3	22	407	0	0	0	190	0	0	22	0	0	0	0	0	0	3	217
Mb3301	Mb3301	#N/A	#N/A	0	21	70	407	0	0	0	196	0	0	70	0	0	0	0	0	0	21	211
deoA	Mb3343c	The enzymes which catalyze the reversible phosphorylosis of pyrimidine nucleosides are involved in the degradation of these compounds and in their utilization as carbon and energy sources, or in the rescue of pyrimidine BASES for nucleotide synthesis [catalytic activity: thymidine + phosphate = thymine + 2-deoxy-D-ribose 1-phosphate].	intermediary metabolism and respiration	0	8	37	407	0	0	0	203	0	0	37	0	0	0	0	0	0	8	204
nuoE	Mb3173	Involved in aerobic|anaerobic respiration [catalytic activity: NADH + ubiquinone = NAD(+) + ubiquinol].	intermediary metabolism and respiration	0	7	31	407	0	0	0	218	0	0	31	0	0	0	0	0	0	7	189
sdhC	Mb3345	Involved in tricarboxylic acid cycle. Mono-heme cytochrome of the succinate dehydrogenase complex.	intermediary metabolism and respiration	0	3	14	407	0	0	0	210	0	0	14	0	0	0	0	0	0	3	197
Mb1974	Mb1974	#N/A	#N/A	0	7	14	404	0	0	0	219	0	0	14	0	0	0	0	0	0	7	185
Mb1982	Mb1982	#N/A	#N/A	0	3	7	404	0	0	0	191	0	0	7	0	0	0	0	0	0	3	213
Mb3190c	Mb3190c	#N/A	#N/A	0	5	20	404	0	0	0	205	0	0	20	0	0	0	0	0	0	5	199
Mb3306c	Mb3306c	#N/A	#N/A	0	3	16	404	0	0	0	204	0	0	16	0	0	0	0	0	0	3	200
echA17	Mb3065c	Could possibly oxidize fatty acids using specific components [catalytic activity: (3S)-3-hydroxyacyl-CoA = trans-2(or 3)-enoyl-CoA + H(2)O].	lipid metabolism	0	8	30	404	0	0	0	207	0	0	30	0	0	0	0	0	0	8	197
fadE22b	Mb3087c	#N/A	#N/A	0	18	56	404	0	0	0	215	0	0	56	0	0	0	0	0	0	18	189
mrr	Mb2557c	Involved in the acceptance of foreign DNA which is modified. Restricts both adenine- and cytosine-methylated DNA.	information pathways	0	5	26	404	0	0	0	183	0	0	26	0	0	0	0	0	0	5	221
rsbW	Mb3315c	Binds to sigma and blocks its ability to form an RNA polymerase holoenzyme. Regulates negatively SIGF|Rv3286c, and negatively regulated by Rv1365c|RSFA and Rv3687C|RSFB.	information pathways	0	2	14	404	0	0	0	222	0	0	14	0	0	0	0	0	0	2	182
sigJ	Mb3361c	The sigma factor is an initiation factor that promotes attachment of the RNA polymerase to specific initiation sites and then is released.	information pathways	0	3	31	404	0	0	0	224	0	0	31	0	0	0	0	0	0	3	180
Mb3211	Mb3211	#N/A	#N/A	0	11	19	403	0	0	0	207	0	0	19	0	0	0	0	0	0	11	196
Mb3235	Mb3235	#N/A	#N/A	0	4	15	403	0	0	0	201	0	0	15	0	0	0	0	0	0	4	202
fadE23	Mb3164	Function unknown, but involved in lipid degradation.	lipid metabolism	0	3	29	403	0	0	0	198	0	0	29	0	0	0	0	0	0	3	205
Mb3100c	Mb3100c	#N/A	#N/A	0	1	12	402	0	0	0	194	0	0	12	0	0	0	0	0	0	1	208
Mb3191c	Mb3191c	#N/A	#N/A	0	9	31	402	0	0	0	204	0	0	31	0	0	0	0	0	0	9	198
Mb1985c	Mb1985c	#N/A	#N/A	0	2	7	401	0	0	0	202	0	0	7	0	0	0	0	0	0	2	199
Mb2141	Mb2141	#N/A	#N/A	0	3	13	401	0	0	0	193	0	0	13	0	0	0	0	0	0	3	208
Mb3193	Mb3193	#N/A	#N/A	0	11	28	401	0	0	0	205	0	0	28	0	0	0	0	0	0	11	196
nuoC	Mb3171	Involved in aerobic|anaerobic respiration [catalytic activity: NADH + ubiquinone = NAD(+) + ubiquinol].	intermediary metabolism and respiration	0	6	19	401	0	0	0	206	0	0	19	0	0	0	0	0	0	6	195
purE	Mb3303c	Involved in purine biosynthesis (sixth step). This subunit can alone transform air to CAIR, but in association with PURK, which possesses an ATPase activity, an enzyme complex is produced which is capable of converting air to CAIR efficiently under physiological condition [catalytic activity: 1-(5-phosphoribosyl)-5-amino-4-imidazole-carboxylate = 1-(5-phosphoribosyl)-5-aminoimidazole + CO(2)].	intermediary metabolism and respiration	0	11	15	401	0	0	0	214	0	0	15	0	0	0	0	0	0	11	187
Mb2124c	Mb2124c	#N/A	#N/A	0	7	37	400	0	0	0	207	0	0	37	0	0	0	0	0	0	7	193
PPE70	Mb3184c	#N/A	#N/A	0	15	73	400	0	0	0	191	0	0	73	0	0	0	0	0	0	15	209
lpqA	Mb3041	Unknown	cell wall and cell processes	0	4	26	400	0	0	0	217	0	0	26	0	0	0	0	0	0	4	183
Mb2559c	Mb2559c	#N/A	#N/A	0	4	14	399	0	0	0	189	0	0	14	0	0	0	0	0	0	4	210
Mb3103	Mb3103	#N/A	#N/A	0	5	13	399	0	0	0	182	0	0	13	0	0	0	0	0	0	5	217
agpS	Mb3134c	Involved in ether lipid biosynthesis [catalytic activity: 1-acyl-glycerone 3-phosphate + a long-chain alcohol = 1-alkyl-glycerone 3-phosphate + a long-chain acid anion].	lipid metabolism	0	7	51	399	0	0	0	185	0	0	51	0	0	0	0	0	0	7	214
fadE18	Mb1968c	Function unknown, but supposed involvement in lipid degradation.	lipid metabolism	0	12	28	399	0	0	0	207	0	0	28	0	0	0	0	0	0	12	192
Mb2129c	Mb2129c	#N/A	#N/A	0	3	18	398	0	0	0	191	0	0	18	0	0	0	0	0	0	3	207
Mb3063c	Mb3063c	#N/A	#N/A	0	7	36	398	0	0	0	198	0	0	36	0	0	0	0	0	0	7	200
Mb3244	Mb3244	#N/A	#N/A	0	6	30	398	0	0	0	201	0	0	30	0	0	0	0	0	0	6	197
nrdF2	Mb3074c	Involved in the DNA replication pathway. Catalyzes the biosynthesis of deoxyribonucleotides from the corresponding ribonucleotides, precursors that are necessary for DNA synthesis [catalytic activity: 2'-deoxyribonucleoside diphosphate + oxidized thioredoxin + H(2)O = ribonucleoside diphosphate + reduced thioredoxin].	information pathways	0	4	37	398	0	0	0	210	0	0	37	0	0	0	0	0	0	4	188
upp	Mb3337c	Involved in pyrimidine salvage pathway [catalytic activity: UMP + pyrophosphate = uracil + 5-phospho-alpha-D-ribose 1-diphosphate].	intermediary metabolism and respiration	0	4	8	398	0	0	0	193	0	0	8	0	0	0	0	0	0	4	205
Mb3073c	Mb3073c	#N/A	#N/A	0	3	8	397	0	0	0	212	0	0	8	0	0	0	0	0	0	3	185
Mb3094	Mb3094	#N/A	#N/A	0	2	14	397	0	0	0	195	0	0	14	0	0	0	0	0	0	2	202
glnB	Mb2943c	In nitrogen-limiting conditions, when the ratio of GLN to 2-ketoglutarate decreases, P-II is uridylylated to P-II-UMP by GLND|Rv2918c. P-II-UMP allows the deadenylylation of glutamine synthetase (gs), thus activating the enzyme. Converserly, in nitrogen excess P-II is deuridylated and promotes the adenylation of gs. P-II indirectly controls the transcription of the gs gene (GLNA: four copies in t…	regulatory proteins	0	1	0	397	0	0	0	1	0	0	0	0	0	0	0	0	0	1	396
murF	Mb2181c	Involved in cell wall formation; peptidoglycan biosynthesis.	cell wall and cell processes	0	8	46	397	0	0	0	215	0	0	46	0	0	0	0	0	0	8	182
Mb1586	Mb1586	#N/A	#N/A	0	0	0	396	0	0	0	396	0	0	0	0	0	0	0	0	0	0	0
Mb1979c	Mb1979c	#N/A	#N/A	0	1	16	396	0	0	0	190	0	0	16	0	0	0	0	0	0	1	206
Mb2103c	Mb2103c	#N/A	#N/A	0	7	6	396	0	0	0	182	0	0	6	0	0	0	0	0	0	7	214
Mb3101	Mb3101	#N/A	#N/A	0	15	35	396	0	0	0	205	0	0	35	0	0	0	0	0	0	15	191
Mb3149c	Mb3149c	#N/A	#N/A	0	1	1	396	0	0	0	215	0	0	1	0	0	0	0	0	0	1	181
Mb3192c	Mb3192c	#N/A	#N/A	0	7	17	396	0	0	0	198	0	0	17	0	0	0	0	0	0	7	198
Mb3233	Mb3233	#N/A	#N/A	0	6	22	396	0	0	0	198	0	0	22	0	0	0	0	0	0	6	198
Mb3340c	Mb3340c	#N/A	#N/A	0	8	33	396	0	0	0	189	0	0	33	0	0	0	0	0	0	8	207
fbiA	Mb3289	Required for coenzyme F420 production: involved in the conversion of FO into F420.	intermediary metabolism and respiration	0	8	22	396	0	0	0	200	0	0	22	0	0	0	0	0	0	8	196
Mb2143	Mb2143	#N/A	#N/A	0	10	19	395	0	0	0	194	0	0	19	0	0	0	0	0	0	10	201
Mb2197c	Mb2197c	#N/A	#N/A	0	3	9	395	0	0	0	178	0	0	9	0	0	0	0	0	0	3	217
PPE36	Mb2132	Function unknown	PE/PPE	0	4	25	395	0	0	0	193	0	0	25	0	0	0	0	0	0	4	202
Mb1962	Mb1962	#N/A	#N/A	0	7	28	394	0	0	0	206	0	0	28	0	0	0	0	0	0	7	188
Mb3072c	Mb3072c	#N/A	#N/A	0	5	13	394	0	0	0	205	0	0	13	0	0	0	0	0	0	5	189
Mb3076c	Mb3076c	#N/A	#N/A	0	7	21	394	0	0	0	196	0	0	21	0	0	0	0	0	0	7	198
cobLa	Mb2099c	#N/A	#N/A	0	0	7	394	0	0	0	185	0	0	7	0	0	0	0	0	0	0	209
cstA	Mb3090	Peptide utilization during carbon starvation.	virulence, detoxification, adaptation	0	15	73	394	0	0	0	194	0	0	73	0	0	0	0	0	0	15	200
gatA	Mb3036c	Component of the translational apparatus. Furnishes a means for formation of correctly charged GLN-tRNA(GLN) through the transamidation of misacylated GLU-tRNA(GLN) in organisms which lack glutaminyl-tRNA synthetase. The reaction takes place in the presence of glutamine and ATP through an activated gamma-phospho-GLU-tRNA(GLN) [catalytic activity: ATP + L-glutamyl-tRNA(GLN) + L-glutamine = ADP + p…	information pathways	0	13	32	394	0	0	0	196	0	0	32	0	0	0	0	0	0	13	198
moaD1	Mb3139	Involved in molybdenum cofactor biosynthesis.	intermediary metabolism and respiration	0	2	10	394	0	0	0	189	0	0	10	0	0	0	0	0	0	2	205
Mb1954c	Mb1954c	#N/A	#N/A	0	3	18	393	0	0	0	204	0	0	18	0	0	0	0	0	0	3	189
Mb2910c	Mb2910c	#N/A	#N/A	0	0	0	393	0	0	0	393	0	0	0	0	0	0	0	0	0	0	0
sugI	Mb3364	Thought to be involved in transport of sugar across the membrane. Responsible for the translocation of the substrate across the membrane.	cell wall and cell processes	0	8	48	393	0	0	0	189	0	0	48	0	0	0	0	0	0	8	204
tmk	Mb3275c	Phosphorylation of dTMP to form dTDP in both de novo and salvage pathways of dTTP synthesis [catalytic activity: ATP + thymidine 5'-phosphate = ADP + thymidine 5'-diphosphate].	intermediary metabolism and respiration	0	3	16	393	0	0	0	195	0	0	16	0	0	0	0	0	0	3	198
Mb3291	Mb3291	#N/A	#N/A	0	13	49	392	0	0	0	203	0	0	49	0	0	0	0	0	0	13	189
Mb3317c	Mb3317c	#N/A	#N/A	0	1	8	392	0	0	0	209	0	0	8	0	0	0	0	0	0	1	183
moaB1	Mb3137	Thought to be involved in molybdopterin biosynthesis. Catalyzes the dehydratation of 4A-hydroxytetrahydropterins [catalytic activity: (6R)-6-(L-erythro-1,2-dihydroxypropyl)-5,6,7,8-tetrahydro-4A-hydroxypterin = (6R)-6-(L-erythro-1,2- dihydroxypropyl)-7,8-dihydro-6H-pterin + H(2)O].	intermediary metabolism and respiration	0	4	13	392	0	0	0	192	0	0	13	0	0	0	0	0	0	4	200
whiB1	Mb3245	Involved in transcriptional mechanism.	regulatory proteins	0	1	3	392	0	0	0	196	0	0	3	0	0	0	0	0	0	1	196
Mb1495	Mb1495	#N/A	#N/A	0	0	0	391	0	0	0	0	0	0	0	0	0	0	0	0	0	0	391
Mb2105	Mb2105	#N/A	#N/A	0	16	67	391	0	0	0	201	0	0	67	0	0	0	0	0	0	16	190
Mb2555	Mb2555	#N/A	#N/A	0	2	5	391	0	0	0	209	0	0	5	0	0	0	0	0	0	2	182
Mb2559Ac	Mb2559Ac	#N/A	#N/A	0	3	6	391	0	0	0	185	0	0	6	0	0	0	0	0	0	3	206
Mb3225c	Mb3225c	#N/A	#N/A	0	9	37	391	0	0	0	213	0	0	37	0	0	0	0	0	0	9	178
ftsE	Mb3129c	Involved in growth. Thought to be involved in active transport of septation component across the membrane. Responsible for energy coupling to the transport system. Is coded in an operon essential for cell division.	cell wall and cell processes	0	2	20	391	0	0	0	202	0	0	20	0	0	0	0	0	0	2	189
nuoB	Mb3170	Involved in aerobic|anaerobic respiration [catalytic activity: NADH + ubiquinone = NAD(+) + ubiquinol].	intermediary metabolism and respiration	0	2	17	391	0	0	0	198	0	0	17	0	0	0	0	0	0	2	193
usfY	Mb3316c	Function unknown	conserved hypotheticals	0	3	8	391	0	0	0	209	0	0	8	0	0	0	0	0	0	3	182
Mb1966c	Mb1966c	#N/A	#N/A	0	9	18	390	0	0	0	192	0	0	18	0	0	0	0	0	0	9	198
Mb2996	Mb2996	#N/A	#N/A	0	8	30	390	0	0	0	182	0	0	30	0	0	0	0	0	0	8	208
Mb3059	Mb3059	#N/A	#N/A	0	4	21	390	0	0	0	197	0	0	21	0	0	0	0	0	0	4	193
Mb3374	Mb3374	#N/A	#N/A	0	4	20	390	0	0	0	205	0	0	20	0	0	0	0	0	0	4	185
TB22.2	Mb3062c	Unknown	cell wall and cell processes	0	11	17	390	0	0	0	187	0	0	17	0	0	0	0	0	0	11	203
cfp21	Mb2006c	Hydrolyzes cutin. Shown to have esterase and lipase activity.	cell wall and cell processes	0	4	11	390	0	0	0	191	0	0	11	0	0	0	0	0	0	4	199
ilvH	Mb3027c	#N/A	#N/A	0	5	10	390	0	0	0	204	0	0	10	0	0	0	0	0	0	5	186
Mb2999c	Mb2999c	#N/A	#N/A	0	20	42	389	0	0	0	200	0	0	42	0	0	0	0	0	0	20	189
Mb3125c	Mb3125c	#N/A	#N/A	0	5	4	389	0	0	0	190	0	0	4	0	0	0	0	0	0	5	199
cobM	Mb2097c	Involved in cobalamin biosynthesis.	intermediary metabolism and respiration	0	4	24	389	0	0	0	196	0	0	24	0	0	0	0	0	0	4	193
ephB	Mb1973	This enzyme acts on epoxides (alkene oxides, oxiranes) and arene oxides. Plays a role in xenobiotic metabolism by degrading potential toxic epoxides. Also determines steady-state levels of physiological mediators.	virulence, detoxification, adaptation	0	9	33	389	0	0	0	202	0	0	33	0	0	0	0	0	0	9	187
mmr	Mb3092	Involved in transport of multidrugs (tetraphenylphosphonium, erythromycin, ethidium bromide, acriflavine, safranin O, pyronin Y, etc) across the membrane (export): multidrugs resistance by an export mechanism (conferes resistance to toxic compounds by removing them for the cells). Responsible for the translocation of the substrate across the membrane.	cell wall and cell processes	0	2	12	389	0	0	0	194	0	0	12	0	0	0	0	0	0	2	195
Mb2137	Mb2137	#N/A	#N/A	0	11	36	388	0	0	0	196	0	0	36	0	0	0	0	0	0	11	192
Mb2556	Mb2556	#N/A	#N/A	0	2	14	388	0	0	0	210	0	0	14	0	0	0	0	0	0	2	178
Mb3194	Mb3194	#N/A	#N/A	0	8	41	388	0	0	0	198	0	0	41	0	0	0	0	0	0	8	190
Mb3232c	Mb3232c	#N/A	#N/A	0	7	26	388	0	0	0	197	0	0	26	0	0	0	0	0	0	7	191
cfp6	Mb3029	Unknown function (putative secreted protein).	cell wall and cell processes	0	4	7	388	0	0	0	178	0	0	7	0	0	0	0	0	0	4	210
moaC	Mb3138	#N/A	#N/A	0	7	16	388	0	0	0	189	0	0	16	0	0	0	0	0	0	7	199
Mb2100c	Mb2100c	#N/A	#N/A	0	8	23	387	0	0	0	178	0	0	23	1	0	0	0	0	1	7	209
Mb3091c	Mb3091c	#N/A	#N/A	0	3	13	387	0	0	0	191	0	0	13	0	0	0	0	0	0	3	196
Mb3238	Mb3238	#N/A	#N/A	0	9	40	387	0	0	0	198	0	0	40	0	0	0	0	0	0	9	189
trpS	Mb3369c	Involved in translation mechanism [catalytic activity: ATP + L-tryptophan + tRNA(TRP) = AMP + pyrophosphate + L-tryptophanyl-tRNA(TRP)].	information pathways	0	7	23	387	0	0	0	201	0	0	23	0	0	0	0	0	0	7	186
Mb1965c	Mb1965c	#N/A	#N/A	0	5	21	386	0	0	0	187	0	0	21	0	0	0	0	0	0	5	199
Mb3108	Mb3108	#N/A	#N/A	0	4	38	386	0	0	0	198	0	0	38	0	0	0	0	0	0	4	188
Mb3198c	Mb3198c	#N/A	#N/A	0	1	20	386	0	0	0	203	0	0	20	0	0	0	0	0	0	1	183
Mb3207c	Mb3207c	#N/A	#N/A	0	3	15	386	0	0	0	183	0	0	15	0	0	0	0	0	0	3	203
nrdH	Mb3079c	Involved in electron transfer system for ribonucleotide reductase system NRDEF.	information pathways	0	4	10	386	0	0	0	196	0	0	10	0	0	0	0	0	0	4	190
sigC	Mb2095	Involved in promoter recognition, transcription initiation.	information pathways	0	5	11	386	0	0	0	186	0	0	11	0	0	0	0	0	0	5	200
Mb2109	Mb2109	#N/A	#N/A	0	10	20	385	0	0	0	172	0	0	20	0	0	0	0	0	0	10	213
Mb3227c	Mb3227c	#N/A	#N/A	0	38	74	385	0	0	0	187	0	0	74	0	0	0	0	0	0	38	198
Mb3319c	Mb3319c	#N/A	#N/A	0	0	9	385	0	0	0	204	0	0	9	0	0	0	0	0	0	0	181
TB7.3	Mb3247c	Function unknown	lipid metabolism	0	2	6	385	0	0	0	184	0	0	6	0	0	0	0	0	0	2	201
ftsX	Mb3128c	Involved in growth (principally during log phase cells). Thought to be involved in active transport of septation component across the membrane. Responsible for the translocation of the substrate across the membrane. Is coded in an operon essential for cell division.	cell wall and cell processes	0	10	28	385	0	0	0	201	0	0	28	0	0	0	0	0	0	10	184
Mb2122c	Mb2122c	#N/A	#N/A	0	7	24	384	0	0	0	200	0	0	24	0	0	0	0	0	0	7	184
Mb2995	Mb2995	#N/A	#N/A	0	3	11	384	0	0	0	186	0	0	11	0	0	0	0	0	0	3	198
Mb3253	Mb3253	#N/A	#N/A	0	2	5	384	0	0	0	190	0	0	5	1	0	0	0	0	1	1	194
cobK	Mb2096c	Involved in cobalamin biosynthesis.	intermediary metabolism and respiration	0	7	20	384	0	0	0	198	0	0	20	0	0	0	0	0	0	7	186
pcd	Mb3321	Involved in L-alpha-aminoadipic acid (L-AAA) biosynthesis (in the second step; the first step is promoted by lat enzyme.	intermediary metabolism and respiration	0	12	36	384	0	0	0	202	0	0	36	0	0	0	0	0	0	12	182
rmlD	Mb3294c	Involved in dTDP-L-rhamnose biosynthesis: converts dTDP-6-deoxy-L-lyxo-4-hexulose to dTDP-L-rhamnose with the concomitant oxidation of NADPH to NADP+ [catalytic activity: dTDP-6-deoxy-L-lyxo-4-hexulose + NADPH = dTDP-L-rhamnose + NADP+].	intermediary metabolism and respiration	0	10	29	384	0	0	0	202	0	0	29	0	0	0	0	0	0	10	182
smpB	Mb3127c	Binds specifically to the SSRA RNA (TMRNA) and is required for stable association of SSRA with ribosomes. Thought to be implicated in the survival of bacterium within macrophages.	virulence, detoxification, adaptation	0	3	18	384	0	0	0	191	0	0	18	0	0	0	0	0	0	3	193
Mb2185c	Mb2185c	#N/A	#N/A	0	8	25	383	0	0	0	178	0	0	25	0	0	0	0	0	0	8	205
Mb3151c	Mb3151c	#N/A	#N/A	0	1	9	383	0	0	0	203	0	0	9	0	0	0	0	0	0	1	180
Mb3248c	Mb3248c	#N/A	#N/A	0	2	8	383	0	0	0	189	0	0	8	0	0	0	0	0	0	2	194
entC	Mb3241	Could be involved in enterobactin biosynthesis. Enterobactin is an iron-chelating compound involved in transporting iron from the bacterial environment into the cell cytoplasm. Could be also involved in 2,3-dihydroxybenzoate or enterochelin or menaquinone biosynthesis [catalytic activity: chorismate = isochorismate].	intermediary metabolism and respiration	0	10	35	383	0	0	0	187	0	0	35	0	0	0	0	0	0	10	196
fadE24	Mb3163	Function unknown, but involved in lipid degradation.	lipid metabolism	0	8	41	383	0	0	0	186	0	0	41	0	0	0	0	0	0	8	197
Mb2101c	Mb2101c	#N/A	#N/A	0	3	10	382	0	0	0	176	0	0	10	0	0	0	0	0	0	3	206
Mb3150	Mb3150	#N/A	#N/A	0	7	31	382	0	0	0	177	0	0	31	0	0	0	0	0	0	7	205
PE_PGRS36	Mb2125c	Function unknown	PE/PPE	0	19	38	382	0	0	0	197	0	0	38	0	0	0	0	0	0	19	185
Mb1980	Mb1980	#N/A	#N/A	0	20	50	381	0	0	0	193	0	0	50	0	0	0	0	0	0	20	188
[truncated: 1,421 more rows]
