# Supplementary material for: Mycobacterium Time-Series Genome Analysis Identifies AAC2′ as a Potential Drug Target with Naloxone Showing Potential Bait Drug Synergism
Source: Molecules. 2022 Sep 20;27(19):6150. doi: 10.3390/molecules27196150 (PMC9571707; doi:10.3390/molecules27196150)
Supplement: Supplementary file 1 [file molecules-27-06150-s001.zip › Supp data/Table S3.xlsx]

## Sheet: Sheet1
Tags	SeqName	Description	Length	#Hits	e-Value	sim mean	#GO	GO IDs	GO Names	Enzyme Codes	Enzyme Names	InterPro IDs	InterPro GO IDs	InterPro GO Names
[BLASTED, MAPPED, ANNOTATED]	sp|P9WKD1|PBPA_MYCTU	penicillin-binding protein pbpA	491	20	0	99.95	8	P:GO:0006508; P:GO:0008360; P:GO:0009252; P:GO:0071555; F:GO:0008658; F:GO:0009002; F:GO:0071972; C:GO:0005887	P:proteolysis; P:regulation of cell shape; P:peptidoglycan biosynthetic process; P:cell wall organization; F:penicillin binding; F:serine-type D-Ala-D-Ala carboxypeptidase activity; F:peptidoglycan L,D-transpeptidase activity; C:integral component of plasma membrane	EC:3.4.21; EC:3.4.16.4	Acting on peptide bonds (peptidases); Serine-type D-Ala-D-Ala carboxypeptidase
[BLASTED, MAPPED, ANNOTATED]	sp|P9WIR3|CFP32_MYCTU	VOC family protein	261	20	2.88182e-149	99.67	1	C:GO:0005576	C:extracellular region
[BLASTED]	sp|P9WIM7|PRA_MYCTU	RDD family protein	240	20	6.07354e-111	100
[BLASTED, MAPPED, ANNOTATED]	tr|P71591|P71591_MYCTU	nitronate monooxygenase family protein	322	20	0	99.83	3	P:GO:0071704; F:GO:0018580; F:GO:0051213	P:organic substance metabolic process; F:nitronate monooxygenase activity; F:dioxygenase activity	EC:1.13.12.16	Nitronate monooxygenase
[BLASTED]	sp|P9WMA1|Y025_MYCTU	DUF4226 domain-containing protein	120	20	3.03249e-75	99.63
[BLASTED]	sp|P9WMB1|Y0026_MYCTU	Biofilm regulator	448	20	0	99.8
[BLASTED, MAPPED, ANNOTATED]	sp|P9WM99|Y027_MYCTU	ESX-1 secretion-associated protein	105	20	1.87741e-58	99.38	1	P:GO:0009306	P:protein secretion
[BLASTED]	sp|P9WM97|Y028_MYCTU	Protein of uncharacterised function (DUF2694)	101	20	1.43625e-53	99.36
[BLASTED, MAPPED]	tr|P71599|P71599_MYCTU	DUF5631 domain-containing protein	365	20	0	99.92	1	C:GO:0005829	C:cytosol
[BLASTED]	sp|P9WM95|Y030_MYCTU	DUF2710 domain-containing protein	109	20	1.67981e-70	99.4
[BLASTED]	sp|P9WM93|Y034_MYCTU	nuclear transport factor 2 family protein	131	20	1.70431e-79	99.62
[BLASTED, MAPPED, ANNOTATED]	sp|P9WM91|Y036_MYCTU	TIGR03084 family metal-binding protein	257	20	0	100	1	F:GO:0046872	F:metal ion binding
[BLASTED, MAPPED, ANNOTATED]	sp|P9WFK5|Y038_MYCTU	YqgE/AlgH family protein	202	20	5.65315e-141	99.78	1	C:GO:0005829	C:cytosol
[BLASTED]	tr|P71704|P71704_MYCTU	PadR family transcriptional regulator	180	20	1.05739e-110	99.58
[BLASTED]	sp|P9WM85|Y049_MYCTU	DUF5318 family protein	137	20	1.12075e-94	99.71
[BLASTED, MAPPED, ANNOTATED]	tr|I6Y6S3|I6Y6S3_MYCTU	DJ-1/PfpI family protein	187	20	1.31208e-116	99.79	2	P:GO:0006508; F:GO:0008233	P:proteolysis; F:peptidase activity	EC:3.4	Acting on peptide bonds (peptidases)
[BLASTED]	sp|P9WM77|Y057_MYCTU	Uncharacterised protein	173	20	2.62722e-109	99.8
[BLASTED]	tr|O53604|O53604_MYCTU	toxin-antitoxin system toxin DarT	230	20	1.6727e-170	99.74
[BLASTED, MAPPED, ANNOTATED]	tr|O53605|O53605_MYCTU	macro domain-containing protein	352	20	0	99.96	1	P:GO:0140291	P:peptidyl-glutamate ADP-deribosylation
[BLASTED, MAPPED]	tr|I6X8E6|I6X8E6_MYCTU	Uncharacterised protein	112	20	2.58302e-49	99.38	1	C:GO:0005576	C:extracellular region
[BLASTED, MAPPED, ANNOTATED]	tr|O53619|O53619_MYCTU	amidohydrolase family protein	411	20	0	99.76	1	F:GO:0016810	F:hydrolase activity, acting on carbon-nitrogen (but not peptide) bonds	EC:3.5	Acting on carbon-nitrogen bonds, other than peptide bonds
[BLASTED, MAPPED, ANNOTATED]	tr|L7N686|L7N686_MYCTU	nucleotidyl transferase AbiEii/AbiGii toxin family protein	197	20	7.0996e-78	99.62	1	F:GO:0016740	F:transferase activity	EC:2	Transferases
[BLASTED]	tr|I6X8G2|I6X8G2_MYCTU	Uncharacterised protein	68	20	5.6736e-41	98.97
[BLASTED, MAPPED, ANNOTATED]	sp|P9WMA9|DATIN_MYCTU	dormancy-associated translation inhibitor	273	20	0	99.87	4	P:GO:0045900; F:GO:0043022; F:GO:0043024; C:GO:0022627	P:negative regulation of translational elongation; F:ribosome binding; F:ribosomal small subunit binding; C:cytosolic small ribosomal subunit
[BLASTED]	sp|P9WMA5|Y0080_MYCTU	pyridoxamine 5'-phosphate oxidase family protein	152	20	6.03781e-101	99.64
[BLASTED, MAPPED, ANNOTATED]	sp|P9WM65|AC100_MYCTU	acyl carrier protein	78	20	8.78253e-48	99.49	5	P:GO:0006508; P:GO:0006631; F:GO:0004222; F:GO:0008270; C:GO:0031012	P:proteolysis; P:fatty acid metabolic process; F:metalloendopeptidase activity; F:zinc ion binding; C:extracellular matrix	EC:3.4.24	Acting on peptide bonds (peptidases)
[BLASTED, MAPPED, ANNOTATED]	sp|P9WM61|Y104_MYCTU	cyclic nucleotide-binding domain-containing protein	504	20	0	99.88	8	P:GO:0006355; P:GO:0006468; F:GO:0003700; F:GO:0004692; F:GO:0016787; C:GO:0005829; C:GO:0005886; C:GO:0016021	P:regulation of transcription, DNA-templated; P:protein phosphorylation; F:DNA-binding transcription factor activity; F:cGMP-dependent protein kinase activity; F:hydrolase activity; C:cytosol; C:plasma membrane; C:integral component of membrane	EC:2.7.11.12; EC:3	cGMP-dependent protein kinase; Hydrolases
[BLASTED]	sp|P9WPI5|Y106_MYCTU	GTP-binding protein	398	20	0	99.86
[BLASTED, MAPPED]	tr|O53630|O53630_MYCTU	Uncharacterised protein	69	20	1.50173e-42	99.64	1	C:GO:0005618	C:cell wall
[BLASTED, MAPPED, ANNOTATED]	tr|O07171|O07171_MYCTU	TIGR03668 family PPOX class F420-dependent oxidoreductase	144	20	5.99234e-89	99.48	2	F:GO:0016627; F:GO:0070967	F:oxidoreductase activity, acting on the CH-CH group of donors; F:coenzyme F420 binding	EC:1.3	Acting on the CH-CH group of donors
[BLASTED, MAPPED]	tr|O07172|O07172_MYCTU	Uncharacterised protein	122	20	1.29724e-83	99.34	1	C:GO:0005618	C:cell wall
[BLASTED, MAPPED, ANNOTATED]	tr|O07173|O07173_MYCTU	DNA-binding protein	122	20	4.51237e-81	99.43	1	F:GO:0003677	F:DNA binding
[BLASTED]	tr|P96815|P96815_MYCTU	nuclear transport factor 2 family protein	167	20	3.5481e-111	99.7
[BLASTED, MAPPED]	tr|P96817|P96817_MYCTU	DUF427 domain-containing protein	126	20	7.53032e-87	99.68	1	C:GO:0005576	C:extracellular region
[BLASTED, MAPPED, ANNOTATED]	tr|P96818|P96818_MYCTU	nuclear transport factor 2 family protein	136	20	3.53974e-96	99.45	1	F:GO:0016853	F:isomerase activity	EC:5	Isomerases
[BLASTED, MAPPED, ANNOTATED]	tr|P96819|P96819_MYCTU	DNA-3-methyladenine glycosylase	308	20	0	99.79	7	P:GO:0006285; P:GO:0006307; F:GO:0008725; F:GO:0032131; F:GO:0043916; C:GO:0005737; C:GO:0032993	P:base-excision repair, AP site formation; P:DNA dealkylation involved in DNA repair; F:DNA-3-methyladenine glycosylase activity; F:alkylated DNA binding; F:DNA-7-methylguanine glycosylase activity; C:cytoplasm; C:protein-DNA complex	EC:3.2.2.21; EC:3.2.2.20	DNA-3-methyladenine glycosylase II; DNA-3-methyladenine glycosylase I
[BLASTED]	tr|P96827|P96827_MYCTU	Uncharacterised protein	95	20	4.41661e-60	99.16
[BLASTED]	tr|I6WXK8|I6WXK8_MYCTU	Conserved protein of uncharacterised function%2C possible outer membrane protein	42	20	2.84281e-21	97.6
[BLASTED, MAPPED, ANNOTATED]	tr|O07408|O07408_MYCTU	acyl-CoA thioesterase	151	20	1.73012e-106	99.54	1	F:GO:0047617	F:acyl-CoA hydrolase activity	EC:3.1.2.20	Acyl-CoA hydrolase
[BLASTED, MAPPED, ANNOTATED]	tr|O07421|O07421_MYCTU	mce1 operon protein	184	20	2.08475e-117	99.7	2	P:GO:0051701; C:GO:0016021	P:biological process involved in interaction with host; C:integral component of membrane
[BLASTED, MAPPED, ANNOTATED]	sp|P9WI85|Y181_MYCTU	pirin family protein	244	20	2.36467e-178	99.69	2	F:GO:0008127; F:GO:0046872	F:quercetin 2,3-dioxygenase activity; F:metal ion binding	EC:1.13.11.24	Quercetin 2,3-dioxygenase
[BLASTED]	tr|O07428|O07428_MYCTU	DUF2786 domain-containing protein	249	20	8.34412e-157	99.76
[BLASTED, MAPPED, ANNOTATED]	tr|O07429|O07429_MYCTU	TIGR04338 family metallohydrolase	169	20	9.02421e-109	99.44	1	F:GO:0016787	F:hydrolase activity	EC:3	Hydrolases
[BLASTED, MAPPED, ANNOTATED]	sp|O07434|RICR_MYCTU	metal-sensitive transcriptional regulator	96	20	1.65051e-62	97.66	7	P:GO:0045892; P:GO:0046688; F:GO:0000976; F:GO:0001217; F:GO:0046872; C:GO:0005737; C:GO:0032993	P:negative regulation of transcription, DNA-templated; P:response to copper ion; F:transcription cis-regulatory region binding; F:DNA-binding transcription repressor activity; F:metal ion binding; C:cytoplasm; C:protein-DNA complex
[BLASTED]	sp|O07436|LDT4_MYCTU	L,D-transpeptidase LdtMt4	366	20	1.3058e-162	100
[BLASTED]	tr|O07437|O07437_MYCTU	Uncharacterised protein	615	20	0	99.93
[BLASTED, MAPPED, ANNOTATED]	tr|O53652|O53652_MYCTU	Uncharacterised protein	167	20	5.56817e-103	99.64	1	P:GO:0051701	P:biological process involved in interaction with host
[BLASTED, MAPPED]	tr|P96389|P96389_MYCTU	NYN domain-containing protein	242	20	4.60459e-169	99.75	1	C:GO:0005886	C:plasma membrane
[BLASTED, MAPPED]	tr|P96391|P96391_MYCTU	Uncharacterised protein	361	20	0	99.74	1	C:GO:0005886	C:plasma membrane
[BLASTED, MAPPED, ANNOTATED]	tr|P96392|P96392_MYCTU	Conserved membrane protein of uncharacterised function	492	20	0	99.79	1	C:GO:0016021	C:integral component of membrane
[BLASTED]	sp|O53672|Y250_MYCTU	Uncharacterised protein	97	20	1.20897e-62	99.28
[BLASTED]	tr|L7N694|L7N694_MYCTU	hypothetical protein	124	15	6.71878e-82	97.37
[BLASTED, MAPPED, ANNOTATED]	tr|P95215|P95215_MYCTU	TetR family transcriptional regulator	151	20	2.14122e-104	99.34	1	P:GO:0006355	P:regulation of transcription, DNA-templated
[BLASTED, MAPPED, ANNOTATED]	tr|P95216|P95216_MYCTU	sirohydrochlorin chelatase	247	20	7.24771e-149	99.45	2	F:GO:0016829; F:GO:0046872	F:lyase activity; F:metal ion binding	EC:4	Lyases
[BLASTED, MAPPED, ANNOTATED]	tr|P95220|P95220_MYCTU	allophanate hydrolase	300	20	0	99.92	3	F:GO:0005524; F:GO:0016787; F:GO:0016829	F:ATP binding; F:hydrolase activity; F:lyase activity	EC:3; EC:4	Hydrolases; Lyases
[BLASTED, MAPPED, ANNOTATED]	tr|P95221|P95221_MYCTU	allophanate hydrolase	210	20	1.75284e-134	99.83	3	P:GO:0052562; F:GO:0005524; F:GO:0016787	P:suppression by symbiont of host immune response; F:ATP binding; F:hydrolase activity	EC:3	Hydrolases
[BLASTED]	sp|P95225|Y268_MYCTU	prevent-host-death family protein	169	20	3.12943e-67	99.59
[BLASTED]	tr|P95226|P95226_MYCTU	DNA polymerase domain-containing protein	397	20	0	99.86
[BLASTED, MAPPED, ANNOTATED]	tr|P95229|P95229_MYCTU	alpha/beta hydrolase	377	20	0	99.89	1	F:GO:0016787	F:hydrolase activity	EC:3	Hydrolases
[BLASTED, MAPPED, ANNOTATED]	tr|O53680|O53680_MYCTU	glyoxalase/bleomycin resistance protein/dioxygenase	193	20	8.57672e-132	99.78	3	P:GO:0019439; F:GO:0008198; F:GO:0051213	P:aromatic compound catabolic process; F:ferrous iron binding; F:dioxygenase activity	EC:1	Oxidoreductases
[BLASTED, MAPPED, ANNOTATED]	tr|O53682|O53682_MYCTU	DUF2236 domain-containing protein	306	20	0	99.95	1	F:GO:0016491	F:oxidoreductase activity	EC:1	Oxidoreductases
[BLASTED, MAPPED, ANNOTATED]	tr|O53697|O53697_MYCTU	alpha/beta fold hydrolase	400	20	0	99.91	1	F:GO:0016787	F:hydrolase activity	EC:3	Hydrolases
[BLASTED, MAPPED, ANNOTATED]	sp|O53699|STF0_MYCTU	sulfotransferase	267	20	0	99.76	6	P:GO:0005991; P:GO:0046506; P:GO:0050427; F:GO:0008146; F:GO:0042803; F:GO:0050656	P:trehalose metabolic process; P:sulfolipid biosynthetic process; P:3'-phosphoadenosine 5'-phosphosulfate metabolic process; F:sulfotransferase activity; F:protein homodimerization activity; F:3'-phosphoadenosine 5'-phosphosulfate binding	EC:2.8.2	Transferring sulfur-containing groups
[BLASTED, MAPPED, ANNOTATED]	sp|P9WJ09|Y298_MYCTU	ribbon-helix-helix protein, CopG family	75	20	2.10954e-30	99	2	P:GO:0006355; P:GO:0045927	P:regulation of transcription, DNA-templated; P:positive regulation of growth
[BLASTED, MAPPED, ANNOTATED]	sp|O07226|Y299_MYCTU	toxin	100	20	8.02486e-64	99.35	1	P:GO:0045926	P:negative regulation of growth
[BLASTED]	tr|O07234|O07234_MYCTU	Uncharacterised protein	160	20	1.34862e-110	99.69
[BLASTED]	tr|O07237|O07237_MYCTU	nuclear transport factor 2 family protein	163	20	6.08959e-117	99.54
[BLASTED]	tr|O07238|O07238_MYCTU	Uncharacterised protein	409	20	0	99.91
[BLASTED, MAPPED, ANNOTATED]	tr|O07239|O07239_MYCTU	Hsp70 family protein	620	20	0	100	3	F:GO:0005524; F:GO:0016887; C:GO:0016021	F:ATP binding; F:ATP hydrolysis activity; C:integral component of membrane	EC:3.6.1	Acting on acid anhydrides
[BLASTED]	sp|P9WL03|Y313_MYCTU	putative transmembrane protein	128	20	3.06427e-85	99.34
[BLASTED, MAPPED, ANNOTATED]	tr|L0T643|L0T643_MYCTU	PIG-L family deacetylase	223	20	1.26436e-137	99.35	2	P:GO:0010126; F:GO:0016811	P:mycothiol metabolic process; F:hydrolase activity, acting on carbon-nitrogen (but not peptide) bonds, in linear amides	EC:3.5.1	Acting on carbon-nitrogen bonds, other than peptide bonds
[BLASTED, MAPPED, ANNOTATED]	tr|O07253|O07253_MYCTU	class I SAM-dependent methyltransferase	208	20	1.61994e-127	99.62	2	P:GO:0032259; F:GO:0008168	P:methylation; F:methyltransferase activity	EC:2.1.1	Transferring one-carbon groups
[BLASTED, MAPPED, ANNOTATED]	tr|O07254|O07254_MYCTU	TetR/AcrR family transcriptional regulator	246	20	4.51111e-172	99.76	3	P:GO:0006355; F:GO:0000976; F:GO:0003700	P:regulation of transcription, DNA-templated; F:transcription cis-regulatory region binding; F:DNA-binding transcription factor activity
[BLASTED, MAPPED, ANNOTATED]	tr|O07256|O07256_MYCTU	uncharacterized Actinobacterial protein	261	20	0	99.67	2	F:GO:0016853; F:GO:0046872	F:isomerase activity; F:metal ion binding	EC:5	Isomerases
[BLASTED]	tr|O33273|O33273_MYCTU	nuclear transport factor 2 family protein	124	20	3.46226e-68	99.6
[BLASTED, MAPPED]	tr|O33270|O33270_MYCTU	IniB N-terminal domain-containing protein	179	20	9.55051e-86	99.58	1	C:GO:0005576	C:extracellular region
[BLASTED, MAPPED, ANNOTATED]	tr|O06296|O06296_MYCTU	MobA-like protein	136	20	1.65398e-88	99.49	1	F:GO:0016740	F:transferase activity	EC:2	Transferases
[BLASTED]	tr|O06300|O06300_MYCTU	Uncharacterised protein	219	20	3.50767e-158	99.7
[BLASTED]	tr|O06307|O06307_MYCTU	PaaI family thioesterase	214	20	9.1828e-130	99.77
[BLASTED]	tr|O06308|O06308_MYCTU	peptidase M50	215	20	3.16082e-117	99.63
[BLASTED]	tr|O06310|O06310_MYCTU	Protein of uncharacterised function (DUF3151)	145	20	2.27084e-62	99.33
[BLASTED, MAPPED, ANNOTATED]	tr|O06315|O06315_MYCTU	fructose-bisphosphate aldolase	376	20	0	99.85	2	P:GO:0005975; P:GO:0051701	P:carbohydrate metabolic process; P:biological process involved in interaction with host
[BLASTED, MAPPED, ANNOTATED]	tr|O53701|O53701_MYCTU	zeta toxin family protein	197	20	1.30486e-139	99.54	3	P:GO:0016310; F:GO:0005524; F:GO:0016301	P:phosphorylation; F:ATP binding; F:kinase activity	EC:2.7	Transferring phosphorus-containing groups
[BLASTED]	tr|O53702|O53702_MYCTU	ParD-like family protein	129	20	5.22263e-86	99.38
[BLASTED, MAPPED]	tr|O53703|O53703_MYCTU	protein containing vWA domain	403	20	0	99.74	2	C:GO:0005829; C:GO:0005886	C:cytosol; C:plasma membrane
[BLASTED, MAPPED, ANNOTATED]	tr|I6WY86|I6WY86_MYCTU	NTP transferase domain-containing protein	197	20	1.19651e-121	99.67	1	F:GO:0016740	F:transferase activity	EC:2	Transferases
[BLASTED]	tr|O53707|O53707_MYCTU	XdhC family protein	251	20	4.55916e-159	99.82
[BLASTED, MAPPED, ANNOTATED]	tr|O53711|O53711_MYCTU	xanthine dehydrogenase accessory factor	380	20	0	99.84	1	F:GO:0004854	F:xanthine dehydrogenase activity	EC:1.17.1.4	Xanthine dehydrogenase
[NO-BLAST]	tr|O53713|O53713_MYCTU	---NA---	73
[BLASTED, MAPPED]	tr|O53716|O53716_MYCTU	Conserved protein of uncharacterised function, possibly exported	302	20	0	99.75	1	C:GO:0005886	C:plasma membrane
[BLASTED]	tr|L0T6I4|L0T6I4_MYCTU	PPE family protein	244	20	9.07221e-72	100
[BLASTED, MAPPED, ANNOTATED]	tr|P95198|P95198_MYCTU	rhodanese-like domain-containing protein	140	20	8.23101e-98	99.43	1	F:GO:0016740	F:transferase activity	EC:2	Transferases
[BLASTED]	tr|P95203|P95203_MYCTU	Uncharacterised protein	134	20	2.18768e-92	98.81
[BLASTED]	tr|P95204|P95204_MYCTU	hypothetical protein, partial	130	20	3.13266e-71	99.67
[BLASTED]	tr|I6Y3N9|I6Y3N9_MYCTU	Uncharacterised protein	82	20	1.31378e-51	98.41
[BLASTED, MAPPED, ANNOTATED]	tr|O86336|O86336_MYCTU	beta-lactamase like protein	272	20	0	99.96	3	P:GO:0030655; P:GO:0046677; F:GO:0008800	P:beta-lactam antibiotic catabolic process; P:response to antibiotic; F:beta-lactamase activity	EC:3.5.2.6	Beta-lactamase
[BLASTED, MAPPED, ANNOTATED]	tr|P96267|P96267_MYCTU	alpha/beta hydrolase	209	20	3.02385e-117	99.64	1	F:GO:0016787	F:hydrolase activity	EC:3	Hydrolases
[BLASTED]	tr|P96270|P96270_MYCTU	hypothetical protein	91	20	3.62033e-45	98.74
[BLASTED, MAPPED, ANNOTATED]	tr|P96276|P96276_MYCTU	DUF3263 domain-containing protein	102	20	6.83746e-49	99.12	1	P:GO:0046688	P:response to copper ion
[BLASTED, MAPPED, ANNOTATED]	sp|P9WPK9|GCS2_MYCTU	carboxylate-amine ligase	376	20	0	99.87	3	P:GO:0042398; F:GO:0004357; F:GO:0005524	P:cellular modified amino acid biosynthetic process; F:glutamate-cysteine ligase activity; F:ATP binding	EC:6.3.2.2	Glutamate--cysteine ligase
[BLASTED, MAPPED, ANNOTATED]	tr|P96280|P96280_MYCTU	LON peptidase substrate-binding domain-containing protein	217	20	1.96353e-150	99.7	2	P:GO:0006508; F:GO:0008233	P:proteolysis; F:peptidase activity	EC:3.4	Acting on peptide bonds (peptidases)
[BLASTED]	sp|P9WKW3|Y441_MYCTU	pyridoxamine 5'-phosphate oxidase family protein	142	20	1.50778e-95	99.47
[BLASTED, MAPPED, ANNOTATED]	tr|O53728|O53728_MYCTU	mycothiol transferase	171	20	1.22524e-120	99.77	1	F:GO:0016740	F:transferase activity	EC:2	Transferases
[BLASTED]	tr|O53733|O53733_MYCTU	DUF1365 domain-containing protein	221	20	2.9344e-153	99.93
[BLASTED, MAPPED, ANNOTATED]	tr|O53734|O53734_MYCTU	NAD(P)/FAD-dependent oxidoreductase	439	20	0	99.89	1	F:GO:0016491	F:oxidoreductase activity	EC:1	Oxidoreductases
[BLASTED]	tr|O86364|O86364_MYCTU	hypothetical protein	116	12	2.94295e-78	99.35
[BLASTED, MAPPED]	tr|O53740|O53740_MYCTU	DUF5078 domain-containing protein	148	20	9.17678e-108	99.53	1	C:GO:0005576	C:extracellular region
[BLASTED]	tr|O53744|O53744_MYCTU	DUF779 domain-containing protein	163	20	2.95059e-113	99.6
[BLASTED, MAPPED, ANNOTATED]	tr|O53745|O53745_MYCTU	hydrophobic protein	79	20	2.60966e-44	99.49	1	C:GO:0016021	C:integral component of membrane
[BLASTED, MAPPED, ANNOTATED]	tr|O53749|O53749_MYCTU	carboxymuconolactone decarboxylase family protein	190	20	1.157e-127	99.5	2	P:GO:0098869; F:GO:0051920	P:cellular oxidant detoxification; F:peroxiredoxin activity	EC:1.11.1.24	Thioredoxin-dependent peroxiredoxin
[BLASTED, MAPPED, ANNOTATED]	tr|O53751|O53751_MYCTU	acyl-[acyl-carrier-protein] thioesterase	264	20	0	99.85	2	P:GO:0006633; F:GO:0047617	P:fatty acid biosynthetic process; F:acyl-CoA hydrolase activity	EC:3.1.2.20	Acyl-CoA hydrolase
[BLASTED, MAPPED, ANNOTATED]	tr|L7N651|L7N651_MYCTU	1,4-dihydroxy-2-naphthoate prenyltransferase	146	20	1.72488e-98	99.55	2	F:GO:0016740; C:GO:0016021	F:transferase activity; C:integral component of membrane	EC:2	Transferases
[BLASTED, MAPPED, ANNOTATED]	tr|O53756|O53756_MYCTU	1,4-dihydroxy-2-naphthoate prenyltransferase	162	20	1.42174e-110	99.78	1	F:GO:0016740	F:transferase activity	EC:2	Transferases
[BLASTED, MAPPED, ANNOTATED]	sp|P9WKV5|Y481_MYCTU	DUF2505 domain-containing protein	174	20	2.45842e-122	99.68	1	P:GO:0051701	P:biological process involved in interaction with host
[BLASTED]	sp|P9WKU9|Y487_MYCTU	YbjN domain-containing protein	183	20	1.368e-121	99.81
[BLASTED, MAPPED, ANNOTATED]	tr|Q6MX36|Q6MX36_MYCTU	Uncharacterised protein	109	20	1.27292e-71	99.36	1	C:GO:0016021	C:integral component of membrane
[BLASTED]	sp|P9WKU7|Y493_MYCTU	conserved protein	329	20	0	99.67
[BLASTED]	sp|P9WKU5|Y495_MYCTU	hypothetical protein	296	20	0	99.75
[BLASTED, MAPPED, ANNOTATED]	sp|P9WHV5|PPX1_MYCTU	exopolyphosphatase Ppx1	344	20	0	99.9	1	F:GO:0004309	F:exopolyphosphatase activity	EC:3.6.1.11	Exopolyphosphatase
[BLASTED, MAPPED, ANNOTATED]	sp|P9WKU1|Y498_MYCTU	sugar phosphate isomerase/epimerase	280	20	0	99.75	1	F:GO:0016853	F:isomerase activity	EC:5	Isomerases
[BLASTED, MAPPED, ANNOTATED]	sp|P9WKT9|Y499_MYCTU	thioesterase family protein	291	20	0	99.76	2	P:GO:0016310; F:GO:0016301	P:phosphorylation; F:kinase activity	EC:2.7	Transferring phosphorus-containing groups
[BLASTED, MAPPED, ANNOTATED]	sp|P9WKT7|Y500A_MYCTU	DNA-binding protein	78	20	6.62205e-50	99.17	1	F:GO:0003677	F:DNA binding
[NO-BLAST]	sp|P9WKT5|Y500B_MYCTU	---NA---	33
[BLASTED, MAPPED, ANNOTATED]	sp|P9WKT1|Y502_MYCTU	acyltransferase family protein	358	20	0	99.83	1	F:GO:0016746	F:acyltransferase activity	EC:2.3	Acyltransferases
[BLASTED, MAPPED]	sp|P9WFK3|Y504_MYCTU	MaoC family dehydratase N-terminal domain-containing protein	166	20	1.02849e-89	99.73	2	C:GO:0005618; C:GO:0005886	C:cell wall; C:plasma membrane
[BLASTED, MAPPED]	sp|P9WKS9|Y508_MYCTU	glutaredoxin family protein	97	20	4.63561e-64	99.23	1	C:GO:0005886	C:plasma membrane
[BLASTED, MAPPED, ANNOTATED]	tr|O06389|O06389_MYCTU	nitroreductase family deazaflavin-dependent oxidoreductase	131	20	2.14822e-89	99.58	1	F:GO:0016491	F:oxidoreductase activity	EC:1	Oxidoreductases
[BLASTED, MAPPED, ANNOTATED]	sp|O06391|Y525_MYCTU	phosphoglycerate mutase	202	20	2.24089e-126	99.41	2	F:GO:0016868; C:GO:0005737	F:intramolecular transferase activity, phosphotransferases; C:cytoplasm	EC:5.4.2	Intramolecular transferases
[BLASTED, MAPPED, ANNOTATED]	tr|O06396|O06396_MYCTU	MinD/ParA family protein	405	20	0	99.84	5	P:GO:0051782; F:GO:0005524; F:GO:0016887; C:GO:0005829; C:GO:0009898	P:negative regulation of cell division; F:ATP binding; F:ATP hydrolysis activity; C:cytosol; C:cytoplasmic side of plasma membrane	EC:3.6.1	Acting on acid anhydrides
[BLASTED]	tr|V5QPR5|V5QPR5_MYCTU	Uncharacterised protein	53	20	1.37208e-18	98.35
[BLASTED, MAPPED, ANNOTATED]	tr|O06406|O06406_MYCTU	DUF2064 domain-containing protein	220	20	6.92555e-122	99.61	1	F:GO:0016740	F:transferase activity	EC:2	Transferases
[BLASTED]	tr|O06409|O06409_MYCTU	DUF3349 domain-containing protein	100	20	2.96836e-66	97.78
[BLASTED]	tr|O06412|O06412_MYCTU	VOC family protein	128	20	4.83416e-87	98.82
[BLASTED, MAPPED, ANNOTATED]	tr|O06418|O06418_MYCTU	amidohydrolase	534	20	0	99.93	1	F:GO:0016810	F:hydrolase activity, acting on carbon-nitrogen (but not peptide) bonds	EC:3.5	Acting on carbon-nitrogen bonds, other than peptide bonds
[BLASTED, MAPPED, ANNOTATED]	sp|P9WFK9|Y566_MYCTU	YajQ family cyclic di-GMP-binding protein	163	20	6.79482e-112	99.6	2	F:GO:0000166; C:GO:0005829	F:nucleotide binding; C:cytosol
[BLASTED, MAPPED, ANNOTATED]	sp|P9WM83|Y0569_MYCTU	protein of uncharacterised function (DUF1918)	88	20	1.67258e-56	99.43	1	P:GO:0001666	P:response to hypoxia
[BLASTED, MAPPED, ANNOTATED]	sp|P9WHK1|Y0571_MYCTU	putative phosphoribosyltransferase	443	20	0	99.85	3	P:GO:0009116; F:GO:0016740; F:GO:0016787	P:nucleoside metabolic process; F:transferase activity; F:hydrolase activity	EC:2; EC:3	Transferases; Hydrolases
[BLASTED]	sp|P9WM81|Y0572_MYCTU	hypothetical protein	113	20	6.66752e-61	98.77
[BLASTED]	sp|P9WM79|Y0574_MYCTU	CapA family protein	380	20	0	99.84
[BLASTED]	tr|O53776|O53776_MYCTU	Mut7-C ubiquitin/RNAse domain-containing protein	252	20	7.7952e-161	99.8
[BLASTED, MAPPED]	tr|O53777|O53777_MYCTU	mycobacterial cell wall protein Rv0580c	163	20	1.52107e-114	99.82	2	C:GO:0005618; C:GO:0005886	C:cell wall; C:plasma membrane
[BLASTED, MAPPED, ANNOTATED]	tr|I6WYU2|I6WYU2_MYCTU	ATP-binding protein	411	20	0	99.88	1	F:GO:0005524	F:ATP binding
[BLASTED]	tr|O07771|O07771_MYCTU	Uncharacterised protein	128	20	5.95526e-87	99.49
[BLASTED]	tr|Q79FY5|Q79FY5_MYCTU	Uncharacterised protein	75	20	2.42739e-47	90.48
[BLASTED]	tr|I6Y481|I6Y481_MYCTU	Uncharacterised protein	385	20	0	99.83
[BLASTED]	tr|I6XVR9|I6XVR9_MYCTU	DUF4926 domain-containing protein	127	19	9.97057e-58	99.62
[BLASTED]	tr|I6X9E8|I6X9E8_MYCTU	hypothetical protein	201	20	1.57768e-127	99.63
[BLASTED, MAPPED, ANNOTATED]	tr|I6Y897|I6Y897_MYCTU	SEC-C domain-containing protein	855	20	0	99.94	6	P:GO:0043952; F:GO:0005524; F:GO:0015462; C:GO:0005829; C:GO:0005887; C:GO:0031522	P:protein transport by the Sec complex; F:ATP binding; F:ABC-type protein transporter activity; C:cytosol; C:integral component of plasma membrane; C:cell envelope Sec protein transport complex	EC:7.4.2.5	Bacterial ABC-type protein transporter
[BLASTED, MAPPED, ANNOTATED]	tr|O07763|O07763_MYCTU	galactose-1-phosphate uridylyltransferase	330	20	5.18503e-164	99.74	1	F:GO:0016779	F:nucleotidyltransferase activity	EC:2.7.7	Transferring phosphorus-containing groups
[BLASTED]	tr|O07761|O07761_MYCTU	hypothetical protein	88	6	2.87722e-57	98.23
[BLASTED, MAPPED, ANNOTATED]	sp|P9WKS7|Y628_MYCTU	FIST C-terminal domain-containing protein	383	20	0	99.79	2	C:GO:0005886; C:GO:0016021	C:plasma membrane; C:integral component of membrane
[BLASTED]	sp|P9WKS5|Y634A_MYCTU	type II toxin-antitoxin system VapB family antitoxin	83	20	5.69314e-54	99.54
[BLASTED, MAPPED, ANNOTATED]	sp|P9WQI1|Y647_MYCTU	protein kinase	488	20	0	99.91	3	P:GO:0006468; F:GO:0004672; F:GO:0005524	P:protein phosphorylation; F:protein kinase activity; F:ATP binding	EC:2.7.1	Transferring phosphorus-containing groups
[BLASTED, MAPPED, ANNOTATED]	tr|I6WZ26|I6WZ26_MYCTU	phenylacetic acid degradation operon negative regulatory protein	240	20	3.29176e-168	99.69	2	P:GO:0006351; F:GO:0000976	P:transcription, DNA-templated; F:transcription cis-regulatory region binding
[BLASTED, MAPPED, ANNOTATED]	sp|I6Y8F7|MMPR5_MYCTU	transcriptional regulator	165	20	5.03351e-98	99.82	1	F:GO:0003677	F:DNA binding
[BLASTED]	tr|I6WZ30|I6WZ30_MYCTU	DUF3060 domain-containing protein	165	20	2.04502e-72	98.83
[BLASTED]	tr|I6WZ39|I6WZ39_MYCTU	VOC family protein	84	20	4.02325e-41	94.06
[BLASTED]	tr|I6Y4G1|I6Y4G1_MYCTU	DUF2332 domain-containing protein	349	20	0	99.83
[BLASTED]	sp|P95038|MFTB_MYCTU	mycofactocin biosynthesis chaperone MftB	109	20	2.23256e-74	99.22
[BLASTED, MAPPED, ANNOTATED]	sp|P9WP59|MFTE_MYCTU	mycofactocin biosynthesis peptidyl-dipeptidase MftE	251	20	1.02275e-165	99.82	5	P:GO:0006508; P:GO:0009231; F:GO:0008233; F:GO:0016811; F:GO:0046872	P:proteolysis; P:riboflavin biosynthetic process; F:peptidase activity; F:hydrolase activity, acting on carbon-nitrogen (but not peptide) bonds, in linear amides; F:metal ion binding	EC:3.5.1; EC:3.4	Acting on carbon-nitrogen bonds, other than peptide bonds; Acting on peptide bonds (peptidases)
[BLASTED]	tr|P95044|P95044_MYCTU	Uncharacterised protein	203	20	2.66996e-125	99.19
[BLASTED, MAPPED]	tr|P95046|P95046_MYCTU	MULTISPECIES: hypothetical protein	73	13	3.81952e-41	98.82	1	C:GO:0005886	C:plasma membrane
[BLASTED, MAPPED, ANNOTATED]	sp|I6Y8I5|FGE_MYCTU	formylglycine-generating enzyme family protein	299	20	0	99.73	4	P:GO:0018158; P:GO:0043687; F:GO:0046872; F:GO:0120147	P:protein oxidation; P:post-translational protein modification; F:metal ion binding; F:Formylglycine-generating oxidase activity	EC:1.8.3.7	Formylglycine-generating enzyme
[BLASTED, MAPPED, ANNOTATED]	tr|Q79FX1|Q79FX1_MYCTU	class I SAM-dependent methyltransferase	111	20	1.03234e-73	92.63	2	P:GO:0032259; F:GO:0008168	P:methylation; F:methyltransferase activity	EC:2.1.1	Transferring one-carbon groups
[BLASTED, MAPPED, ANNOTATED]	tr|P95073|P95073_MYCTU	SAM-dependent methyltransferase	301	20	0	99.83	2	P:GO:0032259; F:GO:0008168	P:methylation; F:methyltransferase activity	EC:2.1.1	Transferring one-carbon groups
[BLASTED, MAPPED, ANNOTATED]	sp|P9WKS3|Y738_MYCTU	TIGR03086 family metal-binding protein	182	20	2.77783e-101	99.42	1	F:GO:0046872	F:metal ion binding
[BLASTED, MAPPED]	sp|P9WKS1|Y739_MYCTU	DUF4226 domain-containing protein	268	20	3.00573e-155	99.68	1	C:GO:0005886	C:plasma membrane
[BLASTED]	sp|O53803|Y0740_MYCTU	Uncharacterised protein	202	20	1.88728e-147	99.63
[BLASTED]	tr|I6WZ83|I6WZ83_MYCTU	Uncharacterised protein	185	20	3.99677e-122	99.62
[BLASTED]	tr|I6X9N8|I6X9N8_MYCTU	putative aTP-dependent helicase	175	20	6.85879e-83	99.27
[BLASTED]	tr|I6X9Q1|I6X9Q1_MYCTU	Integrase core domain-containing protein	45	9	5.1224e-10	98.77
[BLASTED]	tr|O53813|O53813_MYCTU	Uncharacterised protein	81	20	8.47796e-53	99.26
[BLASTED]	tr|P71813|P71813_MYCTU	Uncharacterised protein	241	20	1.15337e-144	99.7
[BLASTED, MAPPED, ANNOTATED]	sp|P9WML3|YHI1_MYCTU	HIT family protein	133	20	4.51076e-93	99.55	2	F:GO:0016787; C:GO:0005737	F:hydrolase activity; C:cytoplasm	EC:3	Hydrolases
[BLASTED, MAPPED, ANNOTATED]	tr|I6WZD7|I6WZD7_MYCTU	steroid delta-isomerase	139	20	5.70805e-100	99.57	1	F:GO:0016853	F:isomerase activity	EC:5	Isomerases
[BLASTED]	tr|I6XW93|I6XW93_MYCTU	nuclear transport factor 2 family protein	181	20	1.12042e-129	99.78
[BLASTED, MAPPED, ANNOTATED]	sp|P9WMD7|Y767_MYCTU	TetR family transcriptional regulator	213	20	1.28688e-137	99.72	3	P:GO:0006355; F:GO:0000976; F:GO:0003700	P:regulation of transcription, DNA-templated; F:transcription cis-regulatory region binding; F:DNA-binding transcription factor activity
[BLASTED, MAPPED, ANNOTATED]	tr|P71830|P71830_MYCTU	TetR/AcrR family transcriptional regulator	207	20	4.26391e-121	99.69	2	P:GO:0010468; F:GO:0003677	P:regulation of gene expression; F:DNA binding
[BLASTED]	tr|I6Y4S9|I6Y4S9_MYCTU	DUF429 domain-containing protein	259	20	8.12303e-164	99.82
[BLASTED, MAPPED, ANNOTATED]	tr|P71837|P71837_MYCTU	deacetylase	228	20	2.45266e-158	99.82	2	P:GO:0005975; F:GO:0003824	P:carbohydrate metabolic process; F:catalytic activity
[BLASTED, MAPPED, ANNOTATED]	sp|P71838|Y0785_MYCTU	FAD-binding dehydrogenase	566	20	0	99.81	3	P:GO:0006694; P:GO:0016042; F:GO:0016627	P:steroid biosynthetic process; P:lipid catabolic process; F:oxidoreductase activity, acting on the CH-CH group of donors	EC:1.3	Acting on the CH-CH group of donors
[BLASTED, MAPPED, ANNOTATED]	tr|P71839|P71839_MYCTU	MBL fold metallo-hydrolase	129	20	6.76216e-88	99.92	1	F:GO:0016787	F:hydrolase activity	EC:3	Hydrolases
[BLASTED, MAPPED]	tr|P71840|P71840_MYCTU	ATPase	319	20	0	99.72	1	C:GO:0005576	C:extracellular region
[BLASTED, MAPPED, ANNOTATED]	tr|I6Y8S6|I6Y8S6_MYCTU	phosphoribosylformylglycinamidine synthase subunit PurS	79	20	5.16807e-41	98.67	4	P:GO:0006189; F:GO:0004642; F:GO:0005524; C:GO:0005737	P:'de novo' IMP biosynthetic process; F:phosphoribosylformylglycinamidine synthase activity; F:ATP binding; C:cytoplasm	EC:6.3.5.3	Phosphoribosylformylglycinamidine synthase
[BLASTED, MAPPED]	tr|I6Y4U0|I6Y4U0_MYCTU	hypothetical protein JE53_04210	199	20	3.28069e-114	99.55	1	C:GO:0005829	C:cytosol
[BLASTED]	tr|I6XWA9|I6XWA9_MYCTU	transglutaminase-like domain-containing protein	242	20	1.68081e-161	99.69
[BLASTED, MAPPED, ANNOTATED]	tr|I6X9T8|I6X9T8_MYCTU	LLM class flavin-dependent oxidoreductase	347	20	0	99.78	2	P:GO:0046306; F:GO:0008726	P:alkanesulfonate catabolic process; F:alkanesulfonate monooxygenase activity	EC:1.14.14.5	Alkanesulfonate monooxygenase
[BLASTED, MAPPED, ANNOTATED]	tr|I6Y4U9|I6Y4U9_MYCTU	Dyp-type peroxidase	335	20	0	99.82	4	P:GO:0098869; F:GO:0004601; F:GO:0020037; C:GO:0005829	P:cellular oxidant detoxification; F:peroxidase activity; F:heme binding; C:cytosol	EC:1.11.1	Acting on a peroxide as acceptor
[BLASTED]	tr|O06633|O06633_MYCTU	VOC family protein	115	20	8.28135e-78	99.35
[BLASTED, MAPPED, ANNOTATED]	tr|I6Y4V2|I6Y4V2_MYCTU	CPBP family intramembrane metalloprotease	209	20	6.89024e-107	99.67	3	P:GO:0071586; F:GO:0004222; C:GO:0016020	P:CAAX-box protein processing; F:metalloendopeptidase activity; C:membrane	EC:3.4.24	Acting on peptide bonds (peptidases)
[BLASTED]	tr|I6Y8U3|I6Y8U3_MYCTU	sterol carrier family protein	129	20	1.68223e-70	99.42
[BLASTED]	tr|I6XWB9|I6XWB9_MYCTU	DUF3073 domain-containing protein	60	20	1.59026e-17	99.87
[BLASTED, MAPPED, ANNOTATED]	tr|I6X9V3|I6X9V3_MYCTU	folate-binding protein YgfZ	368	20	0	99.9	1	P:GO:0016226	P:iron-sulfur cluster assembly
[BLASTED, MAPPED, ANNOTATED]	sp|P9WFG9|NB2_MYCTU	FABP family protein	226	20	5.19836e-105	99.84	3	P:GO:0046907; F:GO:0046872; F:GO:0062213	P:intracellular transport; F:metal ion binding; F:peroxynitrite isomerase activity	EC:5	Isomerases
[BLASTED]	tr|I6WZI4|I6WZI4_MYCTU	LCP family protein	684	20	0	99.94
[BLASTED, MAPPED, ANNOTATED]	tr|O53836|O53836_MYCTU	TetR/AcrR family transcriptional regulator	213	20	5.37897e-130	99.69	2	P:GO:0010468; F:GO:0003677	P:regulation of gene expression; F:DNA binding
[BLASTED, MAPPED, ANNOTATED]	tr|O53837|O53837_MYCTU	DUF2236 domain-containing protein	351	20	0	99.9	1	F:GO:0016491	F:oxidoreductase activity	EC:1	Oxidoreductases
[BLASTED, MAPPED]	tr|O53842|O53842_MYCTU	TIGR04255 family protein	271	20	0	99.82	3	C:GO:0005618; C:GO:0005829; C:GO:0005886	C:cell wall; C:cytosol; C:plasma membrane
[BLASTED]	tr|O53848|O53848_MYCTU	hypothetical protein FPK12_04515	217	20	2.17129e-155	99.98
[BLASTED]	tr|I6Y4Y1|I6Y4Y1_MYCTU	Hypothetical protein ERS075393_01269	342	20	0	99.85
[BLASTED, MAPPED, ANNOTATED]	tr|I6X9X6|I6X9X6_MYCTU	class I SAM-dependent methyltransferase	270	20	0	99.72	2	P:GO:0032259; F:GO:0008168	P:methylation; F:methyltransferase activity	EC:2.1.1	Transferring one-carbon groups
[BLASTED]	tr|I6X9Y7|I6X9Y7_MYCTU	SRPBCC family protein	147	20	2.39229e-101	99.59
[BLASTED]	tr|O53868|O53868_MYCTU	cyclase	134	20	1.62998e-93	99.63
[BLASTED]	tr|I6Y4Z9|I6Y4Z9_MYCTU	cyclase/dehydrase	157	20	7.49822e-98	99.55
[BLASTED, MAPPED, ANNOTATED]	tr|O53874|O53874_MYCTU	helicase-associated domain-containing protein	756	20	0	99.93	3	F:GO:0003677; F:GO:0004386; F:GO:0016787	F:DNA binding; F:helicase activity; F:hydrolase activity	EC:3	Hydrolases
[BLASTED]	tr|I6XWF9|I6XWF9_MYCTU	Uncharacterised protein	93	20	1.59677e-62	99.43
[BLASTED, MAPPED, ANNOTATED]	sp|P9WKR9|Y874_MYCTU	FIST C-terminal domain-containing protein	386	20	0	99.9	2	C:GO:0005886; C:GO:0016021	C:plasma membrane; C:integral component of membrane
[BLASTED]	sp|P9WKR3|Y877_MYCTU	DUF3027 domain-containing protein	262	20	0	99.89
[BLASTED]	sp|P9WKQ7|Y883_MYCTU	DUF3071 domain-containing protein	253	20	1.47939e-170	99.64
[BLASTED, MAPPED, ANNOTATED]	sp|P9WKQ5|Y885_MYCTU	diiron oxygenase	340	20	0	99.85	3	F:GO:0016491; C:GO:0005886; C:GO:0016021	F:oxidoreductase activity; C:plasma membrane; C:integral component of membrane	EC:1	Oxidoreductases
[BLASTED]	sp|P9WKQ3|Y887_MYCTU	VOC family protein	170	20	4.46682e-121	99.11
[BLASTED]	sp|P9WKP5|Y898_MYCTU	DUF2630 family protein	87	20	1.59211e-40	96.47
[BLASTED, MAPPED, ANNOTATED]	sp|P9WKP3|Y906_MYCTU	Conserved exported protein of uncharacterised function	372	20	0	100	3	F:GO:0008270; F:GO:0070290; C:GO:0005737	F:zinc ion binding; F:N-acylphosphatidylethanolamine-specific phospholipase D activity; C:cytoplasm	EC:3.1.4.4; EC:3.1.1	Phospholipase D; Acting on ester bonds
[BLASTED, MAPPED, ANNOTATED]	sp|P9WJ07|Y909_MYCTU	antitoxin	59	20	4.75358e-34	97.85	1	P:GO:0045927	P:positive regulation of growth
[BLASTED, MAPPED, ANNOTATED]	sp|P9WJ05|Y910_MYCTU	SRPBCC family protein	144	20	6.55343e-99	99.58	1	P:GO:0045926	P:negative regulation of growth
[BLASTED]	tr|I6XA34|I6XA34_MYCTU	VOC family protein	257	20	0	99.79
[BLASTED, MAPPED, ANNOTATED]	tr|O05910|O05910_MYCTU	DUF1778 domain-containing protein	158	20	8.37391e-109	99.49	2	P:GO:0006355; P:GO:0052572	P:regulation of transcription, DNA-templated; P:response to host immune response
[BLASTED, MAPPED, ANNOTATED]	tr|I6XWK6|I6XWK6_MYCTU	poly-gamma-glutamate hydrolase family protein	354	20	0	99.86	2	F:GO:0003839; F:GO:0016787	F:gamma-glutamylcyclotransferase activity; F:hydrolase activity	EC:3; EC:4.3.2.9	Hydrolases; Gamma-glutamylcyclotransferase
[BLASTED, MAPPED, ANNOTATED]	tr|I6Y946|I6Y946_MYCTU	divalent cation-transport integral membrane protein	245	20	3.63423e-169	99.78	2	F:GO:0005515; F:GO:0016491	F:protein binding; F:oxidoreductase activity	EC:1	Oxidoreductases
[BLASTED, MAPPED, ANNOTATED]	tr|I6WZS8|I6WZS8_MYCTU	diacylglycerol kinase	358	20	0	99.92	2	P:GO:0016310; F:GO:0016301	P:phosphorylation; F:kinase activity	EC:2.7	Transferring phosphorus-containing groups
[BLASTED]	tr|P71568|P71568_MYCTU	STAS domain-containing protein	257	20	5.22954e-149	99.81
[BLASTED]	sp|P9WKN9|Y942_MYCTU	MULTISPECIES: hypothetical protein	92	20	9.89325e-60	99.4
[BLASTED, MAPPED, ANNOTATED]	tr|P71560|P71560_MYCTU	M23 family metallopeptidase	332	20	4.47308e-147	99.82	2	P:GO:0006508; F:GO:0004222	P:proteolysis; F:metalloendopeptidase activity	EC:3.4.24	Acting on peptide bonds (peptidases)
[BLASTED, MAPPED, ANNOTATED]	sp|P9WKN1|Y959_MYCTU	VWA domain-containing protein	672	20	0	99.92	2	P:GO:0006355; F:GO:0005524	P:regulation of transcription, DNA-templated; F:ATP binding
[BLASTED, MAPPED, ANNOTATED]	sp|P9WKM7|Y963_MYCTU	alpha/beta hydrolase family protein	266	20	9.83619e-177	99.72	1	F:GO:0016787	F:hydrolase activity	EC:3	Hydrolases
[BLASTED]	sp|P9WKM5|Y964_MYCTU	alpha/beta hydrolase family protein	160	20	1.04945e-68	96.73
[BLASTED]	sp|P9WKM3|Y965_MYCTU	Uncharacterised protein	139	20	1.94531e-86	99.64
[BLASTED, MAPPED]	sp|P9WKM1|Y966_MYCTU	DUF1707 domain-containing protein	200	20	8.64473e-143	99.3	1	C:GO:0005886	C:plasma membrane
[BLASTED, MAPPED]	sp|P9WKL9|Y968_MYCTU	DUF1490 family protein	98	20	3.31599e-48	99.34	2	C:GO:0005618; C:GO:0005886	C:cell wall; C:plasma membrane
[BLASTED]	tr|O86320|O86320_MYCTU	DUF1446 domain-containing protein	560	20	0	99.94
[BLASTED]	tr|O53892|O53892_MYCTU	PE-PGRS family protein PE_PGRS18	64	20	1.26062e-37	98.59
[BLASTED]	tr|O05573|O05573_MYCTU	SAF domain-containing protein	218	20	8.7656e-103	99.72
[BLASTED]	tr|O05574|O05574_MYCTU	FmdB family transcriptional regulator	110	20	3.3734e-44	99.78
[BLASTED, MAPPED, ANNOTATED]	tr|O05575|O05575_MYCTU	5-formyltetrahydrofolate cyclo-ligase	197	20	4.28144e-98	99.77	5	P:GO:0009396; P:GO:0035999; F:GO:0005524; F:GO:0030272; F:GO:0046872	P:folic acid-containing compound biosynthetic process; P:tetrahydrofolate interconversion; F:ATP binding; F:5-formyltetrahydrofolate cyclo-ligase activity; F:metal ion binding	EC:6.3.3.2	5-formyltetrahydrofolate cyclo-ligase
[BLASTED]	tr|O05580|O05580_MYCTU	hypothetical protein	143	12	1.09732e-94	99.71
[BLASTED, MAPPED, ANNOTATED]	sp|O05581|PAT_MYCTU	GNAT family N-acetyltransferase	333	20	0	99.85	6	P:GO:0006355; F:GO:0003700; F:GO:0008080; F:GO:0030552; F:GO:0046872; C:GO:0005829	P:regulation of transcription, DNA-templated; F:DNA-binding transcription factor activity; F:N-acetyltransferase activity; F:cAMP binding; F:metal ion binding; C:cytosol	EC:2.3.1	Acyltransferases
[BLASTED, MAPPED]	tr|O05582|O05582_MYCTU	Conserved exported protein of uncharacterised function	252	20	6.43207e-170	99.74	2	C:GO:0005576; C:GO:0005886	C:extracellular region; C:plasma membrane
[BLASTED, MAPPED, ANNOTATED]	tr|L7N6A4|L7N6A4_MYCTU	DNA repair protein	205	20	9.44249e-134	99.63	3	P:GO:0006307; P:GO:0035552; F:GO:0051213	P:DNA dealkylation involved in DNA repair; P:oxidative single-stranded DNA demethylation; F:dioxygenase activity	EC:1	Oxidoreductases
[BLASTED, MAPPED, ANNOTATED]	sp|P9WGW7|RSMI_MYCTU	16S rRNA (cytidine(1402)-2'-O)-methyltransferase	285	20	7.0417e-167	99.79	3	P:GO:0000453; F:GO:0070677; C:GO:0005737	P:enzyme-directed rRNA 2'-O-methylation; F:rRNA (cytosine-2'-O-)-methyltransferase activity; C:cytoplasm	EC:2.1.1	Transferring one-carbon groups
[BLASTED, MAPPED]	tr|O05592|O05592_MYCTU	MULTISPECIES: hypothetical protein	567	20	0	99.91	2	C:GO:0005886; C:GO:0009274	C:plasma membrane; C:peptidoglycan-based cell wall
[BLASTED]	tr|O05597|O05597_MYCTU	hypothetical protein	97	20	9.96446e-54	99.51
[BLASTED, MAPPED, ANNOTATED]	sp|P96379|MAZG_MYCTU	nucleoside triphosphate pyrophosphohydrolase	325	20	0	99.95	12	P:GO:0006203; P:GO:0006979; P:GO:0046047; P:GO:0046052; P:GO:0046061; P:GO:0046076; P:GO:0046081; P:GO:0051289; F:GO:0000287; F:GO:0005524; F:GO:0035539; F:GO:0047693	P:dGTP catabolic process; P:response to oxidative stress; P:TTP catabolic process; P:UTP catabolic process; P:dATP catabolic process; P:dTTP catabolic process; P:dUTP catabolic process; P:protein homotetramerization; F:magnesium ion binding; F:ATP binding; F:8-oxo-7,8-dihydrodeoxyguanosine triphosphate pyrophosphatase activity; F:ATP diphosphatase activity	EC:3.6.1.55; EC:3.6.1.8; EC:3.6.1.9	8-oxo-dGTP diphosphatase; ATP diphosphatase; Nucleotide diphosphatase
[BLASTED]	tr|P96375|P96375_MYCTU	DUF501 domain-containing protein	155	20	8.9144e-107	99.74
[BLASTED]	tr|P96358|P96358_MYCTU	serine protease	341	20	0	99.91
[BLASTED]	tr|P96357|P96357_MYCTU	type IV toxin-antitoxin system AbiEi family antitoxin domain-containing protein	207	20	4.07995e-118	99.59
[BLASTED, MAPPED, ANNOTATED]	tr|P96356|P96356_MYCTU	nucleotidyl transferase AbiEii/AbiGii toxin family protein	293	20	1.09383e-175	99.83	1	F:GO:0016740	F:transferase activity	EC:2	Transferases
[BLASTED]	tr|P96353|P96353_MYCTU	hypothetical protein	371	20	0	99.84
[BLASTED, MAPPED, ANNOTATED]	tr|O53399|O53399_MYCTU	Nucleotidyl transferase of uncharacterised function (DUF1814)	251	20	6.4434e-168	99.78	1	F:GO:0016740	F:transferase activity	EC:2	Transferases
[BLASTED]	tr|O53400|O53400_MYCTU	Uncharacterised protein	129	20	3.5083e-70	99.38
[BLASTED]	tr|O53401|O53401_MYCTU	Mobile element protein	91	18	1.78481e-61	98.09
[BLASTED, MAPPED]	tr|O53404|O53404_MYCTU	DUF427 domain-containing protein	254	20	0	99.78	1	C:GO:0005886	C:plasma membrane
[BLASTED]	sp|O53405|Y1057_MYCTU	YVTN family beta-propeller repeat protein	393	20	0	99.94
[BLASTED, MAPPED, ANNOTATED]	tr|O53407|O53407_MYCTU	dihydrodipicolinate reductase	354	20	0	99.93	2	P:GO:0009089; F:GO:0008839	P:lysine biosynthetic process via diaminopimelate; F:4-hydroxy-tetrahydrodipicolinate reductase	EC:1.17.1.8; EC:1.3.1	4-hydroxy-tetrahydrodipicolinate reductase; Acting on the CH-CH group of donors
[BLASTED, MAPPED]	tr|O53408|O53408_MYCTU	Putative polyketide cyclase	157	20	4.96077e-108	99.52	1	C:GO:0005886	C:plasma membrane
[BLASTED, MAPPED, ANNOTATED]	tr|O53409|O53409_MYCTU	class II glutamine amidotransferase	287	20	0	99.81	2	P:GO:0006541; F:GO:0016740	P:glutamine metabolic process; F:transferase activity	EC:2	Transferases
[BLASTED, MAPPED, ANNOTATED]	tr|O53410|O53410_MYCTU	patatin-like phospholipase family protein	285	20	1.45387e-168	99.77	2	P:GO:0006629; F:GO:0016787	P:lipid metabolic process; F:hydrolase activity	EC:3	Hydrolases
[BLASTED, MAPPED, ANNOTATED]	sp|P9WIY9|Y1063_MYCTU	patatin family protein	360	20	0	99.89	3	P:GO:0016042; P:GO:0046470; F:GO:0004622	P:lipid catabolic process; P:phosphatidylcholine metabolic process; F:lysophospholipase activity	EC:3.1.1.5; EC:3.1.1.1	Lysophospholipase; Carboxylesterase
[BLASTED, MAPPED, ANNOTATED]	tr|O53413|O53413_MYCTU	cysteine dioxygenase type I superfamily protein	188	20	2.12751e-124	99.79	2	F:GO:0008198; F:GO:0016702	F:ferrous iron binding; F:oxidoreductase activity, acting on single donors with incorporation of molecular oxygen, incorporation of two atoms of oxygen	EC:1.13.11	Acting on single donors with incorporation of molecular oxygen (oxygenases). The oxygen incorporated need not be derived from O(2)
[BLASTED, MAPPED, ANNOTATED]	tr|O53414|O53414_MYCTU	sulfurtransferase	131	20	6.30486e-57	99.96	1	F:GO:0004792	F:thiosulfate sulfurtransferase activity	EC:2.8.1.1	Thiosulfate sulfurtransferase
[BLASTED, MAPPED, ANNOTATED]	tr|O53417|O53417_MYCTU	alpha/beta-hydrolase family protein	587	20	0	99.91	2	F:GO:0016787; C:GO:0016021	F:hydrolase activity; C:integral component of membrane	EC:3	Hydrolases
[BLASTED, MAPPED]	tr|O53421|O53421_MYCTU	cullin%2C a subunit of E3 ubiquitin ligase	283	20	0	99.81	2	C:GO:0005618; C:GO:0005886	C:cell wall; C:plasma membrane
[BLASTED, MAPPED, ANNOTATED]	tr|O53431|O53431_MYCTU	Uncharacterised protein	88	20	4.29385e-29	99.37	1	C:GO:0016021	C:integral component of membrane
[BLASTED, MAPPED, ANNOTATED]	tr|O53432|O53432_MYCTU	thioredoxin domain-containing protein	673	20	0	99.9	1	P:GO:0005975	P:carbohydrate metabolic process
[BLASTED, MAPPED, ANNOTATED]	tr|O53448|O53448_MYCTU	Uncharacterised protein	233	20	1.70877e-166	99.7	1	C:GO:0016021	C:integral component of membrane
[BLASTED, MAPPED]	sp|P9WM59|Y1109_MYCTU	lipid droplet-associated protein	212	20	1.49448e-125	99.58	3	C:GO:0005618; C:GO:0005829; C:GO:0005886	C:cell wall; C:cytosol; C:plasma membrane
[BLASTED, MAPPED, ANNOTATED]	tr|O86351|O86351_MYCTU	hypothetical protein	327	20	1.85932e-175	99.76	1	C:GO:0016021	C:integral component of membrane
[BLASTED, MAPPED, ANNOTATED]	tr|O53459|O53459_MYCTU	redox-regulated ATPase YchF	357	20	0	99.89	6	F:GO:0005524; F:GO:0005525; F:GO:0016887; F:GO:0043022; F:GO:0043023; C:GO:0005737	F:ATP binding; F:GTP binding; F:ATP hydrolysis activity; F:ribosome binding; F:ribosomal large subunit binding; C:cytoplasm	EC:3.6.1	Acting on acid anhydrides
[BLASTED]	tr|O06568|O06568_MYCTU	hypothetical protein	61	20	1.03741e-21	98.93
[BLASTED]	tr|L7N6A9|L7N6A9_MYCTU	Pe-pgrs family protein	91	20	9.19332e-57	99.18
[BLASTED, MAPPED, ANNOTATED]	tr|O06569|O06569_MYCTU	antibiotic biosynthesis monooxygenase	107	20	1.90501e-72	98.74	1	F:GO:0004497	F:monooxygenase activity	EC:1	Oxidoreductases
[BLASTED, MAPPED, ANNOTATED]	tr|O06570|O06570_MYCTU	guanylate cyclase	286	20	0	99.72	3	P:GO:0009190; P:GO:0035556; F:GO:0004016	P:cyclic nucleotide biosynthetic process; P:intracellular signal transduction; F:adenylate cyclase activity	EC:4.6.1.1	Adenylate cyclase
[BLASTED, MAPPED, ANNOTATED]	tr|O06571|O06571_MYCTU	guanylate cyclase	49	19	2.46736e-26	80.97	1	F:GO:0004016	F:adenylate cyclase activity	EC:4.6.1.1	Adenylate cyclase
[BLASTED, MAPPED, ANNOTATED]	tr|O06572|O06572_MYCTU	Conserved protein of uncharacterised function (part1)	164	20	2.80988e-114	99.63	3	P:GO:0009190; P:GO:0035556; F:GO:0004016	P:cyclic nucleotide biosynthetic process; P:intracellular signal transduction; F:adenylate cyclase activity	EC:4.6.1.1	Adenylate cyclase
[BLASTED, MAPPED, ANNOTATED]	tr|O06577|O06577_MYCTU	WS/DGAT domain-containing protein	414	20	0	99.78	6	P:GO:0001666; P:GO:0019432; P:GO:0071731; F:GO:0004144; F:GO:0047196; C:GO:0005886	P:response to hypoxia; P:triglyceride biosynthetic process; P:response to nitric oxide; F:diacylglycerol O-acyltransferase activity; F:long-chain-alcohol O-fatty-acyltransferase activity; C:plasma membrane	EC:2.3.1.20; EC:2.3.1.75	Diacylglycerol O-acyltransferase; Long-chain-alcohol O-fatty-acyltransferase
[BLASTED, MAPPED]	tr|O06578|O06578_MYCTU	Uncharacterised protein	201	20	1.91124e-140	99.73	1	C:GO:0005886	C:plasma membrane
[BLASTED]	tr|O06534|O06534_MYCTU	Uncharacterised protein	78	20	3.30427e-30	97.9
[BLASTED]	tr|O06537|O06537_MYCTU	hypothetical protein AO26_01189	122	10	3.74506e-71	99.43
[BLASTED, MAPPED, ANNOTATED]	tr|O06547|O06547_MYCTU	methyltransferase domain-containing protein	216	20	2.12814e-118	99.7	2	P:GO:0032259; F:GO:0008168	P:methylation; F:methyltransferase activity	EC:2.1.1	Transferring one-carbon groups
[BLASTED]	tr|O06552|O06552_MYCTU	pyridoxamine 5-phosphate oxidase	213	20	4.53946e-154	99.25
[BLASTED, MAPPED, ANNOTATED]	tr|O06554|O06554_MYCTU	Fe-S cluster assembly protein HesB	195	20	3.3233e-138	99.74	2	P:GO:0006284; F:GO:0003824	P:base-excision repair; F:catalytic activity
[BLASTED]	tr|O06555|O06555_MYCTU	alanine and proline rich protein	371	20	2.86815e-86	100
[BLASTED]	tr|O06556|O06556_MYCTU	hypothetical ala-%2C pro-rich protein	227	20	1.00539e-12	100
[BLASTED, MAPPED, ANNOTATED]	sp|P9WI93|PHS_MYCTU	pterin-4-alpha-carbinolamine dehydratase	94	20	8.79735e-51	99.41	2	P:GO:0006729; F:GO:0008124	P:tetrahydrobiopterin biosynthetic process; F:4-alpha-hydroxytetrahydrobiopterin dehydratase activity	EC:4.2.1.96	4a-hydroxytetrahydrobiopterin dehydratase
[BLASTED, MAPPED, ANNOTATED]	sp|P9WI92|PHS_MYCTO	pterin-4-alpha-carbinolamine dehydratase	94	20	8.79735e-51	99.41	2	P:GO:0006729; F:GO:0008124	P:tetrahydrobiopterin biosynthetic process; F:4-alpha-hydroxytetrahydrobiopterin dehydratase activity	EC:4.2.1.96	4a-hydroxytetrahydrobiopterin dehydratase
[BLASTED, MAPPED, ANNOTATED]	tr|O50427|O50427_MYCTU	Uncharacterised protein	146	20	3.11659e-93	99.52	1	C:GO:0016021	C:integral component of membrane
[BLASTED, MAPPED]	tr|O50432|O50432_MYCTU	PadR family transcriptional regulator	189	20	5.79217e-135	99.74	1	C:GO:0005618	C:cell wall
[BLASTED]	tr|O50435|O50435_MYCTU	DEAD/DEAH box helicase family protein	939	20	0	99.95
[BLASTED, MAPPED]	tr|O50442|O50442_MYCTU	PucR family transcriptional regulator	538	20	0	99.71	2	C:GO:0005576; C:GO:0005618	C:extracellular region; C:cell wall
[BLASTED, MAPPED, ANNOTATED]	tr|O86348|O86348_MYCTU	alpha/beta fold hydrolase	292	20	0	99.71	1	F:GO:0016787	F:hydrolase activity	EC:3	Hydrolases
[BLASTED, MAPPED, ANNOTATED]	tr|O05293|O05293_MYCTU	alpha/beta hydrolase	304	20	0	99.88	1	F:GO:0016787	F:hydrolase activity	EC:3	Hydrolases
[BLASTED, MAPPED, ANNOTATED]	tr|O05294|O05294_MYCTU	alpha/beta hydrolase	275	20	0	99.75	1	F:GO:0016787	F:hydrolase activity	EC:3	Hydrolases
[BLASTED, MAPPED]	tr|O05296|O05296_MYCTU	PucR family transcriptional regulator	421	20	0	100	1	C:GO:0005886	C:plasma membrane
[BLASTED]	tr|O05304|O05304_MYCTU	ATPase AAA	194	20	4.06784e-95	99.69
[BLASTED, MAPPED, ANNOTATED]	tr|O05305|O05305_MYCTU	response regulator containing a CheY-like receiver domain and an HTH DNA-binding domain	562	20	0	99.9	2	F:GO:0003677; F:GO:0005524	F:DNA binding; F:ATP binding
[BLASTED, MAPPED, ANNOTATED]	sp|O05306|LOGH_MYCTU	TIGR00730 family Rossman fold protein	187	20	6.52637e-99	99.55	3	P:GO:0009691; F:GO:0102682; C:GO:0005829	P:cytokinin biosynthetic process; F:N6-(Delta2-isopentenyl)-adenosine 5'-monophosphate phosphoribohydrolase activity; C:cytosol	EC:3.2.2	Glycosylases
[BLASTED, MAPPED, ANNOTATED]	tr|O05310|O05310_MYCTU	DivIVA domain-containing protein	122	20	1.91422e-28	99.54	1	C:GO:0016021	C:integral component of membrane
[BLASTED, MAPPED, ANNOTATED]	tr|O05312|O05312_MYCTU	DUF3117 domain-containing protein	75	20	3.34081e-44	96.93	3	P:GO:0033670; P:GO:0051336; F:GO:0005509	P:regulation of NAD+ kinase activity; P:regulation of hydrolase activity; F:calcium ion binding
[BLASTED, MAPPED, ANNOTATED]	tr|O05316|O05316_MYCTU	CocE/NonD family hydrolase	561	20	0	99.93	2	P:GO:0006508; F:GO:0008239	P:proteolysis; F:dipeptidyl-peptidase activity	EC:3.4.14.1; EC:3.4.14.5; EC:3.4.14.4; EC:3.4.14.2	Dipeptidyl-peptidase I; Dipeptidyl-peptidase IV; Dipeptidyl-peptidase III; Dipeptidyl-peptidase II
[BLASTED, MAPPED, ANNOTATED]	tr|O33221|O33221_MYCTU	HAD-IIA family hydrolase	276	20	0	99.76	2	P:GO:0016311; F:GO:0016791	P:dephosphorylation; F:phosphatase activity	EC:3.1.3	Acting on ester bonds
[BLASTED, MAPPED, ANNOTATED]	tr|O86315|O86315_MYCTU	magnesium transporter	435	20	0	99.66	3	P:GO:1903830; F:GO:0015095; C:GO:0016020	P:magnesium ion transmembrane transport; F:magnesium ion transmembrane transporter activity; C:membrane	EC:7	Translocases
[BLASTED, MAPPED, ANNOTATED]	tr|O50466|O50466_MYCTU	TM0106 family RecB-like putative nuclease	1139	20	0	99.96	2	P:GO:0032508; F:GO:0043139	P:DNA duplex unwinding; F:5'-3' DNA helicase activity	EC:3.6.4.12	DNA helicase
[BLASTED, MAPPED, ANNOTATED]	sp|P9WP13|FQR61_MYCTU	F420H(2)-dependent quinone reductase	149	20	2.64424e-104	99.83	2	F:GO:0016491; C:GO:0005886	F:oxidoreductase activity; C:plasma membrane	EC:1	Oxidoreductases
[BLASTED, MAPPED, ANNOTATED]	sp|P9WML1|YHI2_MYCTU	HIT family protein	144	20	4.31788e-79	99.55	2	P:GO:0009117; F:GO:0016787	P:nucleotide metabolic process; F:hydrolase activity	EC:3	Hydrolases
[BLASTED, MAPPED]	sp|P9WM49|Y1265_MYCTU	transcriptional regulator AbmR	226	20	7.05307e-132	99.73	2	C:GO:0005618; C:GO:0005886	C:cell wall; C:plasma membrane
[BLASTED]	sp|P9WM47|Y1268_MYCTU	C39 family peptidase	232	20	1.98321e-131	99.9
[BLASTED, MAPPED, ANNOTATED]	sp|P9WGF9|Y1276_MYCTU	phosphohistidine phosphatase	158	20	4.82875e-108	99.84	2	P:GO:0035970; F:GO:0004722	P:peptidyl-threonine dephosphorylation; F:protein serine/threonine phosphatase activity	EC:3.1.3.16	Protein-serine/threonine phosphatase
[BLASTED, MAPPED, ANNOTATED]	tr|Q50699|Q50699_MYCTU	DNA repair exonuclease	417	20	0	99.79	4	P:GO:0006281; P:GO:0090305; F:GO:0003677; F:GO:0004529	P:DNA repair; P:nucleic acid phosphodiester bond hydrolysis; F:DNA binding; F:exodeoxyribonuclease activity	EC:3.1	Acting on ester bonds
[BLASTED, MAPPED]	sp|P9WM41|Y1278_MYCTU	AAA family ATPase	875	20	0	99.9	2	C:GO:0005618; C:GO:0005886	C:cell wall; C:plasma membrane
[BLASTED, MAPPED, ANNOTATED]	sp|P9WME3|Y1287_MYCTU	Rrf2 family transcriptional regulator	161	20	8.04329e-111	99.16	4	P:GO:0006355; F:GO:0003677; F:GO:0003700; C:GO:0005829	P:regulation of transcription, DNA-templated; F:DNA binding; F:DNA-binding transcription factor activity; C:cytosol
[BLASTED, MAPPED, ANNOTATED]	sp|P9WM39|ESTR_MYCTU	esterase	456	20	0	99.87	5	P:GO:0006629; P:GO:0071769; F:GO:0008126; F:GO:0016747; C:GO:0005576	P:lipid metabolic process; P:mycolate cell wall layer assembly; F:acetylesterase activity; F:acyltransferase activity, transferring groups other than amino-acyl groups; C:extracellular region	EC:3.1.1.6; EC:3.1.1.1; EC:2.3.1	Acetylesterase; Carboxylesterase; Acyltransferases
[BLASTED, MAPPED]	sp|P9WM37|Y1289_MYCTU	Uncharacterised protein	210	20	3.53749e-152	99.67	1	C:GO:0005618	C:cell wall
[BLASTED, MAPPED, ANNOTATED]	sp|P9WM35|Y1290_MYCTU	DUF2254 domain-containing protein	521	20	0	99.87	2	C:GO:0005886; C:GO:0016021	C:plasma membrane; C:integral component of membrane
[BLASTED]	tr|Q79FQ6|Q79FQ6_MYCTU	hypothetical protein	104	20	4.75735e-50	99.47
[BLASTED, MAPPED, ANNOTATED]	sp|P9WGC9|TSAC_MYCTU	threonylcarbamoyl-AMP synthase	217	20	5.8649e-152	99.59	7	P:GO:0006450; P:GO:0008033; F:GO:0000049; F:GO:0003725; F:GO:0005524; F:GO:0061710; C:GO:0005737	P:regulation of translational fidelity; P:tRNA processing; F:tRNA binding; F:double-stranded RNA binding; F:ATP binding; F:L-threonylcarbamoyladenylate synthase; C:cytoplasm	EC:2.7.7.87	L-threonylcarbamoyladenylate synthase
[BLASTED, MAPPED, ANNOTATED]	sp|P9WP99|PDUO_MYCTU	cob(I)yrinic acid a,c-diamide adenosyltransferase	193	20	1.4087e-126	99.82	5	P:GO:0006779; P:GO:0009236; F:GO:0005524; F:GO:0008817; C:GO:0005737	P:porphyrin-containing compound biosynthetic process; P:cobalamin biosynthetic process; F:ATP binding; F:cob(I)yrinic acid a,c-diamide adenosyltransferase activity; C:cytoplasm	EC:2.5.1.17	Corrinoid adenosyltransferase
[BLASTED, MAPPED, ANNOTATED]	sp|P9WIY5|NUCS_MYCTU	endonuclease NucS	226	20	9.14094e-164	99.31	5	P:GO:0006259; P:GO:0090305; F:GO:0000014; F:GO:0003677; C:GO:0005737	P:DNA metabolic process; P:nucleic acid phosphodiester bond hydrolysis; F:single-stranded DNA endodeoxyribonuclease activity; F:DNA binding; C:cytoplasm	EC:3.1	Acting on ester bonds
[BLASTED]	sp|P9WM27|Y1322_MYCTU	MULTISPECIES: hypothetical protein	98	20	1.3107e-63	99.18
[BLASTED, MAPPED, ANNOTATED]	tr|L7N6B1|L7N6B1_MYCTU	Methylmalonyl-CoA epimerase	152	20	2.03744e-106	99.61	2	P:GO:0046491; F:GO:0004493	P:L-methylmalonyl-CoA metabolic process; F:methylmalonyl-CoA epimerase activity	EC:5.1.99.1	Methylmalonyl-CoA epimerase
[BLASTED, MAPPED, ANNOTATED]	sp|P9WPC1|CLPS_MYCTU	ATP-dependent Clp protease adapter ClpS	101	20	3.27984e-68	98.22	5	P:GO:0006508; P:GO:0030163; F:GO:0008233; F:GO:0016740; F:GO:0051087	P:proteolysis; P:protein catabolic process; F:peptidase activity; F:transferase activity; F:chaperone binding	EC:3.4; EC:2	Acting on peptide bonds (peptidases); Transferases
[BLASTED, MAPPED, ANNOTATED]	sp|P9WGC1|Y1339_MYCTU	MBL fold metallo-hydrolase	273	20	0	99.49	2	P:GO:0034414; F:GO:0042781	P:tRNA 3'-trailer cleavage, endonucleolytic; F:3'-tRNA processing endoribonuclease activity	EC:3.1.30; EC:3.1.26.11	Acting on ester bonds; Ribonuclease Z
[BLASTED, MAPPED, ANNOTATED]	sp|P9WMR7|IXTPA_MYCTU	RdgB/HAM1 family non-canonical purine NTP pyrophosphatase	204	20	6.5121e-105	99.66	9	P:GO:0009117; P:GO:0009146; F:GO:0000166; F:GO:0017111; F:GO:0035870; F:GO:0036220; F:GO:0036222; F:GO:0046872; C:GO:0005829	P:nucleotide metabolic process; P:purine nucleoside triphosphate catabolic process; F:nucleotide binding; F:nucleoside-triphosphatase activity; F:dITP diphosphatase activity; F:ITP diphosphatase activity; F:XTP diphosphatase activity; F:metal ion binding; C:cytosol	EC:3.6.1.66; EC:3.6.1.9	XTP/dITP diphosphatase; Nucleotide diphosphatase
[BLASTED]	sp|P9WM17|Y1351_MYCTU	MULTISPECIES: hypothetical protein	109	20	9.20267e-74	99.4
[BLASTED, MAPPED]	sp|P9WM15|Y1352_MYCTU	putative secreted protein	123	20	4.41383e-84	98.9	1	C:GO:0005576	C:extracellular region
[BLASTED, MAPPED, ANNOTATED]	sp|P9WM13|Y1354_MYCTU	bifunctional diguanylate cyclase/phosphodiesterase	623	20	0	99.94	4	P:GO:0009190; P:GO:0009214; F:GO:0052621; F:GO:0071111	P:cyclic nucleotide biosynthetic process; P:cyclic nucleotide catabolic process; F:diguanylate cyclase activity; F:cyclic-guanylate-specific phosphodiesterase activity	EC:2.7.7.65; EC:3.1.4.52	Diguanylate cyclase; Cyclic-guanylate-specific phosphodiesterase
[BLASTED]	sp|P9WM09|Y1356_MYCTU	hypothetical protein IU24_04390	263	20	7.93747e-163	99.71
[BLASTED, MAPPED, ANNOTATED]	sp|P9WM07|Y1357_MYCTU	cyclic diguanylate phosphodiesterase	307	20	0	99.93	5	P:GO:0009214; P:GO:0051701; F:GO:0071111; C:GO:0005886; C:GO:0016021	P:cyclic nucleotide catabolic process; P:biological process involved in interaction with host; F:cyclic-guanylate-specific phosphodiesterase activity; C:plasma membrane; C:integral component of membrane	EC:3.1.4.52	Cyclic-guanylate-specific phosphodiesterase
[BLASTED, MAPPED, ANNOTATED]	sp|P9WLZ5|Y1366_MYCTU	GTP pyrophosphokinase family protein	273	20	0	99.89	3	P:GO:0015969; P:GO:0016310; F:GO:0016301	P:guanosine tetraphosphate metabolic process; P:phosphorylation; F:kinase activity	EC:2.7	Transferring phosphorus-containing groups
[BLASTED]	tr|V5QQR7|V5QQR7_MYCTU	Uncharacterised protein	86	20	4.41343e-43	99.17
[BLASTED, MAPPED, ANNOTATED]	sp|P9WLZ3|Y1367_MYCTU	serine hydrolase	401	20	0	99.99	1	F:GO:0016787	F:hydrolase activity	EC:3	Hydrolases
[BLASTED, MAPPED, ANNOTATED]	sp|P9WPF1|PKS18_MYCTU	type III polyketide synthase	393	20	0	99.89	4	P:GO:0006633; P:GO:0009715; P:GO:0030639; F:GO:0016747	P:fatty acid biosynthetic process; P:chalcone biosynthetic process; P:polyketide biosynthetic process; F:acyltransferase activity, transferring groups other than amino-acyl groups	EC:2.3.1	Acyltransferases
[BLASTED]	tr|P71802|P71802_MYCTU	hypothetical protein	152	20	1.65005e-107	98.98
[BLASTED]	sp|P9WF27|Y1375_MYCTU	YcaO-like family protein	439	20	0	99.9
[BLASTED]	tr|P71804|P71804_MYCTU	TfuA-like protein	497	20	0	99.9
[BLASTED, MAPPED, ANNOTATED]	tr|P71806|P71806_MYCTU	HNH endonuclease	475	20	0	99.75	2	P:GO:0090305; F:GO:0004519	P:nucleic acid phosphodiester bond hydrolysis; F:endonuclease activity	EC:3.1	Acting on ester bonds
[BLASTED]	sp|P9WLY5|Y1413_MYCTU	Conserved protein of uncharacterised function%2C possible alanine racemase%2C N-terminal domain protein (part2a)	171	20	6.26965e-93	99.68
[BLASTED, MAPPED, ANNOTATED]	sp|P9WLY3|Y1414_MYCTU	Conserved protein of uncharacterised function%2C possible alanine racemase%2C N-terminal domain protein (part2b)	133	20	5.25591e-89	99.51	3	P:GO:0036088; F:GO:0008721; F:GO:0043876	P:D-serine catabolic process; F:D-serine ammonia-lyase activity; F:D-threonine aldolase activity	EC:4.3.1.18; EC:4.1.2.42	D-serine ammonia-lyase; D-threonine aldolase
[BLASTED, MAPPED, ANNOTATED]	sp|P9WLX9|Y1419_MYCTU	lectin	157	20	7.24651e-89	99.96	2	F:GO:0030246; C:GO:0016021	F:carbohydrate binding; C:integral component of membrane
[BLASTED, MAPPED, ANNOTATED]	sp|P9WFQ3|Y1421_MYCTU	RNase adapter RapZ	301	20	0	99.8	2	F:GO:0005524; F:GO:0005525	F:ATP binding; F:GTP binding
[BLASTED, MAPPED, ANNOTATED]	sp|P9WMU5|GNGF_MYCTU	carbon utilization/virulence protein CuvA	342	20	0	99.84	3	P:GO:0008360; F:GO:0043743; C:GO:0005737	P:regulation of cell shape; F:LPPG:FO 2-phospho-L-lactate transferase activity; C:cytoplasm	EC:2.7.1; EC:2.7.8.28	Transferring phosphorus-containing groups; 2-phospho-L-lactate transferase
[BLASTED, MAPPED, ANNOTATED]	tr|O06830|O06830_MYCTU	acyltransferase family protein	275	20	1.05092e-166	99.71	1	F:GO:0016746	F:acyltransferase activity	EC:2.3	Acyltransferases
[BLASTED, MAPPED]	tr|O06829|O06829_MYCTU	PucR family transcriptional regulator	422	20	0	99.82	1	C:GO:0005886	C:plasma membrane
[BLASTED]	tr|O06824|O06824_MYCTU	Uncharacterised protein	45	20	1.45484e-09	96.63
[BLASTED]	tr|O06820|O06820_MYCTU	nuclear transport factor 2 family protein	141	20	4.61581e-96	99.5
[BLASTED, MAPPED]	tr|O06816|O06816_MYCTU	Uncharacterized conserved protein	161	20	4.34119e-112	99.63	1	C:GO:0005886	C:plasma membrane
[BLASTED]	tr|O06815|O06815_MYCTU	ATPase	136	20	1.32201e-90	99.56
[BLASTED]	tr|O53147|O53147_MYCTU	glutathione synthase/ribosomal protein S6 modification enzyme (glutaminyl transferase)	287	20	1.51446e-166	99.83
[BLASTED, MAPPED, ANNOTATED]	sp|P9WFP7|Y1461_MYCTU	intein-containing Fe-S cluster assembly protein SufB	846	20	0	99.96	6	P:GO:0006314; P:GO:0016226; P:GO:0016539; P:GO:0090305; F:GO:0004519; F:GO:0005515	P:intron homing; P:iron-sulfur cluster assembly; P:intein-mediated protein splicing; P:nucleic acid phosphodiester bond hydrolysis; F:endonuclease activity; F:protein binding	EC:3.1	Acting on ester bonds
[BLASTED, MAPPED, ANNOTATED]	sp|P9WFP5|Y1462_MYCTU	Fe-S cluster assembly protein SufD	397	20	0	99.87	3	P:GO:0016226; P:GO:0052572; F:GO:0005515	P:iron-sulfur cluster assembly; P:response to host immune response; F:protein binding
[BLASTED, MAPPED]	tr|O53157|O53157_MYCTU	metal-sulfur cluster assembly factor	115	20	2.2355e-60	99.22	1	C:GO:0005618	C:cell wall
[BLASTED, MAPPED]	sp|P9WLX5|Y1480_MYCTU	DUF58 domain-containing protein	317	20	0	99.91	2	C:GO:0005829; C:GO:0005886	C:cytosol; C:plasma membrane
[BLASTED]	tr|P71763|P71763_MYCTU	cullin, a subunit of E3 ubiquitin ligase	280	20	0	99.96
[BLASTED]	sp|P9WLX3|Y1486_MYCTU	Uncharacterised protein	288	20	0	99.62
[BLASTED, MAPPED, ANNOTATED]	tr|L7N692|L7N692_MYCTU	DoxX family protein	118	20	6.33879e-48	99.15	1	C:GO:0016021	C:integral component of membrane
[BLASTED, MAPPED, ANNOTATED]	tr|L7N6A8|L7N6A8_MYCTU	methylmalonyl-CoA mutase	76	20	1.85525e-30	98.95	1	F:GO:0004494	F:methylmalonyl-CoA mutase activity	EC:5.4.99.2	Methylmalonyl-CoA mutase
[BLASTED]	tr|I6XY36|I6XY36_MYCTU	dodecin family protein	70	20	1.55233e-43	99.5
[BLASTED, MAPPED, ANNOTATED]	tr|P71780|P71780_MYCTU	glycosyltransferase (part1)	132	20	3.69109e-81	99.19	1	F:GO:0016740	F:transferase activity	EC:2	Transferases
[BLASTED, MAPPED, ANNOTATED]	sp|P9WI91|Y1501_MYCTU	phytanoyl-CoA dioxygenase family protein	273	20	0	99.91	1	F:GO:0051213	F:dioxygenase activity	EC:1	Oxidoreductases
[BLASTED, MAPPED, ANNOTATED]	tr|L0T8G4|L0T8G4_MYCTU	TDP-4-oxo-6-deoxy-D-glucose transaminase	182	20	1.49988e-130	100	3	P:GO:0000271; F:GO:0019180; F:GO:0030170	P:polysaccharide biosynthetic process; F:dTDP-4-amino-4,6-dideoxygalactose transaminase activity; F:pyridoxal phosphate binding	EC:2.6.1.59	dTDP-4-amino-4,6-dideoxygalactose transaminase
[BLASTED, MAPPED, ANNOTATED]	tr|L0T6V0|L0T6V0_MYCTU	aminotransferase class I/II-fold pyridoxal phosphate-dependent enzyme	199	20	3.7403e-145	99.8	1	F:GO:0019180	F:dTDP-4-amino-4,6-dideoxygalactose transaminase activity	EC:2.6.1.59	dTDP-4-amino-4,6-dideoxygalactose transaminase
[BLASTED, MAPPED, ANNOTATED]	tr|P71784|P71784_MYCTU	sialic acid O-acetyltransferase NeuD	221	20	1.17759e-146	99.75	1	F:GO:0016746	F:acyltransferase activity	EC:2.3	Acyltransferases
[BLASTED, MAPPED]	sp|P9WLW5|Y1507_MYCTU	WbqC family protein	231	20	2.41463e-160	99.96	1	C:GO:0005886	C:plasma membrane
[BLASTED, MAPPED, ANNOTATED]	tr|Q79FN0|Q79FN0_MYCTU	GDP-mannose 4,6-dehydratase	120	20	7.20293e-84	99.75	2	P:GO:0019673; F:GO:0008446	P:GDP-mannose metabolic process; F:GDP-mannose 4,6-dehydratase activity	EC:4.2.1.47	GDP-mannose 4,6-dehydratase
[BLASTED, MAPPED, ANNOTATED]	sp|P9WNW3|DNAA_MYCTU	chromosomal replication initiator protein DnaA	507	20	0	99.98	8	P:GO:0006270; P:GO:0006275; P:GO:0016311; F:GO:0003688; F:GO:0005515; F:GO:0005524; C:GO:0005737; C:GO:0005886	P:DNA replication initiation; P:regulation of DNA replication; P:dephosphorylation; F:DNA replication origin binding; F:protein binding; F:ATP binding; C:cytoplasm; C:plasma membrane
[BLASTED, MAPPED, ANNOTATED]	tr|O07251|O07251_MYCTU	class I SAM-dependent methyltransferase	151	20	5.61221e-105	99.67	2	P:GO:0032259; F:GO:0008168	P:methylation; F:methyltransferase activity	EC:2.1.1	Transferring one-carbon groups
[BLASTED]	tr|L0T8G6|L0T8G6_MYCTU	Uncharacterised protein	174	20	1.67713e-107	99.77
[BLASTED, MAPPED, ANNOTATED]	sp|P9WLW7|Y1502_MYCTU	Uncharacterised protein	299	20	0	99.62	15	P:GO:0003007; P:GO:0008340; P:GO:0034976; P:GO:0035206; P:GO:0036335; P:GO:0038001; P:GO:0042542; P:GO:0042744; P:GO:0048167; P:GO:0098869; F:GO:0004096; F:GO:0020037; F:GO:0046872; C:GO:0005739; C:GO:0005777	P:heart morphogenesis; P:determination of adult lifespan; P:response to endoplasmic reticulum stress; P:regulation of hemocyte proliferation; P:intestinal stem cell homeostasis; P:paracrine signaling; P:response to hydrogen peroxide; P:hydrogen peroxide catabolic process; P:regulation of synaptic plasticity; P:cellular oxidant detoxification; F:catalase activity; F:heme binding; F:metal ion bindi…	EC:1.11.1.6	Catalase
[BLASTED, MAPPED, ANNOTATED]	sp|P71785|Y1506_MYCTU	SAM-dependent methyltransferase	166	20	1.35381e-116	99.7	4	P:GO:0009247; P:GO:0032259; P:GO:0052170; F:GO:0008168	P:glycolipid biosynthetic process; P:methylation; P:suppression by symbiont of host innate immune response; F:methyltransferase activity	EC:2.1.1	Transferring one-carbon groups
[BLASTED]	tr|L7N6B6|L7N6B6_MYCTU	hypothetical protein	167	20	8.68499e-107	99.73
[BLASTED, MAPPED, ANNOTATED]	tr|O07412|O07412_MYCTU	ABC transporter permease	265	20	1.25204e-153	99.79	3	P:GO:0015914; F:GO:0005548; C:GO:0043190	P:phospholipid transport; F:phospholipid transporter activity; C:ATP-binding cassette (ABC) transporter complex	EC:7	Translocases
