# Supplementary material for: Mycobacterium Time-Series Genome Analysis Identifies AAC2′ as a Potential Drug Target with Naloxone Showing Potential Bait Drug Synergism
Source: Molecules. 2022 Sep 20;27(19):6150. doi: 10.3390/molecules27196150 (PMC9571707; doi:10.3390/molecules27196150)
Supplement: Supplementary file 1 [file molecules-27-06150-s001.zip › Supp data/Table S4.xlsx]

## Sheet: Sheet1
Residue	Topo	Patch	Size (Ã…Â²)	Patch Score	Contribution (kcal/mol)	AggScore	Zyggregator	Aggrescan	Side Chain Accessibility		Patch	Type	Size (Ã…Â²)	Score	Intensity (Score / Size)
A:ARG121	N/A	1	1326.9	1362.01	148.49	0	-2.106	-0.569	0.598		1	pos	1326.9	1362.01	1.026
A:LEU116	N/A	1	1326.9	1362.01	117.13	0	-0.125	0.044	0.517		2	pos	274.4	269.263	0.981
A:ARG91	N/A	1	1326.9	1362.01	89.7	0	-1.507	-0.761	0.31		3	pos	84.1	52.33	0.622
A:ARG87	N/A	1	1326.9	1362.01	84.98	0	-0.196	-0.311	0.398		4	pos	147.2	127.404	0.866
A:VAL5	N/A	1	1326.9	1362.01	75.53	0	-0.036	0.002	0.526		5	pos	78	64.702	0.829
A:TRP90	N/A	1	1326.9	1362.01	59.4	0	-1.507	-0.522	0.404		6	pos	35.1	18.956	0.54
A:ARG94	N/A	1	1326.9	1362.01	48.38	0	-1.174	-0.006	0.356		7	pos	59.2	46.87	0.791
A:LEU51	N/A	1	1326.9	1362.01	44.2	0	0.787	0.634	0.406		8	pos	108.7	117.929	1.085
A:ARG124	N/A	1	1326.9	1362.01	41.43	0	-1.373	0.005	0.423		9	pos	28.5	14.646	0.515
A:MET1	N/A	1	1326.9	1362.01	36.37	0	0.15	-0.32	0.632		10	pos	28.3	9.573	0.338
A:SER119	N/A	1	1326.9	1362.01	34.97	0	-0.865	-0.432	0.392		11	pos	548.4	528.78	0.964
A:ALA120	N/A	1	1326.9	1362.01	33.88	0	-1.647	-0.38	0.501		12	pos	109	122.748	1.126
A:VAL84	N/A	1	1326.9	1362.01	33.06	0	-0.467	0.241	0.438		13	pos	91	86.614	0.952
A:ARG9	N/A	1	1326.9	1362.01	31.4	0	-0.308	0.308	0.183		14	pos	41.6	34.647	0.833
A:LEU113	N/A	1	1326.9	1362.01	28.82	0	0.341	0.147	0.208		15	pos	186.4	192.909	1.035
A:GLY114	N/A	1	1326.9	1362.01	21.52	0	0.222	0.192	0.811		16	pos	934.4	961.734	1.029
A:ARG123	N/A	1	1326.9	1362.01	20.09	0	-1.373	-0.475	0.191		17	pos	23.7	11.582	0.488
A:ALA115	N/A	1	1326.9	1362.01	19.99	0	-0.187	0.379	0.561		18	pos	37.7	11.459	0.304
A:ILE52	N/A	1	1326.9	1362.01	17.94	1.042	0.569	0.833	0.323		19	neg	471.8	567.915	1.204
A:HIS49	N/A	1	1326.9	1362.01	16.07	0.75	0.35	0.137	0.154		20	neg	72.5	69.97	0.966
A:LEU125	N/A	1	1326.9	1362.01	14.93	0	-0.914	0.005	0.233		21	neg	793.5	1053.44	1.328
A:VAL86	N/A	1	1326.9	1362.01	13.88	0	-0.657	0.375	0.236		22	neg	45.6	91.588	2.009
A:GLY83	N/A	1	1326.9	1362.01	13.64	0	0.401	0.241	0.724		23	neg	17.6	17.657	1.004
A:THR149	N/A	1	1326.9	1362.01	13.57	0	-2.357	-0.394	0.174		24	neg	17	13.927	0.819
A:HIE2	N/A	1	1326.9	1362.01	13.42	0	0.15	-0.32	0.336		25	neg	85.9	52.969	0.616
A:GLN4	N/A	1	1326.9	1362.01	13.18	0	0.114	0.026	0.314		26	neg	30.7	30.283	0.986
A:GLN93	N/A	1	1326.9	1362.01	12.65	0	-0.638	-0.573	0.349		27	neg	24.1	12.974	0.539
A:VAL81	N/A	1	1326.9	1362.01	11.29	0	0.433	0.054	0.132		28	neg	131.6	136.649	1.039
A:ALA88	N/A	1	1326.9	1362.01	9.77	0	-1.029	-0.096	0.609		29	neg	55.4	69.353	1.253
A:GLY92	N/A	1	1326.9	1362.01	9.55	0	-1.302	-0.642	0.616		30	neg	25	24.245	0.969
A:ARG129	N/A	1	1326.9	1362.01	9.29	1.655	0.037	-0.214	0.347		31	neg	43.5	61.42	1.413
B:ARG176	N/A	1	1326.9	1362.01	9.11	0	-0.812	-0.522	0.04		32	neg	59.2	114.436	1.932
A:HIS55	N/A	1	1326.9	1362.01	9.08	0.001	0.672	-0.121	0.251		33	neg	47.9	46.76	0.977
A:TYR80	N/A	1	1326.9	1362.01	8.52	0	-0.4	0.282	0.109		34	neg	22.5	12.151	0.54
A:GLU82	N/A	1	1326.9	1362.01	8.27	0	0.103	0.48	0.239		35	neg	22.3	18.901	0.846
A:GLN26	N/A	1	1326.9	1362.01	7.03	0	-0.534	0.371	0.39		36	neg	55.6	71.542	1.287
A:ALA122	N/A	1	1326.9	1362.01	6.7	0	-1.783	-0.758	0.362		37	neg	47.4	44.301	0.935
A:SER118	N/A	1	1326.9	1362.01	6.61	0	-0.865	0.092	0.144		38	neg	47.8	40	0.837
A:ARG148	N/A	1	1326.9	1362.01	6.47	0	-1.992	-0.093	0.286		39	neg	21.9	13.179	0.601
A:THR155	N/A	1	1326.9	1362.01	5.21	1.776	0	0.163	0.118		40	neg	633.9	957.082	1.51
A:ARG21	N/A	2	274.4	269.263	58.96	0	-1.532	-1.176	0.275		41	neg	17.4	14.244	0.817
A:GLN22	N/A	2	274.4	269.263	37.08	0	-1.991	-0.529	0.495		42	neg	19.8	18.765	0.949
A:LEU16	N/A	2	274.4	269.263	34.59	0	-1.263	-0.524	0.201		43	neg	77.7	91.405	1.176
A:ARG25	N/A	2	274.4	269.263	23.34	0	-0.794	-0.315	0.225		44	neg	20.3	16.768	0.826
A:PHE36	N/A	2	274.4	269.263	20.13	0	-0.494	-0.438	0.122		45	neg	18.8	17.281	0.92
A:ASP17	N/A	2	274.4	269.263	18.6	0	-1.263	-0.8	0.408		46	neg	115.7	155.395	1.343
B:ASN74	N/A	2	274.4	269.263	14.46	0	-1.008	-0.347	0.382		47	neg	34.8	29.152	0.837
A:TRP41	N/A	2	274.4	269.263	13.41	0	-0.983	-0.681	0.069		48	neg	45.9	40.432	0.882
A:PHE32	N/A	2	274.4	269.263	10.24	0	-0.144	0.122	0.451		49	neg	20.3	16.213	0.799
A:HIE12	N/A	2	274.4	269.263	9.89	0	-0.651	0.549	0.248		50	neg	48.4	97.37	2.013
B:GLY73	N/A	2	274.4	269.263	9.84	0	-0.128	-0.391	0.382		51	neg	28.5	29.821	1.048
A:ALA31	N/A	2	274.4	269.263	7.91	0	0.52	0.197	0.262		52	neg	80.5	85.247	1.059
A:ALA33	N/A	2	274.4	269.263	5.57	0	0.186	-0.139	0.509		53	hyd	209.3	95.761	0.458
A:SER18	N/A	2	274.4	269.263	5.24	0	-1.84	-0.464	0.649		54	hyd	230.8	100.089	0.434
B:ILE70	N/A	3	84.1	52.33	29.52	0	-1.122	0.376	0.404		55	hyd	99.5	69.025	0.693
A:CYS173	N/A	3	84.1	52.33	17.52	0	-0.494	0.419	0.397		56	hyd	240.6	153.949	0.64
A:LEU171	N/A	3	84.1	52.33	5.29	2.099	-0.452	0.289	0.197		57	hyd	82.7	41.569	0.503
B:LEU69	N/A	4	147.2	127.404	60.17	0	-1.262	0.376	0.387		58	hyd	258.5	110.909	0.429
B:ARG72	N/A	4	147.2	127.404	26.41	0	-0.128	-0.019	0.204		59	hyd	216.5	94.148	0.435
B:ARG68	N/A	4	147.2	127.404	23.02	0	-0.382	-0.102	0.22		60	hyd	231.1	145.397	0.629
B:SER164	N/A	4	147.2	127.404	9.09	0	-0.191	-0.153	0.551		61	hyd	55.4	43.833	0.791
B:ILE70	N/A	4	147.2	127.404	8.72	0	-1.122	0.376	0.404		62	hyd	78.3	35.207	0.45
A:THR144	N/A	5	78	64.702	27.74	0	-0.8	-0.278	0.378		63	hyd	89.5	55.875	0.624
A:PRO143	N/A	5	78	64.702	22.12	0	-0.8	0.064	0.362		64	hyd	259.4	114.148	0.44
A:ARG148	N/A	5	78	64.702	14.84	0	-1.992	-0.093	0.286		65	hyd	159.2	73.286	0.46
B:PRO160	N/A	6	35.1	18.956	18.96	0	0.353	0.526	0.329		66	hyd	64.4	47.521	0.738
B:GLN66	N/A	7	59.2	46.87	18.46	0	-0.709	-0.059	0.133
B:ILE65	N/A	7	59.2	46.87	12.33	0	-0.918	0.182	0.164
A:MET172	N/A	7	59.2	46.87	10.21	2.823	0.084	-0.071	0.165		Residue	Patch	Side Chain Accessibility	Disul.	Deam.	Glyc.	Prot.	Oxid.
A:HIS61	N/A	7	59.2	46.87	5.86	0	0.62	0.136	0.09		A:ARG121	1	0.598
B:GLN105	N/A	8	108.7	117.929	58.35	0	-0.688	0.291	0.504		A:ARG91	1	0.31
B:LEU100	N/A	8	108.7	117.929	23.3	0	0.035	0.17	0.217		A:ARG87	1	0.398
B:ARG108	N/A	8	108.7	117.929	20.76	0	-0.212	0.139	0.193		A:TRP90	1	0.404					X
B:GLU104	N/A	8	108.7	117.929	15.52	0	-0.517	0.102	0.275		A:ARG94	1	0.356
A:ILE163	N/A	9	28.5	14.646	8.63	0	-0.88	0.579	0.268		A:ARG124	1	0.423
A:TRP131	N/A	9	28.5	14.646	6.02	0.944	-0.416	0.062	0.101		A:MET1	1	0.632					X
B:ILE163	N/A	10	28.3	9.573	9.57	0	-0.864	0.579	0.275		A:HIE2	1	0.336					X
A:LEU69	N/A	11	548.4	528.78	63.19	0	-1.269	0.376	0.395		A:ARG129	1	0.347
B:ARG21	N/A	11	548.4	528.78	56.25	0	-1.53	-1.176	0.237		A:HIS55	1	0.251					X
B:LEU16	N/A	11	548.4	528.78	45.3	0	-1.255	-0.524	0.226		A:GLN26	1	0.39		X
B:GLN22	N/A	11	548.4	528.78	42.48	0	-1.999	-0.529	0.471		A:ARG148	1	0.286
A:ASN74	N/A	11	548.4	528.78	28.01	0	-1.021	-0.347	0.331		A:ARG21	2	0.275
A:ILE70	N/A	11	548.4	528.78	26.62	0	-1.133	0.376	0.362		A:GLN22	2	0.495		X
A:ARG72	N/A	11	548.4	528.78	26.15	0	-0.159	-0.019	0.18		A:ARG25	2	0.225
A:ARG68	N/A	11	548.4	528.78	25.35	0	-0.408	-0.102	0.184		A:ASP17	2	0.408				X
B:ARG25	N/A	11	548.4	528.78	22.76	0	-0.777	-0.315	0.21		B:ASN74	2	0.382		X
B:ASP23	N/A	11	548.4	528.78	20.02	0	-1.699	-0.745	0.551		A:HIE12	2	0.248					X
A:ARG108	N/A	11	548.4	528.78	19.68	0	-0.241	0.139	0.23		A:CYS173	3	0.397					X
B:PHE36	N/A	11	548.4	528.78	18.22	0	-0.47	-0.438	0.112		B:ARG72	4	0.204
A:PRO160	N/A	11	548.4	528.78	15.4	0	0.312	0.526	0.349		B:ARG68	4	0.22
A:SER164	N/A	11	548.4	528.78	15.27	0	-0.221	-0.153	0.544		A:ARG148	5	0.286
A:GLY73	N/A	11	548.4	528.78	13.69	0	-0.159	-0.391	0.343		B:ARG21	11	0.237
B:SER18	N/A	11	548.4	528.78	12.77	0	-1.845	-0.464	0.623		B:GLN22	11	0.471		X
B:TRP41	N/A	11	548.4	528.78	11.81	0	-0.97	-0.681	0.061		A:ASN74	11	0.331		X
B:THR13	N/A	11	548.4	528.78	10.02	0	0.169	-0.095	0.379		B:ARG25	11	0.21
B:PHE32	N/A	11	548.4	528.78	9.86	1.299	-0.112	0.122	0.444		B:ASP23	11	0.551				X
B:ASP17	N/A	11	548.4	528.78	9.25	0	-1.255	-0.8	0.348		A:ARG108	11	0.23
B:HIE12	N/A	11	548.4	528.78	9.2	0	-0.63	0.549	0.24		B:ASP17	11	0.348				X
B:ALA31	N/A	11	548.4	528.78	8.11	1.619	0.566	0.197	0.262		B:HIE12	11	0.24					X
A:GLN112	N/A	11	548.4	528.78	8.04	0	0.092	0.147	0.241		B:GLN26	11	0.395		X
A:LEU159	N/A	11	548.4	528.78	6	0	0.283	1.243	0.255		A:ARG108	12	0.23
B:GLN26	N/A	11	548.4	528.78	5.36	0	-0.511	0.371	0.395		B:ARG148	13	0.324
A:GLN105	N/A	12	109	122.748	58.83	0	-0.708	0.291	0.497		A:TRP181	15	0.298					X
A:LEU100	N/A	12	109	122.748	24.77	0	0.001	0.17	0.205		B:HIS55	15	0.288					X
A:ARG108	N/A	12	109	122.748	22.85	0	-0.241	0.139	0.23		B:HIS6	15	0.497					X
A:GLU104	N/A	12	109	122.748	16.3	0	-0.54	0.102	0.288		B:ARG121	16	0.586
B:THR144	N/A	13	91	86.614	42.09	0	-0.782	-0.278	0.45		B:ARG87	16	0.406
B:PRO143	N/A	13	91	86.614	24.48	0	-0.782	0.064	0.332		B:ARG91	16	0.349
B:ARG148	N/A	13	91	86.614	20.05	0	-1.999	-0.093	0.324		B:TRP90	16	0.436					X
A:ILE65	N/A	14	41.6	34.647	12.81	0	-0.933	0.182	0.143		B:ARG124	16	0.443
B:MET172	N/A	14	41.6	34.647	11.25	3.319	0.12	-0.071	0.167		B:ARG94	16	0.321
A:GLN66	N/A	14	41.6	34.647	10.59	0	-0.728	-0.059	0.058		B:ARG123	16	0.255
A:TRP181	N/A	15	186.4	192.909	87.11	0	0.15	-0.273	0.298		B:GLN26	16	0.395		X
B:ARG9	N/A	15	186.4	192.909	35.08	0	-0.281	0.308	0.194		B:ARG148	16	0.324
B:LEU51	N/A	15	186.4	192.909	30.81	4.214	0.838	0.634	0.442		B:CYS173	17	0.413					X
B:ILE52	N/A	15	186.4	192.909	13.49	5.474	0.616	0.634	0.452		A:ASP151	19	0.379				X
B:HIS49	N/A	15	186.4	192.909	9.45	2.076	0.391	0.137	0.142		A:ASP35	19	0.441				X
B:HIS55	N/A	15	186.4	192.909	6.51	0	0.72	-0.32	0.288		A:ASP179	19	0.645				X
B:TRP53	N/A	15	186.4	192.909	5.23	5.408	0.64	0.435	0.171		A:ASP152	19	0.304				X
B:HIS6	N/A	15	186.4	192.909	5.23	0	-0.887	-0.711	0.497		A:ASP40	19	0.244				X
B:ARG121	N/A	16	934.4	961.734	152.46	0	-2.116	-0.569	0.586		A:HIS135	19	0.257					X
B:LEU116	N/A	16	934.4	961.734	108.5	0	-0.094	0.044	0.482		A:TRP181	19	0.298					X
B:ARG87	N/A	16	934.4	961.734	87.9	0	-0.166	-0.311	0.406		A:ARG148	19	0.286
B:ARG91	N/A	16	934.4	961.734	87.61	0	-1.505	-0.761	0.349		A:ASP89	20	0.377				X
B:TRP90	N/A	16	934.4	961.734	54.18	0	-1.505	-0.522	0.436		A:ARG91	20	0.31
B:ARG124	N/A	16	934.4	961.734	46.05	0	-1.368	0.005	0.443		A:TRP90	20	0.404					X
B:ALA120	N/A	16	934.4	961.734	44.58	0	-1.648	-0.38	0.527		B:ASP23	21	0.551				X
B:ARG94	N/A	16	934.4	961.734	44.13	0	-1.165	-0.006	0.321		A:ASP15	21	0.363				X
B:VAL84	N/A	16	934.4	961.734	38.44	0	-0.443	0.241	0.445		B:ASP15	21	0.359				X
B:SER119	N/A	16	934.4	961.734	34.94	0	-0.848	-0.432	0.398		B:ASP17	21	0.348				X
B:ARG123	N/A	16	934.4	961.734	33.32	0	-1.368	-0.475	0.255		A:ASP17	21	0.408				X
B:LEU113	N/A	16	934.4	961.734	23.96	0	0.382	0.147	0.216		A:ASP23	21	0.37				X
B:ALA115	N/A	16	934.4	961.734	23.87	0	-0.157	0.379	0.615		A:GLN26	21	0.39		X
B:LEU125	N/A	16	934.4	961.734	19.44	0	-0.899	0.005	0.254		B:GLN26	21	0.395		X
B:GLY114	N/A	16	934.4	961.734	17.01	0	0.261	0.192	0.705		A:HIS55	21	0.251					X
B:GLY83	N/A	16	934.4	961.734	14.74	0	0.444	0.241	0.781		B:HIS6	21	0.497					X
B:ILE52	N/A	16	934.4	961.734	14.47	5.474	0.616	0.634	0.452		A:HIE6	21	0.262					X
B:VAL81	N/A	16	934.4	961.734	12.14	0	0.476	0.054	0.148		A:HIE12	21	0.248					X
B:LEU51	N/A	16	934.4	961.734	11.53	4.214	0.838	0.634	0.442		B:HIE12	21	0.24					X
B:ALA88	N/A	16	934.4	961.734	11.47	0	-1.016	-0.096	0.636		A:GLN22	23	0.495		X
B:VAL86	N/A	16	934.4	961.734	11.14	0	-0.637	0.375	0.26		A:HIE6	25	0.262					X
B:GLN93	N/A	16	934.4	961.734	10.9	0	-0.617	-0.573	0.371		B:ASN74	26	0.382		X
B:GLU82	N/A	16	934.4	961.734	9.11	0	0.139	0.48	0.224		B:ARG72	26	0.204
B:GLY92	N/A	16	934.4	961.734	8.85	0	-1.295	-0.642	0.657		B:ASP162	28	0.341				X
B:ALA122	N/A	16	934.4	961.734	7.77	0	-1.786	-0.758	0.377		B:ASP166	29	0.268				X
B:TYR80	N/A	16	934.4	961.734	7.77	0	-0.374	0.282	0.102		A:ASP101	31	0.301				X
B:SER118	N/A	16	934.4	961.734	7.22	0	-0.848	0.092	0.143		A:ASP174	34	0.315				X
B:GLN26	N/A	16	934.4	961.734	6.88	0	-0.511	0.371	0.395		A:ASP166	36	0.253				X
B:ARG148	N/A	16	934.4	961.734	5.77	0	-1.999	-0.093	0.324		A:ARG129	37	0.347
B:SER117	N/A	16	934.4	961.734	5.58	0	-0.303	0.092	0.441		B:ARG129	38	0.391
B:CYS173	N/A	17	23.7	11.582	11.58	0.484	-0.47	0.419	0.413		B:ASP174	39	0.284				X
A:ALA177	N/A	18	37.7	11.459	11.46	0	-0.904	-0.522	0.685		B:ASP35	40	0.454				X
A:ASP151	N/A	19	471.8	567.915	96.92	0	-2.485	-1.199	0.379		B:ASP179	40	0.406				X
A:ASP35	N/A	19	471.8	567.915	91.99	0	-0.164	-0.163	0.441		B:ASP151	40	0.381				X
A:ASP179	N/A	19	471.8	567.915	76.32	0	-0.077	0.045	0.645		B:ASP152	40	0.308				X
A:ASP152	N/A	19	471.8	567.915	38.82	0	-1.828	-1.275	0.304		B:ASP40	40	0.249				X
A:ASP40	N/A	19	471.8	567.915	33.2	0	-0.983	-0.756	0.244		B:HIS135	40	0.245					X
A:ASP153	N/A	19	471.8	567.915	30.27	0	-1.653	-1.24	0.134		B:TRP175	40	0.247					X
A:GLU82	N/A	19	471.8	567.915	22.47	0	0.103	0.48	0.239		B:ARG148	40	0.324
A:SER117	N/A	19	471.8	567.915	18.54	0	-0.33	0.092	0.466		B:ASP174	40	0.284				X
A:GLY34	N/A	19	471.8	567.915	17.16	0	0.309	0.219	0.474		B:ASP101	43	0.29				X
A:VAL147	N/A	19	471.8	567.915	16.63	0	-1.502	-0.134	0.459		B:HIS6	43	0.497					X
A:THR29	N/A	19	471.8	567.915	16.4	0	0.535	0.355	0.352		A:ASP162	46	0.492				X
A:ALA33	N/A	19	471.8	567.915	15.8	0	0.186	-0.139	0.509		A:ARG108	46	0.23
A:PRO150	N/A	19	471.8	567.915	15.76	0	-2.187	-1.08	0.091		A:ASN74	47	0.331		X
A:HIS135	N/A	19	471.8	567.915	14.95	0	-0.704	-0.238	0.257		B:HIS55	51	0.288					X
A:TRP181	N/A	19	471.8	567.915	13.23	0	0.15	-0.273	0.298		B:ASP89	52	0.363				X
A:GLY178	N/A	19	471.8	567.915	12.1	0	-0.077	-0.411	0.808		B:TRP90	52	0.436					X
A:PHE32	N/A	19	471.8	567.915	12.04	0	-0.144	0.122	0.451		B:ARG91	52	0.349
A:PHE36	N/A	19	471.8	567.915	9.48	0	-0.494	-0.438	0.122		A:ARG87	53	0.398
A:VAL81	N/A	19	471.8	567.915	8.12	0	0.433	0.054	0.132		A:MET1	54	0.632					X
A:ARG148	N/A	19	471.8	567.915	7.72	0	-1.992	-0.093	0.286		A:TRP90	54	0.404					X
A:ASP89	N/A	20	72.5	69.97	46.26	0	-1.072	-0.663	0.377		A:HIS55	54	0.251					X
A:ARG91	N/A	20	72.5	69.97	9.99	0	-1.507	-0.761	0.31		A:HIE6	54	0.262					X
A:ALA88	N/A	20	72.5	69.97	7.34	0	-1.029	-0.096	0.609		A:ARG91	54	0.31
A:TRP90	N/A	20	72.5	69.97	6.37	0	-1.507	-0.522	0.404		A:HIE2	54	0.336					X
B:GLU19	N/A	21	793.5	1053.44	113.47	0	-1.611	-0.988	0.419		A:ASP15	55	0.363				X
A:GLU19	N/A	21	793.5	1053.44	105.73	0	-1.611	-0.988	0.419		A:TRP175	56	0.258					X
B:ASP23	N/A	21	793.5	1053.44	95.71	0	-1.699	-0.745	0.551		B:ARG68	57	0.22
A:ASP15	N/A	21	793.5	1053.44	89.43	0	-0.856	-0.497	0.363		B:ARG72	57	0.204
B:ASP15	N/A	21	793.5	1053.44	82.42	0	-0.84	-0.497	0.359		B:ARG129	58	0.391
B:ASP17	N/A	21	793.5	1053.44	56.99	0	-1.255	-0.8	0.348		B:ASP152	58	0.308				X
A:ASP17	N/A	21	793.5	1053.44	51.61	0	-1.263	-0.8	0.408		B:ARG124	58	0.443
A:ASP23	N/A	21	793.5	1053.44	42.15	0	-1.697	-0.745	0.37		B:HIS135	58	0.245					X
A:ALA14	N/A	21	793.5	1053.44	40.02	0	-0.483	-0.137	0.357		A:ARG129	59	0.347
B:ALA14	N/A	21	793.5	1053.44	29.89	0	-0.458	-0.137	0.285		A:ARG124	59	0.423
A:LEU10	N/A	21	793.5	1053.44	28.92	0	-0.162	0.332	0.179		A:HIS135	59	0.257					X
A:GLN26	N/A	21	793.5	1053.44	28.5	0	-0.534	0.371	0.39		B:TRP175	60	0.247					X
B:LEU10	N/A	21	793.5	1053.44	23.65	0	-0.131	0.332	0.154		A:MET1	61	0.632					X
B:THR20	N/A	21	793.5	1053.44	22.59	0	-2.238	-0.867	0.128		A:TRP181	63	0.298					X
B:THR13	N/A	21	793.5	1053.44	20.39	0	0.169	-0.095	0.379		B:ASP15	63	0.359				X
B:GLN26	N/A	21	793.5	1053.44	19.07	0	-0.511	0.371	0.395		B:TRP90	64	0.436					X
A:GLN105	N/A	21	793.5	1053.44	18.96	0	-0.708	0.291	0.497		B:HIS55	64	0.288					X
A:GLY56	N/A	21	793.5	1053.44	18.56	0	0.672	0.036	0		B:ARG91	64	0.349
B:GLN105	N/A	21	793.5	1053.44	18.31	0	-0.688	0.291	0.504		B:HIS6	64	0.497					X
B:GLY56	N/A	21	793.5	1053.44	17.39	0	0.72	-0.163	0		A:ASP179	64	0.645				X
B:LEU16	N/A	21	793.5	1053.44	15.8	0	-1.255	-0.524	0.226		B:ARG123	65	0.255
A:THR20	N/A	21	793.5	1053.44	14.78	0	-2.225	-0.867	0.091		B:ARG87	65	0.406
A:LEU16	N/A	21	793.5	1053.44	13.04	0	-1.263	-0.524	0.201		B:TRP90	65	0.436					X
B:SER18	N/A	21	793.5	1053.44	11.4	0	-1.845	-0.464	0.623
A:HIS55	N/A	21	793.5	1053.44	10.89	0.001	0.672	-0.121	0.251
B:HIS6	N/A	21	793.5	1053.44	10.62	0	-0.887	-0.711	0.497
A:HIE6	N/A	21	793.5	1053.44	10.61	0	-0.547	0.026	0.262
A:TRP53	N/A	21	793.5	1053.44	9.56	4.895	0.593	0.634	0.16
A:THR13	N/A	21	793.5	1053.44	8.65	0	0.132	-0.095	0.375
A:ALA50	N/A	21	793.5	1053.44	7.86	0	0.811	0.609	0.297
A:HIE12	N/A	21	793.5	1053.44	5.98	0	-0.651	0.549	0.248
A:ILE52	N/A	21	793.5	1053.44	5.37	1.042	0.569	0.833	0.323
B:HIE12	N/A	21	793.5	1053.44	5.09	0	-0.63	0.549	0.24
A:GLU38	N/A	22	45.6	91.588	91.59	0	-0.442	-0.363	0.387
A:GLN22	N/A	23	17.6	17.657	17.66	0	-1.991	-0.529	0.495
A:VAL84	N/A	24	17	13.927	7.08	0	-0.467	0.241	0.438
A:PHE32	N/A	24	17	13.927	6.84	0	-0.144	0.122	0.451
A:GLN93	N/A	25	85.9	52.969	24.07	0	-0.638	-0.573	0.349
A:HIE6	N/A	25	85.9	52.969	18.81	0	-0.547	0.026	0.262
A:VAL5	N/A	25	85.9	52.969	10.08	0	-0.036	0.002	0.526
B:ASN74	N/A	26	30.7	30.283	19.24	0	-1.008	-0.347	0.382
B:ARG72	N/A	26	30.7	30.283	11.04	0	-0.128	-0.019	0.204
A:GLU42	N/A	27	24.1	12.974	12.97	0	-0.304	-0.681	0.18
B:ASP162	N/A	28	131.6	136.649	59.57	0	-0.237	0.237	0.341
B:ILE161	N/A	28	131.6	136.649	20.46	0	-0.186	0.572	0.109
B:ARG108	N/A	28	131.6	136.649	16.38	0	-0.212	0.139	0.193
B:PRO160	N/A	28	131.6	136.649	13.98	0	0.353	0.526	0.329
B:VAL158	N/A	28	131.6	136.649	12.87	2.582	0.822	1.198	0.322
B:TYR111	N/A	28	131.6	136.649	6.73	0	-0.461	0.147	0.048
B:ILE163	N/A	28	131.6	136.649	6.66	0	-0.864	0.579	0.275
B:ASP166	N/A	29	55.4	69.353	49.6	0	-0.184	-0.241	0.268
B:SER168	N/A	29	55.4	69.353	19.75	0	-0.627	-0.747	0.353
A:SER128	N/A	30	25	24.245	24.24	2.061	0.037	-0.189	0.385
A:ASP101	N/A	31	43.5	61.42	61.42	0	-0.355	0.496	0.301
B:GLU170	N/A	32	59.2	114.436	102.87	0	0.072	0.11	0.419
B:LEU165	N/A	32	59.2	114.436	11.56	0	-0.602	0.183	0.195
A:GLU170	N/A	33	47.9	46.76	35	0.836	0.037	0.11	0.24
A:SER139	N/A	33	47.9	46.76	6.39	4.324	-0.339	0.438	0.288
A:LEU165	N/A	33	47.9	46.76	5.37	0	-0.623	0.183	0.176
A:ASP174	N/A	34	22.5	12.151	12.15	0	-0.02	-0.105	0.315
A:GLN4	N/A	35	22.3	18.901	10.85	0	0.114	0.026	0.314
A:THR7	N/A	35	22.3	18.901	8.05	1.038	-0.422	0.025	0.277
A:ASP166	N/A	36	55.6	71.542	41.32	0	-0.214	-0.241	0.253
A:SER168	N/A	36	55.6	71.542	30.22	0	-0.648	-0.747	0.337
A:GLU104	N/A	37	47.4	44.301	20.75	0	-0.54	0.102	0.288
A:ARG129	N/A	37	47.4	44.301	15.84	1.655	0.037	-0.214	0.347
A:GLY130	N/A	37	47.4	44.301	7.72	1.772	-0.833	0.07	0
B:GLU104	N/A	38	47.8	40	18.05	0	-0.517	0.102	0.275
B:ARG129	N/A	38	47.8	40	14.41	4.251	0.072	-0.214	0.391
B:GLY130	N/A	38	47.8	40	7.54	4.205	-0.816	0.07	0
B:ASP174	N/A	39	21.9	13.179	13.18	0	0.014	-0.105	0.284
B:ASP35	N/A	40	633.9	957.082	139.59	0	-0.133	-0.163	0.454
B:ASP179	N/A	40	633.9	957.082	129.03	0	-0.045	0.045	0.406
B:ASP151	N/A	40	633.9	957.082	121.91	0	-2.504	-1.199	0.381
B:ASP152	N/A	40	633.9	957.082	68.51	0	-1.832	-1.275	0.308
B:ASP40	N/A	40	633.9	957.082	62.33	0	-0.97	-0.756	0.249
B:TRP181	N/A	40	633.9	957.082	45.64	0	0.15	-0.273	0.022
B:SER117	N/A	40	633.9	957.082	37.67	0	-0.303	0.092	0.441
B:GLU82	N/A	40	633.9	957.082	36.94	0	0.139	0.48	0.224
B:ASP153	N/A	40	633.9	957.082	36.22	0	-1.654	-1.24	0.155
B:HIS135	N/A	40	633.9	957.082	35.71	0	-0.684	-0.238	0.245
B:VAL147	N/A	40	633.9	957.082	27.32	0	-1.5	-0.134	0.454
B:TRP175	N/A	40	633.9	957.082	26.92	0	-0.24	-0.294	0.247
B:THR29	N/A	40	633.9	957.082	20.62	0	0.58	0.355	0.343
B:PHE32	N/A	40	633.9	957.082	19.57	1.299	-0.112	0.122	0.444
B:PRO150	N/A	40	633.9	957.082	18.2	0	-2.199	-1.08	0.101
B:ALA33	N/A	40	633.9	957.082	17.25	0	0.224	-0.139	0.38
B:GLY178	N/A	40	633.9	957.082	14	0	-0.045	-0.411	0
B:GLY34	N/A	40	633.9	957.082	12.64	0	0.35	0.219	1.159
B:PHE36	N/A	40	633.9	957.082	8.91	0	-0.47	-0.438	0.112
B:GLN112	N/A	40	633.9	957.082	8.69	0	0.129	0.147	0.236
B:ARG148	N/A	40	633.9	957.082	8.6	0	-1.999	-0.093	0.324
B:GLU38	N/A	40	633.9	957.082	8.03	0	-0.417	-0.363	0.367
B:ASP174	N/A	40	633.9	957.082	7.34	0	0.014	-0.105	0.284
B:VAL81	N/A	40	633.9	957.082	7.19	0	0.476	0.054	0.148
B:THR149	N/A	40	633.9	957.082	7.17	0	-2.373	-0.394	0.188
B:TRP134	N/A	40	633.9	957.082	7.12	0	-0.339	0.104	0.047
B:TYR126	N/A	40	633.9	957.082	7.01	0	-1.489	0.194	0.152
B:GLY136	N/A	40	633.9	957.082	6.17	0	-1.015	-0.204	0.252
B:GLY30	N/A	40	633.9	957.082	5.53	0	0.764	0.523	0.783
B:THR39	N/A	40	633.9	957.082	5.27	0	-0.483	-0.506	0.103
B:ALA127	N/A	41	17.4	14.244	9.21	1.503	-0.944	0.194	0.129
B:TRP131	N/A	41	17.4	14.244	5.03	2.996	-0.39	0.062	0.085
B:SER128	N/A	42	19.8	18.765	18.76	3.559	0.072	-0.189	0.378
B:ASP101	N/A	43	77.7	91.405	53.65	0	-0.328	0.496	0.29
B:HIS6	N/A	43	77.7	91.405	37.75	0	-0.887	-0.711	0.497
A:PRO160	N/A	44	20.3	16.768	10.66	0	0.312	0.526	0.349
A:ILE163	N/A	44	20.3	16.768	6.1	0	-0.88	0.579	0.268
B:THR7	N/A	45	18.8	17.281	17.28	0	-0.609	-0.711	0.316
A:ASP162	N/A	46	115.7	155.395	107.85	0	-0.265	0.237	0.492
A:VAL158	N/A	46	115.7	155.395	23.04	1.173	0.772	1.198	0.399
A:ARG108	N/A	46	115.7	155.395	14.69	0	-0.241	0.139	0.23
A:ILE161	N/A	46	115.7	155.395	9.81	0	-0.216	0.572	0.124
B:GLU42	N/A	47	34.8	29.152	14.35	0	-0.276	-0.681	0.177
A:ASN74	N/A	47	34.8	29.152	9.23	0	-1.021	-0.347	0.331
A:ALA75	N/A	47	34.8	29.152	5.58	0	-0.982	-0.347	0
B:GLN93	N/A	48	45.9	40.432	29.22	0	-0.617	-0.573	0.371
B:GLY92	N/A	48	45.9	40.432	11.21	0	-1.295	-0.642	0.657
B:PHE32	N/A	49	20.3	16.213	8.64	1.299	-0.112	0.122	0.444
B:VAL84	N/A	49	20.3	16.213	7.57	0	-0.443	0.241	0.445
B:GLU38	N/A	50	48.4	97.37	97.37	0	-0.417	-0.363	0.367
B:HIS55	N/A	51	28.5	29.821	15.54	0	0.72	-0.32	0.288
B:HIS54	N/A	51	28.5	29.821	14.29	3.597	0.64	0.052	0.179
B:ASP89	N/A	52	80.5	85.247	53.26	0	-1.061	-0.663	0.363
B:TRP90	N/A	52	80.5	85.247	10.72	0	-1.505	-0.522	0.436
B:ALA85	N/A	52	80.5	85.247	7.45	0	-0.703	0.275	0.472
B:ARG91	N/A	52	80.5	85.247	7.26	0	-1.505	-0.761	0.349
B:ALA88	N/A	52	80.5	85.247	6.56	0	-1.016	-0.096	0.636
A:GLN93	N/A	53	209.3	95.761	17.96	0	-0.638	-0.573	0.349
A:ARG123	N/A	53	209.3	95.761	14.92	0	-1.373	-0.475	0.191
A:PHE32	N/A	53	209.3	95.761	14.42	0	-0.144	0.122	0.451
A:ALA122	N/A	53	209.3	95.761	9.7	0	-1.783	-0.758	0.362
A:TYR126	N/A	53	209.3	95.761	7.11	1.62	-1.492	0.194	0.158
A:LEU125	N/A	53	209.3	95.761	6.09	0	-0.914	0.005	0.233
A:MET27	N/A	53	209.3	95.761	5.03	0	-0.168	-0.025	0.179
A:VAL81	N/A	53	209.3	95.761	4.84	0	0.433	0.054	0.132
A:VAL96	N/A	53	209.3	95.761	4.65	1.251	-0.348	0.281	0.057
A:SER117	N/A	53	209.3	95.761	4.14	0	-0.33	0.092	0.466
A:ARG87	N/A	53	209.3	95.761	3.71	0	-0.196	-0.311	0.398
A:GLY79	N/A	53	209.3	95.761	3.2	0	-0.151	0.316	0.521
A:MET1	N/A	54	230.8	100.089	20.02	0	0.15	-0.32	0.632
A:TRP90	N/A	54	230.8	100.089	17.76	0	-1.507	-0.522	0.404
A:VAL86	N/A	54	230.8	100.089	15.33	0	-0.657	0.375	0.236
A:LEU51	N/A	54	230.8	100.089	12.51	0	0.787	0.634	0.406
A:VAL5	N/A	54	230.8	100.089	6.81	0	-0.036	0.002	0.526
A:HIS55	N/A	54	230.8	100.089	5.88	0.001	0.672	-0.121	0.251
A:HIE6	N/A	54	230.8	100.089	4.73	0	-0.547	0.026	0.262
A:GLY92	N/A	54	230.8	100.089	4.37	0	-1.302	-0.642	0.616
A:HIE54	N/A	54	230.8	100.089	3.4	4.252	0.593	0.251	0.107
A:ARG91	N/A	54	230.8	100.089	3.18	0	-1.507	-0.761	0.31
A:LEU95	N/A	54	230.8	100.089	3.09	0	-0.597	0.042	0.027
A:HIE2	N/A	54	230.8	100.089	3.01	0	0.15	-0.32	0.336
A:TRP53	N/A	55	99.5	69.025	32.48	4.895	0.593	0.634	0.16
A:ALA8	N/A	55	99.5	69.025	11.6	0	0.013	-0.018	0.369
A:ALA50	N/A	55	99.5	69.025	8.4	0	0.811	0.609	0.297
A:HIS49	N/A	55	99.5	69.025	5.45	0.75	0.35	0.137	0.154
A:THR7	N/A	55	99.5	69.025	4.26	1.038	-0.422	0.025	0.277
A:VAL11	N/A	55	99.5	69.025	4.19	0	-0.241	0.308	0.059
A:ASP15	N/A	55	99.5	69.025	2.64	0	-0.856	-0.497	0.363
A:TRP175	N/A	56	240.6	153.949	27.64	0.606	-0.269	-0.294	0.258
A:LEU171	N/A	56	240.6	153.949	26.46	2.099	-0.452	0.289	0.197
A:ALA142	N/A	56	240.6	153.949	14.6	3.328	-0.339	0.49	0.471
B:LEU141	N/A	56	240.6	153.949	10.08	5.765	-0.185	0.463	0.314
A:THR138	N/A	56	240.6	153.949	9.85	3.105	-0.406	0.055	0.202
B:MET172	N/A	56	240.6	153.949	9.06	3.319	0.12	-0.071	0.167
A:LEU141	N/A	56	240.6	153.949	7.82	6.072	-0.215	0.463	0.353
A:VAL140	N/A	56	240.6	153.949	7.71	5.239	-0.875	0.497	0.428
A:SER139	N/A	56	240.6	153.949	7.51	4.324	-0.339	0.438	0.288
B:SER168	N/A	56	240.6	153.949	7.39	0	-0.627	-0.747	0.353
A:VAL147	N/A	56	240.6	153.949	5.81	0	-1.502	-0.134	0.459
B:PRO146	N/A	56	240.6	153.949	3.84	0	-1.5	-0.134	0.347
A:PRO146	N/A	56	240.6	153.949	3.7	0	-1.502	-0.134	0.345
B:ARG67	N/A	56	240.6	153.949	3.67	0	-0.419	-0.102	0.113
A:TRP134	N/A	56	240.6	153.949	3.4	0.16	-0.366	0.104	0.043
A:VAL180	N/A	56	240.6	153.949	2.78	0	0.15	-0.273	0.187
A:PRO143	N/A	56	240.6	153.949	2.63	0	-0.8	0.064	0.362
B:LEU159	N/A	57	82.7	41.569	11.77	0	0.323	1.243	0.24
B:ARG68	N/A	57	82.7	41.569	8.14	0	-0.382	-0.102	0.22
B:ARG72	N/A	57	82.7	41.569	8.12	0	-0.128	-0.019	0.204
B:TYR71	N/A	57	82.7	41.569	5.47	0	-0.718	0.517	0.068
B:ILE163	N/A	57	82.7	41.569	4.17	0	-0.864	0.579	0.275
B:LEU69	N/A	57	82.7	41.569	3.9	0	-1.262	0.376	0.387
B:ARG129	N/A	58	258.5	110.909	33.64	4.251	0.072	-0.214	0.391
B:LEU132	N/A	58	258.5	110.909	11.96	2.777	-0.337	0.518	0.387
B:PHE157	N/A	58	258.5	110.909	9.2	3.466	0.488	1.232	0.147
B:SER128	N/A	58	258.5	110.909	8.06	3.559	0.072	-0.189	0.378
B:VAL156	N/A	58	258.5	110.909	7.68	3.885	0.662	0.849	0.169
B:VAL158	N/A	58	258.5	110.909	6.18	2.582	0.822	1.198	0.322
B:ASP152	N/A	58	258.5	110.909	5.2	0	-1.832	-1.275	0.308
B:ARG124	N/A	58	258.5	110.909	5.03	0	-1.368	0.005	0.443
B:GLU104	N/A	58	258.5	110.909	4.94	0	-0.517	0.102	0.275
B:LEU159	N/A	58	258.5	110.909	4.77	0	0.323	1.243	0.24
B:PRO133	N/A	58	258.5	110.909	4.14	2.818	0.208	0.418	0.161
B:HIS135	N/A	58	258.5	110.909	4.1	0	-0.684	-0.238	0.245
B:THR155	N/A	58	258.5	110.909	3.11	2.295	0.034	0.163	0.116
B:ILE161	N/A	58	258.5	110.909	2.9	0	-0.186	0.572	0.109
A:ARG129	N/A	59	216.5	94.148	28.18	1.655	0.037	-0.214	0.347
A:LEU132	N/A	59	216.5	94.148	15.69	0.428	-0.364	0.518	0.381
A:VAL156	N/A	59	216.5	94.148	10	2.822	0.614	0.849	0.166
A:SER128	N/A	59	216.5	94.148	8.24	2.061	0.037	-0.189	0.385
A:VAL158	N/A	59	216.5	94.148	5.65	1.173	0.772	1.198	0.399
A:ARG124	N/A	59	216.5	94.148	4.54	0	-1.373	0.005	0.423
A:LEU159	N/A	59	216.5	94.148	4.51	0	0.283	1.243	0.255
A:GLU104	N/A	59	216.5	94.148	4.43	0	-0.54	0.102	0.288
A:PHE157	N/A	59	216.5	94.148	3.47	2.026	0.444	1.232	0.116
A:HIS135	N/A	59	216.5	94.148	3.39	0	-0.704	-0.238	0.257
A:ILE161	N/A	59	216.5	94.148	3.25	0	-0.216	0.572	0.124
A:THR155	N/A	59	216.5	94.148	2.8	1.776	0	0.163	0.118
B:TRP175	N/A	60	231.1	145.397	27.95	0	-0.24	-0.294	0.247
B:LEU171	N/A	60	231.1	145.397	24.71	0	-0.428	0.289	0.177
B:ALA142	N/A	60	231.1	145.397	13.3	2.656	-0.311	0.49	0.54
B:THR138	N/A	60	231.1	145.397	10.41	3.745	-0.38	0.055	0.202
A:LEU141	N/A	60	231.1	145.397	9.5	6.072	-0.215	0.463	0.353
B:VAL140	N/A	60	231.1	145.397	8.72	5.685	-0.859	0.497	0.423
A:MET172	N/A	60	231.1	145.397	8.32	2.823	0.084	-0.071	0.165
B:LEU141	N/A	60	231.1	145.397	8.26	5.765	-0.185	0.463	0.314
B:SER139	N/A	60	231.1	145.397	7.09	5.065	-0.311	0.438	0.353
A:SER168	N/A	60	231.1	145.397	6.57	0	-0.648	-0.747	0.337
B:VAL147	N/A	60	231.1	145.397	5.37	0	-1.5	-0.134	0.454
A:PRO146	N/A	60	231.1	145.397	3.47	0	-1.502	-0.134	0.345
B:TRP134	N/A	60	231.1	145.397	3.38	0	-0.339	0.104	0.047
B:PRO146	N/A	60	231.1	145.397	3.22	0	-1.5	-0.134	0.347
B:PRO143	N/A	60	231.1	145.397	2.59	0	-0.782	0.064	0.332
B:VAL180	N/A	60	231.1	145.397	2.53	0	0.15	-0.273	0.027
A:MET1	N/A	61	55.4	43.833	29.8	0	0.15	-0.32	0.632
A:KAN500	N/A	61	55.4	43.833	14.04	0	--	--	--
A:LEU159	N/A	62	78.3	35.207	10.97	0	0.283	1.243	0.255
A:ARG68	N/A	62	78.3	35.207	7.53	0	-0.408	-0.102	0.184
A:ARG72	N/A	62	78.3	35.207	5.16	0	-0.159	-0.019	0.18
A:TYR71	N/A	62	78.3	35.207	4.33	0	-0.737	0.517	0.069
A:LEU69	N/A	62	78.3	35.207	4.16	0	-1.269	0.376	0.395
A:ILE163	N/A	62	78.3	35.207	3.05	0	-0.88	0.579	0.268
B:TRP53	N/A	63	89.5	55.875	27.33	5.408	0.64	0.435	0.171
B:ALA50	N/A	63	89.5	55.875	10.19	2.922	0.862	0.609	0.249
B:ALA8	N/A	63	89.5	55.875	4.73	0	-0.281	-0.218	0.296
B:THR7	N/A	63	89.5	55.875	4.09	0	-0.609	-0.711	0.316
B:HIS49	N/A	63	89.5	55.875	3.57	2.076	0.391	0.137	0.142
A:TRP181	N/A	63	89.5	55.875	3.01	0	0.15	-0.273	0.298
B:ASP15	N/A	63	89.5	55.875	2.96	0	-0.84	-0.497	0.359
B:TRP90	N/A	64	259.4	114.148	33.33	0	-1.505	-0.522	0.436
B:VAL86	N/A	64	259.4	114.148	20.21	0	-0.637	0.375	0.26
B:LEU51	N/A	64	259.4	114.148	11.28	4.214	0.838	0.634	0.442
B:HIS55	N/A	64	259.4	114.148	9.14	0	0.72	-0.32	0.288
A:ALA177	N/A	64	259.4	114.148	6.8	0	-0.904	-0.522	0.685
B:HIS54	N/A	64	259.4	114.148	5.98	3.597	0.64	0.052	0.179
B:ILE52	N/A	64	259.4	114.148	5.58	5.474	0.616	0.634	0.452
B:ARG91	N/A	64	259.4	114.148	5.49	0	-1.505	-0.761	0.349
B:HIS6	N/A	64	259.4	114.148	4.95	0	-0.887	-0.711	0.497
B:GLY92	N/A	64	259.4	114.148	4.71	0	-1.295	-0.642	0.657
A:ASP179	N/A	64	259.4	114.148	3.93	0	-0.077	0.045	0.645
B:LEU95	N/A	64	259.4	114.148	2.75	0	-0.575	0.042	0.022
B:GLN93	N/A	65	159.2	73.286	15.97	0	-0.617	-0.573	0.371
B:ARG123	N/A	65	159.2	73.286	15.82	0	-1.368	-0.475	0.255
B:TYR126	N/A	65	159.2	73.286	6.8	0	-1.489	0.194	0.152
B:LEU125	N/A	65	159.2	73.286	6.21	0	-0.899	0.005	0.254
B:VAL81	N/A	65	159.2	73.286	6.09	0	0.476	0.054	0.148
B:ALA122	N/A	65	159.2	73.286	5.76	0	-1.786	-0.758	0.377
B:VAL96	N/A	65	159.2	73.286	4.16	1.113	-0.321	0.281	0.057
B:ARG87	N/A	65	159.2	73.286	3.75	0	-0.166	-0.311	0.406
B:SER117	N/A	65	159.2	73.286	3.24	0	-0.303	0.092	0.441
B:GLY79	N/A	65	159.2	73.286	2.95	0	-0.12	0.316	0.467
B:TRP90	N/A	65	159.2	73.286	2.53	0	-1.505	-0.522	0.436
B:PHE32	N/A	66	64.4	47.521	26.73	1.299	-0.112	0.122	0.444
B:MET27	N/A	66	64.4	47.521	14.09	0	-0.138	-0.025	0.191
B:GLY30	N/A	66	64.4	47.521	6.7	0	0.764	0.523	0.783
